# Supplementary material for: Comparative Phylogeography of Two Specialist Rodents in Forest Fragments in Kenya
Source: Life (Basel). 2024 Nov 12;14(11):1469. doi: 10.3390/life14111469 (PMC11595787; doi:10.3390/life14111469)
Supplement: Supplementary file 1 [file life-14-01469-s001.zip]

Archive with 7 entries (7 files):
- Data Table S1.xlsx
- Data Table S2.xlsx
- Supplementary File S1.pdf
- Supplementary File S2.pdf
- Supplementary File S3.pdf
- Supplementary File S4.zip
- Supplementary File S5.pdf
