# Supplementary material for: Comparative Phylogeography of Two Specialist Rodents in Forest Fragments in Kenya
Source: Life (Basel). 2024 Nov 12;14(11):1469. doi: 10.3390/life14111469 (PMC11595787; doi:10.3390/life14111469)
Supplement: Supplementary file 1 [file life-14-01469-s001.zip › Data Table S1.xlsx]

## Sheet: Sheet3
Comparative phylogeography of two specialist rodents in forest fragments in Kenya
Alois Wambua Mweu1,2#, Kenneth Otieno Onditi 1,2,3#*, Laxman Khanal 4, Simon Musila2, Esther Kioko2, Xuelong Jiang 1,3*
1 Key Laboratory of Genetic Evolution and Animal Models, Kunming Institute of Zoology, Chinese Academy of Sciences, Kunming, China
2 Zoology Section, National Museums of Kenya, Nairobi, Kenya
3 Sino-Africa Joint Research Centre, Chinese Academy of Sciences, Nairobi, Kenya
4 Central Department of Zoology, Institute of Science and Technology, Tribhuvan University, Kathmandu, Nepal
# Equal contribution
* Correspondence: 17 Longxin Road, Kunming, Yunnan 650201, China
Data Table S1. list of field samples
ID	Genus	Species	Country:Locality	Latitude	Longitude	Elevation	Weight	HeadBody	Tail	Hind_foot	Ear	Sequence	Gene	Counter
K150074	Hylomyscus	endorobae	Chogoria, Mt Kenya	-0.236414	37.5845	1781.75	40.9	115	136	23	20	ATGACAAACATCCGAAAAACACACCCATTATTCAAAATTATTAACCACTCTTTCGTTGACCTTCCTGCCCCATCCAACATTTCATCATGATGAAACTTCGGATCACTCTTAGGAATTTGCCTAATAATCCAAATCATCACAGGTCTATTCCTAGCAATACACTACACATCAGATACAATAACAGCATTTTCATCAGTTACTCATATTTGCCGAGACGTAAACTACGGATGACTAATCCGATATATACACGCAAACGGAGCATCAATATTCTTCATCTGCCTCTTCCTCCATGTAGGACGTGGAATATACTATGGATCTTATACTTTCACAGAAACATGAAATATTGGAGTAGTATTACTCTTTGCAGTAATAGCTACAGCCTTCATAGGCTATGTTCTA…	CYTB	1
K150170	Hylomyscus	endorobae	Chogoria, Mt Kenya	-0.236102	37.5536	1983.12	46	123	73	23	19	ATGACAACATCCGAAAAACACACCCATTATTCAAAATTATTAACCACTCTTTCGTTGACCTTCCTGCCCCATCCAACATTTCATCATGATGAAACTTCGGATCACTCTTAGGAATTTGCCTAATAATCCAAATCATCACAGGTCTATTCCTAGCAATACACTACACATCAGATACAATAACAGCATTTTCATCAGTTACTCATATTTGCCGAGACGTAAACTACGGATGACTAATCCGATATATACACGCAAACGGAGCATCAATATTCTTCATCTGCCTCTTCCTCCATGTAGGACGTGGAATATACTATGGATCTTATACTTTCACAGAAACATGGAATATTGGAGTAGTATTACTCTTTGCAGTAATAGCTACAGCCTTCATAGGCTATGTTCTAC…	CYTB	1
K150217	Hylomyscus	endorobae	Chogoria, Mt Kenya	-0.23308	37.5559	1978.38	22.5	95	130	20	17	ATGACAAACATCCGAAAAACACACCCATTATTCAAAATTATTAACCACTCTTTCGTTGACCTTCCTGCCCCATCCAACATTTCATCATGATGAAACTTCGGATCACTCTTAGGAATTTGCCTAATAATCCAAATCATCACAGGTCTATTCCTAGCAATACACTACACATCAGATACAATAACAGCATTTTCATCAGTTACTCATATTTGCCGAGACGTAAACTACGGATGACTAATCCGATATATACACGCAAACGGAGCATCAATATTCTTCATCTGCCTCTTCCTCCATGTAGGACGTGGAATATACTATGGATCTTACACTTTCACAGAAACATGAAATATTGGAGTAGTATTACTCTTTGCAGTAATAGCTACAGCCTTCATAGGCTATGTCCTA…	CYTB	1
K150235	Hylomyscus	endorobae	Chogoria, Mt Kenya	-0.236088	37.5526	1986.85	20.5	96	143	20.5	17.5	ATGACAACATCCGAAAAACACACCCATTATTCAAAATTATTAACCACTCTTTCGTTGACCTTCCTGCCCCATCCAACATTTCATCATGATGAAACTTCGGATCACTCTTAGGAATTTGCCTAATAATCCAAATCATCACAGGTCTATTCCTAGCAATACACTACACATCAGATACAATAACAGCATTTTCATCAGTTACTCATATTTGCCGAGACGTAAACTACGGATGACTAATCCGATATATACACGCAAACGGAGCATCAATATTCTTCATCTGCCTATTCCTCCATGTAGGACGTGGAATATACTATGGATCTTATACTTTCACAGAAACATGGAATATTGGAGTAGTATTACTCTTTGCAGTAATAGCTACAGCCTTCATAGGCTATGTTCTAC…	CYTB	1
K150236	Hylomyscus	endorobae	Chogoria, Mt Kenya	-0.236084	37.5523	1995.3	19.2	94	138	19.5	18	ATGACAAACATCCGAAAAACACACCCATTATTCAAAATTATTAACCACTCTTTCGTTGACCTTCCTGCCCCATCCAACATTTCATCATGATGAAACTTCGGATCACTCTTAGGAATTTGCCTAATAATCCAAATCATCACAGGTCTATTCCTAGCAATACACTACACATCAGATACAATAACAGCATTTTCATCAGTTACTCATATTTGCCGAGACGTAAACTACGGATGACTAATCCGATATATACACGCAAACGGAGCATCAATATTCTTCATCTGCCTCTTCCTCCATGTAGGACGTGGGATATACTATGGATCTTATACTTTCACAGAAACATGGAATATTGGAGTAGTATTACTCTTTGCAGTAATAGCTACAGCCTTCATAGGCTATGTTCTA…	CYTB	1
K150244	Hylomyscus	endorobae	Chogoria, Mt Kenya	-0.209591	37.5018	2376.1	18.4	86	142	19.5	18	ATGACAAACATCCGAAAAACACACCCATTATTCAAAATTATTAACCACTCTTTCGTTGACCTTCCTGCCCCATCCAACATTTCATCATGATGAAACTTCGGATCACTCTTAGGAATTTGCCTAATAATCCAAATCATCACAGGTCTATTCCTAGCAATACACTACACATCAGATACAATAACAGCATTTTCATCAGTTACTCATATTTGCCGAGACGTAAACTACGGATGACTAATCCGATATATACACGCAAACGGAGCATCAATATTCTTCATCTGCCTCTTCCTCCATGTAGGACGTGGAATATACTATGGATCTTACACTTTCACAGAAACATGAAATATTGGAGTAGTATTACTCTTTGCAGTAATAGCTACAGCCTTCATAGGCTATGTCCTA…	CYTB	1
K150249	Hylomyscus	endorobae	Chogoria, Mt Kenya	-0.205501	37.4998	2390.09	21.1	93	144	18.5	17	ATGACAAACATCCGAAAAACACACCCATTATTCAAAATTATTAACCACTCTTTCGTTGATCTTCCTGCCCCATCCAACATTTCATCATGATGAAACTTCGGATCACTCTTAGGAATTTGCCTAATAATCCAAATCATCACAGGTCTATTCCTAGCAATACACTACACATCAGATACAATAACAGCATTTTCATCAGTTACTCATATTTGCCGAGACGTAAACTACGGATGACTAATCCGATATATACACGCAAACGGAGCATCAATATTCTTCATCTGCCTCTTCCTCCATGTAGGACGTGGGATATACTATGGATCTTATACTTTCACAGAAACATGGAATATTGGAGTAGTATTACTCTTTGCAGTAATAGCTACAGCCTTCATAGGCTATGTTCTA…	CYTB	1
K150250	Hylomyscus	endorobae	Chogoria, Mt Kenya	-0.205732	37.4999	2390.09	20.6	93	151	19.1	19	ATGACAACATCCGAAAAACACACCCATTATTCAAAATTATTAACCACTCTTTCGTTGACCTTCCTGCCCCATCCAACATTTCATCATGATGAAACTTCGGATCACTCTTAGGAATTTGCCTAATAATCCAAATCATCACAGGTCTATTCCTAGCAATACACTACACATCAGATACAATAACAGCATTTTCATCAGTTACTCATATTTGCCGAGACGTAAACTACGGATGACTAATCCGATATATACACGCAAACGGAGCATCAATATTCTTCATCTGCCTCTTCCTCCATGTAGGACGTGGAATATACTATGGATCTTATACTTTCACAGAAACATGGAATATTGGAGTAGTATTACTCTTTGCAGTAATAGCTACAGCCTTCATAGGCTATGTTCTAC…	CYTB	1
K150254	Hylomyscus	endorobae	Chogoria, Mt Kenya	-0.206657	37.5005	2386.21				20.5		ATGACAACATCCGAAAAACACACCCATTATTCAAAATTATTAACCACTCTTTCGTTGACCTTCCTGCCCCATCCAACATTTCATCATGATGAAACTTCGGATCACTCTTAGGAATTTGCCTAATAATCCAAATCATCACAGGTCTATTCCTAGCAATACACTACACATCAGATACAATAACAGCATTTTCATCAGTTACTCATATTTGCCGAGACGTAAACTACGGATGACTAATCCGATATATACACGCAAACGGAGCATCAATATTCTTCATCTGCCTCTTCCTCCATGTAGGACGTGGAATATACTATGGATCTTACACTTTCACAGAAACATGAAATATTGGAGTAGTATTACTCTTTGCAGTAATAGCTACGGCCTTCATAGGCTATGTCCTAC…	CYTB	1
K150278	Hylomyscus	endorobae	Chogoria, Mt Kenya	-0.18984	37.4744	2591.61	18.9	92	130	19.5	17	ATGACAAACATCCGAAAAACACACCCATTATTCAAAATTATTAACCACTCTTTCGTTGACCTTCCTGCCCCATCCAACATTTCATCATGATGAAACTTCGGATCACTCTTAGGAATTTGCCTAATAATCCAAATCATCACAGGTCTATTCCTAGCAATACACTACACATCAGATACAATAACAGCATTTTCATCAGTTACTCATATTTGCCGAGACGTAAACTACGGATGACTAATCCGATATATACACGCAAACGGAGCATCAATATTCTTCATCTGCCTCTTCCTCCATGTAGGACGTGGAATATACTATGGATCTTATGCTTTCACAGAAACATGAAATATTGGAGTAGTATTACTCTTTGCAGTAATAGCTACAGCCTTCATAGGCTATGTCCTA…	CYTB	1
K150288	Hylomyscus	endorobae	Chogoria, Mt Kenya	-0.20718	37.501	2382.69	25.1	95	149	21	19	ATGACAACATCCGAAAAACACACCCATTATTCAAAATTATTAACCACTCTTTCGTTGACCTTCCTGCCCCATCCAACATTTCATCATGATGAAACTTCGGATCACTCTTAGGAATTTGCCTAATAATCCAAATCATCACAGGTCTATTCCTAGCAATACACTACACATCAGATACAATAACAGCATTTTCATCAGTTACTCATATTTGCCGAGACGTAAACTACGGATGACTAATCCGATATATACACGCAAACGGAGCATCAATATTCTTCATCTGCCTCTTCCTCCATGTAGGACGTGGAATATACTATGGATCTTATGCTTTCACAGAAACATGAAATATTGGAGTAGTATTACTCTTTGCAGTAATAGCTACAGCCTTCATAGGCTATGTCCTAC…	CYTB	1
K150289	Hylomyscus	endorobae	Chogoria, Mt Kenya	-0.207347	37.5014	2382.69	16.6	87	144	20.5	18	ATGACAAACATCCGAAAAACACACCCATTATTCAAAATTATTAACCACTCTTTCGTTGACCTTCCTGCCCCATCCAACATTTCATCATGATGAAACTTCGGATCACTCTTAGGAATTTGCCTAATAATCCAAATCATCACAGGTCTATTCCTAGCAATACACTACACATCAGATACAATAACAGCATTTTCATCAGTTACTCATATTTGCCGAGACGTAAACTACGGATGACTAATCCGATATATACACGCAAACGGAGCATCAATATTCTTCATCTGCCTCTTCCTCCATGTAGGACGCGGGATATACTATGGATCTTATACTTTCACAGAAACATGGAATATTGGAGTAGTATTACTCTTTGCAGTAATAGCTACAGCCTTCATAGGCTATGTTCTA…	CYTB	1
K150290	Hylomyscus	endorobae	Chogoria, Mt Kenya	-0.207514	37.5018	2379.7	26.3	99	142	21	19	ATGACAACATCCGAAAAACACACCCATTATTCAAAATTATTAACCACTCTTTCGTTGACCTTCCTGCCCCATCCAACATTTCATCATGATGAAACTTCGGATCACTCTTAGGAATTTGCCTAATAATCCAAATCATCACAGGTCTATTCCTAGCAATACACTACACATCAGATACAATAACAGCATTTTCATCAGTTACTCATATTTGCCGAGACGTAAACTACGGATGACTAATCCGATATATACACGCAAACGGAGCATCAATATTCTTCATCTGCCTCTTCCTCCATGTAGGACGTGGAATATACTATGGATCTTATACTTTCACAGAAACATGGAATATTGGAGTAGTATTACTCTTTGCAGTAATAGCTACAGCCTTCATAGGCTATGTTCTAC…	CYTB	1
K150291	Hylomyscus	endorobae	Chogoria, Mt Kenya	-0.207681	37.5022	2379.7	16.4	83	129	20	17	ATGACAAACATCCGAAAAACACACCCATTATTCAAAATTATTAACCACTCTTTCGTTGACCTTCCTGCCCCATCCAACATTTCATCATGATGAAACTTCGGATCACTCTTAGGAATTTGCCTAATAATCCAAATCATCACAGGTCTATTCCTAGCAATACACTACACATCAGATACAATAACAGCATTTTCATCAGTTACTCATATTTGCCGAGACGTAAACTACGGATGACTAATCCGATATATACACGCAAACGGAGCATCAATATTCTTCATCTGCCTCTTCCTCCATGTAGGACGTGGAATATACTATGGATCTTATACTTTCACAGAAACATGGAATATTGGAGTAGTATTACTCTTTGCAGTAATAGCTACAGCCTTCATAGGCTATGTTCTA…	CYTB	1
K150292	Hylomyscus	endorobae	Chogoria, Mt Kenya	-0.207849	37.5026	2376.23	17.7	88	140	20.5	19.5	ATGACAACATCCGAAAAACACACCCATTATTCAAAATTATTAACCACTCTTTCGTTGACCTTCCTGCCCCATCCAACATTTCATCATGATGAAACTTCGGATCACTCTTAGGAATTTGCCTAATAATCCAAATCATCACAGGTCTATTCCTAGCAATACACTACACATCAGATACAATAACAGCATTTTCATCAGTTACTCATATTTGCCGAGACGTAAACTACGGATGACTAATCCGATATATACACGCAAACGGAGCATCAATATTCTTCATCTGCCTCTTCCTCCATGTAGGACGTGGAATATACTATGGATCTTATACTTTCACAGAAACATGGAATATTGGAGTAGTATTACTCTTTGCAGTAATAGCTACAGCCTTCATAGGCTATGTTCTAC…	CYTB	1
K150293	Hylomyscus	endorobae	Chogoria, Mt Kenya	-0.208016	37.503	2371.57	21.5	93	148	19	17	ATGACAACATCCGAAAAACACACCCATTATTCAAAATTATTAACCACTCTTTCGTTGACCTTCCTGCCCCATCCAACATTTCATCATGATGAAACTTCGGATCACTCTTAGGAATTTGCCTAATAATCCAAATCATCACAGGTCTATTCCTAGCAATACACTACACATCAGATACAATAACAGCATTTTCATCAGTTACTCATATTTGCCGAGACGTAAACTACGGATGACTAATCCGATATATACACGCAAACGGAGCATCAATATTCTTCATCTGCCTCTTCCTCCATGTAGGACGCGGGATATACTATGGATCTTATACTTTCACAGAAACATGGAATATTGGAGTAGTATTACTCTTTGCAGTAATAGCTACAGCCTTCATAGGCTATGTTCTAC…	CYTB	1
K150294	Hylomyscus	endorobae	Chogoria, Mt Kenya	-0.208183	37.5034	2373.43	23.2	97	145	21.5	19	ATGACAACATCCGAAAAACACACCCATTATTCAAAATTATTAACCACTCTTTCGTTGACCTTCCTGCCCCATCCAACATTTCATCATGATGAAACTTCGGATCACTCTTAGGAATTTGCCTAATAATCCAAATCATCACAGGTCTATTCCTAGCAATACACTACACATCAGATACAATAACAGCATTTTCATCAGTTACTCATATTTGCCGAGACGTAAACTACGGATGACTAATCCGATATATACACGCAAACGGAGCATCAATATTCTTCATCTGCCTCTTCCTCCATGTAGGACGTGGAATATACTATGGATCTTATACTTTCACAGAAACATGGAATATTGGAGTAGTATTACTCTTTGCAGTAATAGCTACAGCCTTCATAGGCTATGTTCTAC…	CYTB	1
K150297	Hylomyscus	endorobae	Chogoria, Mt Kenya	-0.209405	37.5018	2376.98	22.7	97	151	20.5	19.5	ATGACAACATCCGAAAAACACACCCATTATTCAAAATTATTAACCACTCTTTCGTTGACCTTCCTGCCCCATCCAACATTTCATCATGATGAAACTTCGGATCACTCTTAGGAATTTGCCTAATAATCCAAATCATCACAGGTCTATTCCTAGCAATACACTACACATCAGATACAATAACAGCATTTTCATCAGTTACTCATATTTGCCGAGACGTAAACTACGGATGACTAATCCGATATATACACGCAAACGGAGCATCAATATTCTTCATCTGCCTCTTCCTCCATGTAGGACGTGGAATATACTATGGATCTTACACTTTCACAGAAACATGAAATATTGGAGTAGTATTACTCTTTGCAGTAATAGCTACAGCCTTCATAGGCTATGTCCTAC…	CYTB	1
K150298	Hylomyscus	endorobae	Chogoria, Mt Kenya	-0.21071	37.502	2369.81	17.4	86	126	20	18.5	ATGACAAACATCCGAAAAACACACCCATTATTCAAAATTATTAACCACTCTTTCGTTGACCTTCCTGCCCCATCCAACATTTCATCATGATGAAACTTCGGATCACTCTTAGGAATTTGCCTAATAATCCAAATCATCACAGGTCTATTCCTAGCAATACACTACACATCAGATACAATAACAGCATTTTCATCAGTTACTCATATTTGCCGAGACGTAAACTACGGATGACTAATCCGATATATACACGCAAACGGAGCATCAATATTCTTCATCTGCCTCTTCCTCCATGTAGGACGTGGAATATACTATGGATCTTACACTTTCACAGAAACATGAAATATTGGAGTAGTATTACTCTTTGCAGTAATAGCTACAGCCTTCATAGGCTATGTCCTA…	CYTB	1
K150312	Hylomyscus	endorobae	Chogoria, Mt Kenya	-0.20535	37.5003	2383.76	20.6	94	142	21	18.5	ATGACAAACATCCGAAAAACACACCCATTATTCAAAATTATTAACCACTCTTTCGTTGACCTTCCTGCCCCATCCAACATTTCATCATGATGAAACTTCGGATCACTCTTAGGAATTTGCCTAATAATCCAAATCATCACAGGTCTATTCCTAGCAATACACTACACATCAGATACAATAACAGCATTTTCATCAGTTACTCATATTTGCCGAGACGTAAACTACGGATGACTAATCCGATATATACACGCAAACGGAGCATCAATATTCTTCATCTGCCTCTTCCTCCATGTAGGACGCGGGATATACTATGGATCTTATACTTTCACAGAAACATGGAATATTGGAGTAGTATTACTCTTTGCAGTAATAGCTACAGCCTTCATAGGCTATGTTCTA…	CYTB	1
K150322	Hylomyscus	endorobae	Chogoria, Mt Kenya	-0.204923	37.5002	2387.24	13.9	75	113	19	17	ATGACAACATCCGAAAAACACACCCATTATTCAAAATTATTAACCACTCTTTCGTTGACCTTCCTGCCCCATCCAACATTTCATCATGATGAAACTTCGGATCACTCTTAGGAATTTGCCTAATAATCCAAATCATCACAGGTCTATTCCTAGCAATACACTACACATCAGATACAATAACAGCATTTTCATCAGTTACTCATATTTGCCGAGACGTAAACTACGGATGACTAATCCGATATATACACGCAAACGGAGCATCAATATTCTTCATCTGCCTCTTCCTCCATGTAGGACGTGGGATATACTATGGATCTTATACTTTCACAGAAACATGGAATATTGGAGTAGTATTACTCTTTGCAGTAATAGCTACAGCCTTCATAGGCTATGTTCTAC…	CYTB	1
K150324	Hylomyscus	endorobae	Chogoria, Mt Kenya	-0.204446	37.5001	2396.75	19.5	86	150.5	20		ATGACAAACATCCGAAAAACACACCCATTATTCAAAATTATTAACCACTCTTTCGTTGACCTTCCTGCCCCATCCAACATTTCATCATGATGAAACTTCGGATCACTCTTAGGAATTTGCCTAATAATCCAAATCATCACAGGTCTATTCCTAGCAATACACTACACATCAGATACAATAACAGCATTTTCATCAGTTACTCATATTTGCCGAGACGTAAACTACGGATGACTAATCCGATATATACACGCAAACGGAGCATCAATATTCTTCATCTGCCTCTTCCTCCATGTAGGACGTGGAATATACTATGGATCTTACACTTTCACAGAAACATGAAATATTGGAGTAGTATTACTCTTTGCAGTAATAGCTACAGCCTTCATAGGCTATGTCCTA…	CYTB	1
K150329	Hylomyscus	endorobae	Chogoria, Mt Kenya	-0.203253	37.4999	2400.03	13.4	79	122	20	17.5	ATGACAAACATCCGAAAAACACACCCATTATTCAAAATTATTAACCACTCTTTCGTTGACCTTCCTGCCCCATCCAACATTTCATCATGATGAAACTTCGGATCACTCTTAGGAATTTGCCTAATAATCCAAATCATCACAGGTCTATTCCTAGCAATACACTACACATCAGATACAATAACAGCATTTTCATCAGTTACTCATATTTGCCGAGACGTAAACTACGGATGACTAATCCGATATATACACGCAAACGGAGCATCAATATTCTTCATCTGCCTATTCCTCCATGTAGGACGTGGAATATACTATGGATCTTATACTTTCACAGAAACATGGAATATTGGAGTAGTATTACTCTTTGCAGTAATAGCTACAGCCTTCATAGGCTATGTTCTA…	CYTB	1
K150330	Hylomyscus	endorobae	Chogoria, Mt Kenya	-0.203014	37.4998	2399.25	19.2	90	134	20	16	ATGACAAACATCCGAAAAACACACCCATTATTCAAAATTATTAACCACTCTTTCGTTGACCTTCCTGCCCCATCCAACATTTCATCATGATGAAACTTCGGATCACTCTTAGGAATTTGCCTAATAATCCAAATCATCACAGGTCTATTCCTAGCAATACACTACACATCAGATACAATAACAGCATTTTCATCAGTTACTCATATTTGCCGAGACGTAAACTACGGATGACTAATCCGATATATACACGCAAACGGAGCATCAATATTCTTCATCTGCCTCTTCCTCCATGTAGGACGTGGGATATACTATGGATCTTATACTTTCACAGAAACATGGAATATTGGAGTAGTATTACTCTTTGCAGTAATAGCTACAGCCTTCATAGGCTATGTTCTA…	CYTB	1
K150331	Hylomyscus	endorobae	Chogoria, Mt Kenya	-0.202776	37.4998	2399.25	15.2	84	123	19.5	18.5	ATGACAAACATCCGAAAAACACACCCATTATTCAAAATTATTAACCACTCTTTCGTTGACCTTCCTGCCCCATCCAACATTTCATCATGATGAAACTTCGGATCACTCTTAGGAATTTGCCTAATAATCCAAATCATCACAGGTCTATTCCTAGCAATACACTACACATCAGATACAATAACAGCATTTTCATCAGTTACTCATATTTGCCGAGACGTAAACTACGGATGACTAATCCGATATATACACGCAAACGGAGCATCAATATTCTTCATCTGCCTATTCCTCCATGTAGGACGTGGAATATACTATGGATCTTATACTTTCACAGAAACATGGAATATTGGAGTAGTATTACTCTTTGCAGTAATAGCTACAGCCTTCATAGGCTATGTTCTA…	CYTB	1
K150333	Hylomyscus	endorobae	Chogoria, Mt Kenya	-0.202299	37.4997	2397.47	22.7	96	140	19	17.5	ATGACAAACATCCGAAAAACACACCCATTATTCAAAATTATTAACCACTCTTTCGTTGACCTTCCTGCCCCATCCAACATTTCATCATGATGAAACTTCGGATCACTCTTAGGAATTTGCCTAATAATCCAAATCATCACAGGTCTATTCCTAGCAATACACTACACATCAGATACAATAACAGCATTTTCATCAGTTACTCATATTTGCCGAGACGTAAACTACGGATGACTAATCCGATATATACACGCAAACGGAGCATCAATATTCTTCATCTGCCTCTTCCTCCATGTAGGACGTGGAATATACTATGGATCTTACACTTTCACAGAAACATGAAATATTGGAGTAGTATTACTCTTTGCAGTAATAGCTACAGCCTTCATAGGCTATGTCCTA…	CYTB	1
K150334	Hylomyscus	endorobae	Chogoria, Mt Kenya	-0.20206	37.4997	2397.47	20.4	92.5	144	20	16	ATGACAACATCCGAAAAACACACCCATTATTCAAAATTATTAACCACTCTTTCGTTGACCTTCCTGCCCCATCCAACATTTCATCATGATGAAACTTCGGATCACTCTTAGGAATTTGCCTAATAATCCAAATCATCACAGGTCTATTCCTAGCAATACACTACACATCAAATACAATAACAGCATTTTCATCAGTTACTCATATTTGCCGAGACGTAAACTACGGATGACTAATCCGATATATACACGCAAACGGAGCATCAATATTCTTCATCTGCCTCTTCCTCCATGTAGGACGTGGGATATACTATGGATCTTATACTTTCACAGAAACATGGAATATTGGAGTAGTATTACTCTTTGCAGTAATAGCTACAGCCTTCATAGGCTATGTTCTAC…	CYTB	1
K150336	Hylomyscus	endorobae	Chogoria, Mt Kenya	-0.210068	37.5011	2376.69	14.4	82	120	19.5	17.5	ATGACAAACATCCGAAAAACACACCCATTATTCAAAATTATTAACCACTCTTTCGTTGACCTTCCTGCCCCATCCAACATTTCATCATGATGAAACTTCGGATCACTCTTAGGAATTTGCCTAATAATCCAAATCATCACAGGTCTATTCCTAGCAATACACTACACATCAGATACAATAACAGCATTTTCATCAGTTACTCATATTTGCCGAGACGTAAACTACGGATGACTAATCCGATATATACACGCAAACGGAGCATCAATATTCTTCATCTGCCTCTTCCTCCATGTAGGACGTGGGATATACTATGGATCTTATACTTTCACAGAAACATGGAATATTGGAGTAGTATTACTCTTTGCAGTAATAGCTACAGCCTTCATAGGCTATGTTCTA…	CYTB	1
K150337	Hylomyscus	endorobae	Chogoria, Mt Kenya	-0.209815	37.5005	2377.72	13.4	80	118	17.5	19	ATGACAACATCCGAAAAACACACCCATTATTCAAAATTATTAACCACTCTTTCGTTGACCTTCCTGCCCCATCCAACATTTCATCATGATGAAACTTCGGATCACTCTTAGGAATTTGCCTAATAATCCAAATCATCACAGGTCTATTCCTAGCAATACACTACACATCAGATACAATAACAGCATTTTCATCAGTTACTCATATTTGCCGAGACGTAAACTACGGATGACTAATCCGATATATACACGCAAACGGAGCATCAATATTCTTCATCTGCCTCTTCCTCCATGTAGGACGTGGGATATACTATGGATCTTATACTTTCACAGAAACATGGAATATTGGAGTAGTATTACTCTTTGCAGTAATAGCTACAGCCTTCATAGGCTATGTTCTAC…	CYTB	1
K150365	Hylomyscus	endorobae	Chogoria, Mt Kenya	-0.18843	37.4727	2600.34	17	87	135	19.5	16.5	ATGACAACATCCGAAAAACACACCCATTATTCAAAATTATTAACCACTCTTTCGTTGACCTTCCTGCCCCATCCAACATTTCATCATGATGAAACTTCGGATCACTCTTAGGAATTTGCCTAATAATCCAAATCATCACAGGTCTATTCCTAGCAATACACTACACATCAGATACAATAACAGCATTTTCATCAGTTACTCATATTTGCCGAGACGTAAACTACGGATGACTAATCCGATATATACACGCAAACGGAGCATCAATATTCTTCATCTGCCTCTTCCTCCATGTAGGACGTGGAATATACTATGGATCTTATACTTTCACAGAAACATGAAATATTGGAGTAGTATTACTCTTTGCAGTAATAGCTACAGCCTTCATAGGCTATGTTCTAC…	CYTB	1
K150373	Hylomyscus	endorobae	Chogoria, Mt Kenya	-0.204565	37.5001	2396.75	15.2	81	134	20	17.5	ATGACAAACATCCGAAAAACACACCCATTATTCAAAATTATTAACCACTCTTTCGTTGACCTTCCTGCCCCATCCAACATTTCATCATGATGAAACTTCGGATCACTCTTAGGAATTTGCCTAATAATCCAAATCATCACAGGTCTATTCCTAGCAATACACTACACATCAGATACAATAACAGCATTTTCATCAGTTACTCATATTTGCCGAGACGTAAACTACGGATGACTAATCCGATATATACACGCAAACGGAGCATCAATATTCTTCATCTGCCTCTTCCTCCATGTAGGACGTGGAATATACTATGGATCTTACACTTTCACAGAAACATGAAATATTGGAGTAGTATTACTCTTTGCAGTAATAGCTACAGCCTTCATAGGCTATGTCCTA…	CYTB	1
K150382	Hylomyscus	endorobae	Chogoria, Mt Kenya	-0.210031	37.501	2376.69	27	98	138	20	18	ATGACAAACATCCGAAAAACACACCCATTATTCAAAATTATTAACCACTCTTTCGTTGACCTTCCTGCCCCATCCAACATTTCATCATGATGAAACTTCGGATCACTCTTAGGAATTTGCCTAATAATCCAAATCATCACAGGTCTATTCCTAGCAATACACTACACATCAGATACAATAACAGCATTTTCATCAGTTACTCATATTTGCCGAGACGTAAACTACGGATGACTAATCCGATATATACACGCAAACGGAGCATCAATATTCTTCATCTGCCTCTTCCTCCATGTAGGACGTGGGATATACTATGGATCTTATACTTTCACAGAAACATGGAATATTGGAGTAGTATTACTCTTTGCAGTAATAGCTACAGCCTTCATAGGCTATGTTCTA…	CYTB	1
K150383	Hylomyscus	endorobae	Chogoria, Mt Kenya	-0.209887	37.5007	2377.72	14.3	81	118	19.5	17	ATGACAACATCCGAAAAACACACCCATTATTCAAAATTATTAACCACTCTTTCGTTGACCTTCCTGCCCCATCCAACATTTCATCATGATGAAACTTCGGATCACTCTTAGGAATTTGCCTAATAATCCAAATCATCACAGGTCTATTCCTAGCAATACACTACACATCAGATACAATAACAGCATTTTCATCAGTTACTCATATTTGCCGAGACGTAAACTACGGATGACTAATCCGATATATACACGCAAACGGAGCATCAATATTCTTCATCTGCCTCTTCCTCCATGTAGGACGTGGGATATACTATGGATCTTATACTTTCACAGAAACATGGAATATTGGAGTAGTATTACTCTTTGCAGTAATAGCTACAGCCTTCATAGGCTATGTTCTAC…	CYTB	1
K150410	Hylomyscus	endorobae	Chogoria, Mt Kenya	-0.177931	37.4532	2807.72	28.8	101	151	21	20	ATGACAAACATCCGAAAAACACACCCATTATTCAAAATTATTAACCACTCTTTCGTTGACCTTCCTGCCCCATCCAACATTTCATCATGATGAAACTTCGGATCACTCTTAGGAATTTGCCTAATAATCCAAATCATCACAGGTCTATTCCTAGCAATACACTACACATCAGATACAATAACAGCATTTTCATCAGTTACTCATATTTGCCGAGACGTAAACTACGGATGACTAATCCGATATATACACGCAAACGGAGCATCAATATTCTTCATCTGCCTCTTCCTCCATGTAGGACGTGGGATATACTATGGATCTTATACTTTCACAGAAACATGGAATATTGGAGTAGTATTACTCTTTGCAGTAATAGCTACAGCCTTCATAGGCTATGTTCTA…	CYTB	1
K150411	Hylomyscus	endorobae	Chogoria, Mt Kenya	-0.178018	37.453	2807.72	21.5	96	142	18	19	ATGACAACATCCGAAAAACACACCCATTATTCAAAATTATTAACCACTCTTTCGTTGACCTTCCTGCCCCATCCAACATTTCATCATGATGAAACTTCGGATCACTCTTAGGAATTTGCCTAATAATCCAAATCATCACAGGTCTATTCCTAGCAATACACTACACATCAGATACAATAACAGCATTTTCATCAGTTACTCATATTTGCCGAGACGTAAACTACGGATGACTAATCCGATATATACACGCAAACGGAGCATCAATATTCTTCATCTGCCTCTTCCTCCATGTAGGACGTGGGATATACTATGGATCTTATACTTTCACAGAAACATGGAATATTGGAGTAGTATTACTCTTTGCAGTAATAGCTACAGCCTTCATAGGCTATGTTCTAC…	CYTB	1
K150412	Hylomyscus	endorobae	Chogoria, Mt Kenya	-0.178104	37.4529	2807.72	14.6	81	111	20	18.5	ATGACAAACATCCGAAAAACACACCCATTATTCAAAATTATTAACCACTCTTTCGTTGACCTTCCTGCCCCATCCAACATTTCATCATGATGAAACTTCGGATCACTCTTAGGAATTTGCCTAATAATCCAAATCATCACAGGTCTATTCCTAGCAATACACTACACATCAGATACAATAACAGCATTTTCATCAGTTACTCATATTTGCCGAGACGTAAACTACGGATGACTAATCCGATATATACACGCAAACGGAGCATCAATATTCTTTATCTGCCTCTTCCTCCATGTAGGACGTGGAATATACTATGGATCTTATACTTTCACAGAAACATGGAATATTGGAGTAGTATTACTCTTTGCAGTAATAGCTACAGCCTTCATAGGCTATGTTCTA…	CYTB	1
K150415	Hylomyscus	endorobae	Chogoria, Mt Kenya	-0.178363	37.4524	2819.69	23.1	95	144	20.5	18	ATGACAAACATCCGAAAAACACACCCATTATTCAAAATTATTAACCACTCTTTCGTTGACCTTCCTGCCCCATCCAACATTTCATCATGATGAAACTTCGGATCACTCTTAGGAATTTGCCTAATAATCCAAATCATCACAGGTCTATTCCTAGCAATACACTACACATCAGATACAATAACAGCATTTTCATCAGTTACTCATATTTGCCGAGACGTAAACTACGGATGACTAATCCGATATATACACGCAAACGGAGCATCAATATTCTTCATCTGCCTCTTCCTCCATGTAGGACGTGGAATATACTATGGATCTTACACTTTCACAGAAACATGAAATATTGGAGTAGTATTACTCTTTGCAGTAATAGCTACAGCCTTCATAGGCTATGTCCTA…	CYTB	1
K150421	Hylomyscus	endorobae	Chogoria, Mt Kenya	-0.178882	37.4515	2811.7	23.5	99	135	21	17.5	ATGACAACATCCGAAAAACACACCCATTATTCAAAATTATTAACCACTCTTTCGTTGACCTTCCTGCCCCATCCAACATTTCATCATGATGAAACTTCGGATCACTCTTAGGAATTTGCCTAATAATCCAAATCATCACAGGTCTATTCCTAGCAATACACTACACATCAGATACAATAACAGCATTTTCATCAGTTACTCATATTTGCCGAGACGTAAACTACGGATGACTAATCCGATATATACACGCAAACGGAGCATCAATATTCTTCATCTGCCTCTTCCTCCATGTAGGACGTGGAATATACTATGGATCTTATACTTTCACAGAAACATGAAATATTGGAGTAGTATTACTCTTTGCAGTAATAGCTACAGCCTTCATAGGCTATGTTCTAC…	CYTB	1
K150423	Hylomyscus	endorobae	Chogoria, Mt Kenya	-0.179054	37.4512	2822.81	13.4	78	103	19.5	17.5	ATGACAAACATCCGAAAAACACACCCATTATTCAAAATTATTAACCACTCTTTCGTTGACCTTCCTGCCCCATCCAACATTTCATCATGATGAAACTTCGGATCACTCTTAGGAATTTGCCTAATAATCCAAATCATCACAGGTCTATTCCTAGCAATACACTACACATCAGATACAATAACAGCATTTTCATCAGTTACTCATATTTGCCGAGACGTAAACTACGGATGACTAATCCGATATATACACGCAAACGGAGCATCAATATTCTTTATCTGCCTCTTCCTCCATGTAGGACGTGGAATATACTATGGATCTTATACTTTCACAGAAACATGGAATATTGGAGTAGTATTACTCTTTGCAGTAATAGCTACAGCCTTCATAGGCTATGTTCTA…	CYTB	1
K150434	Hylomyscus	endorobae	Chogoria, Mt Kenya	-0.174226	37.4593	2777.73	27.4	98	149	21	19.5	ATGACAACATCCGAAAAACACACCCATTATTCAAAATTATTAACCACTCTTTCGTTGACCTTCCCGCCCCATCCAACATTTCATCATGATGAAACTTCGGATCACTCTTAGGAATTTGCCTAATAATCCAAATCATCACAGGTCTATTCCTAGCAATACACTACACATCAGATACAATAACAGCATTTTCATCAGTTACTCATATTTGCCGAGACGTAAACTACGGATGACTAATCCGATATATACACGCAAACGGAGCATCAATATTCTTCATCTGCCTCTTCCTCCATGTAGGACGTGGGATATACTATGGATCTTATACTTTCACAGAAACATGGAATATTGGAGTAGTATTACTCTTTGCAGTAATAGCTACAGCCTTCATAGGCTATGTTCTAC…	CYTB	1
K150435	Hylomyscus	endorobae	Chogoria, Mt Kenya	-0.174136	37.4594	2777.73	24.1	97	148	20	19.5	ATGACAACATCCGAAAAACACACCCATTATTCAAAATTATTAACCACTCTTTCGTTGACCTTCCTGCCCCATCCAACATTTCATCATGATGAAACTTCGGATCACTCTTAGGAATTTGCCTAATAATCCAAATCATCACAGGTCTATTCCTAGCAATACACTACACATCAGATACAATAACAGCATTTTCATCAGTTACTCATATTTGCCGAGACGTAAACTACGGATGACTAATCCGATATATACACGCAAACGGAGCATCAATATTCTTCATCTGCCTCTTCCTCCATGTAGGACGTGGAATATACTATGGATCTTATACCTTCACAGAAACATGGAATATTGGAGTAGTATTACTCTTTGCAGTAATAGCTACAGCCTTCATAGGCTATGTTCTAC…	CYTB	1
K150436	Hylomyscus	endorobae	Chogoria, Mt Kenya	-0.174045	37.4594	2777.73	19.2	89	144	21	18.5	ATGACAAACATCCGAAAAACACACCCATTATTCAAAATTATTAACCACTCTTTCGTTGACCTTCCTGCCCCATCCAACATTTCATCATGATGAAACTTCGGATCACTCTTAGGAATTTGCCTAATAATCCAAATCATCACAGGTCTATTCCTAGCAATACACTACACATCAGATACAATAACAGCATTTTCATCAGTTACTCATATTTGCCGAGACGTAAACTACGGATGACTAATCCGATATATACACGCAAACGGAGCATCAATATTCTTCATCTGCCTCTTCCTCCATGTAGGACGTGGAATATACTATGGATCTTATACCTTCACAGAAACATGGAATATTGGAGTAGTATTACTCTTTGCAGTAATAGCTACAGCCTTCATAGGCTATGTTCTA…	CYTB	1
K150437	Hylomyscus	endorobae	Chogoria, Mt Kenya	-0.173955	37.4594	2777.73	21.1	94	144	20	19	ATGACAAACATCCGAAAAACACACCCATTATTCAAAATTATTAACCACTCTTTCGTTGACCTTCCTGCCCCATCCAACATTTCATCATGATGAAACTTCGGATCACTCTTAGGAATTTGCCTAATAATCCAAATCATCACAGGTCTATTCCTAGCAATACACTACACATCAGATACAATAACAGCATTTTCATCAGTTACTCATATTTGCCGAGACGTAAACTACGGATGACTAATCCGATATATACACGCAAACGGAGCATCAATATTCTTCATCTGCCTCTTCCTCCATGTAGGACGTGGAATATACTATGGATCTTATACCTTCACAGAAACATGGAATATTGGAGTAGTATTACTCTTTGCAGTAATAGCTACAGCCTTCATAGGCTATGTTCTA…	CYTB	1
K150454	Hylomyscus	endorobae	Chogoria, Mt Kenya	-0.177185	37.4549	2777.99	13.4	82	118	19	17	CGAAAAACACACCCATTATTCAAAATTATTAACCACTCTTTCGTTGACCTTCCTGCCCCATCCAACATTTCATCATGATGAAACTTCGGATCACTCTTAGGAATTTGCCTAATAATCCAAATCATCACAGGTCTATTCCTAGCAATACACTACACATCAGATACAATAACAGCATTTTCATCAGTTACTCATATTTGCCGAGACGTAAACTACGGATGACTAATCCGATATATACACGCAAACGGAGCATCAATATTCTTCATCTGCCTCTTCCTCCATGTAGGACGTGGAATATACTATGGATCTTATACTTTCACAGAAACATGGAATATTGGAGTAGTATTACTCTTTGCAGTAATAGCTACAGCCTTCATAGGCTATGTCCTACCATGAGGACAA…	CYTB	1
K150455	Hylomyscus	endorobae	Chogoria, Mt Kenya	-0.176992	37.4548	2818.28	30	99	154	21	18	ATGACAAACATCCGAAAAACACACCCATTATTCAAAATTATTAACCACTCTTTCGTTGACCTTCCTGCCCCATCCAACATTTCATCATGATGAAACTTCGGATCACTCTTAGGAATTTGCCTAATAATCCAAATCATCACAGGTCTATTCCTAGCAATACACTACACATCAGATACAATAACAGCATTTTCATCAGTTACTCATATTTGCCGAGACGTAAACTACGGATGACTAATCCGATATATACACGCAAACGGAGCATCAATATTCTTCATCTGCCTCTTCCTCCATGTAGGACGTGGAATATACTATGGATCTTATACTTTCACAGAAACATGGAATATTGGAGTAGTATTACTCTTTGCAGTAATAGCTACAGCCTTCATAGGCTATGTTCTA…	CYTB	1
K150458	Hylomyscus	endorobae	Chogoria, Mt Kenya	-0.176414	37.4547	2846.46	26.3	96	149	21.5	19.5	ACACACCCATTATTCAAAATTATTAACCACTCTTTCGTTGACCTTCCTGCCCCATCCAACATTTCATCATGATGAAACTTCGGATCACTCTTAGGAATTTGCCTAATAATCCAAATCATCACAGGTCTATTCCTAGCAATACACTACACATCAGATACAATAACAGCATTTTCATCAGTTACTCATATTTGCCGAGACGTAAACTACGGATGACTAATCCGATATATACACGCAAACGGAGCATCAATATTCTTCATCTGCCTCTTCCTCCATGTAGGACGTGGGATATACTATGGATCTTATACTTTCACAGAAACATGGAATATTGGAGTAGTATTACTCTTTGCAGTAATAGCTACAGCCTTCATAGGCTATGTTCTACCATGAGGACAAATATCA…	CYTB	1
K150466	Hylomyscus	endorobae	Chogoria, Mt Kenya	-0.175125	37.4564	2797.04	22	94	48	20	18.5	ATGACAACATCCGAAAAACACACCCATTATTCAAAATTATTAACCACTCTTTCGTTGACCTTCCCGCCCCATCCAACATTTCATCATGATGAAACTTCGGATCACTCTTAGGAGTTTGCCTAATAATCCAAATCATCACAGGTCTATTCCTAGCAATACACTACACATCAGATACAATAACAGCATTTTCATCAGTTACTCATATTTGCCGAGACGTAAACTACGGGTGACTAATCCGATATATACACGCAAACGGAGCATCAATATTCTTCATCTGCCTCTTCCTCCATGTAGGACGTGGAATATACTATGGATCTTATACTTTCACAGAAACATGGAATATTGGAGTAGTATTACTCTTTGCAGTAATAGCTACAGCCTTCATAGGCTATGTTCTAC…	CYTB	1
K150467	Hylomyscus	endorobae	Chogoria, Mt Kenya	-0.174962	37.4564	2813.42	25.6	102	142	20	18.5	ATGACAAACATCCGAAAAACACACCCATTATTCAAAATTATTAACCACTCTTTCGTTGACCTTCCTGCCCCATCCAACATTTCATCATGATGAAACTTCGGATCACTCTTAGGAATTTGCCTAATAATCCAAATCATCACAGGTCTATTCCTAGCAATACACTACACATCAGATACAATAACAGCATTTTCATCAGTTACTCATATTTGCCGAGACGTAAACTACGGATGACTAATCCGATATATACACGCAAACGGAGCATCAATATTCTTCATCTGCCTCTTCCTCCATGTAGGACGTGGAATATACTATGGATCTTACACTTTCACAGAAACATGAAATATTGGAGTAGTATTACTCTTTGCAGTAATAGCTACAGCCTTCATAGGCTATGTCCTA…	CYTB	1
K150472	Hylomyscus	endorobae	Chogoria, Mt Kenya	-0.174148	37.4565	2822.74	14.4	80	115	20	17	ATGACAACATCCGAAAAACACACCCATTATTCAAAATTATTAACCACTCTTTCGTTGACCTTCCCGCCCCATCCAACATTTCATCATGATGAAACTTCGGATCACTCTTAGGAGTTTGCCTAATAATCCAAATCATCACAGGTCTATTCCTAGCAATACACTACACATCAGATACAATAACAGCATTTTCATCAGTTACTCATATTTGCCGAGACGTAAACTACGGGTGACTAATCCGATATATACACGCAAACGGAGCATCAATATTCTTCATCTGCCTCTTCCTCCATGTAGGACGTGGAATATACTATGGATCTTATACTTTCACAGAAACATGGAATATTGGAGTAGTATTACTCTTTGCAGTAATAGCTACAGCCTTCATAGGCTATGTTCTAC…	CYTB	1
K150474	Hylomyscus	endorobae	Chogoria, Mt Kenya	-0.173823	37.4565	2822.74	22.8	97	152	20.5	19	ATGACAACATCCGAAAAACACACCCATTATTCAAAATTATTAACCACTCTTTCGTTGACCTTCCTGCCCCATCCAACATTTCATCATGATGAAACTTCGGATCACTCTTAGGAATTTGCCTAATAATCCAAATCATCACAGGTCTATTCCTAGCAATACACTACACATCAGATACAATAACAGCATTTTCATCAGTTACTCATATTTGCCGAGACGTAAACTACGGATGACTAATCCGATATATACACGCAAACGGAGCATCAATATTCTTCATCTGCCTCTTCCTCCATGTAGGACGTGGAATATACTATGGATCTTATACCTTCACAGAAACATGGAATATTGGAGTAGTATTACTCTTTGCAGTAATAGCTACAGCCTTCATAGGCTATGTTCTAC…	CYTB	1
K150496	Hylomyscus	endorobae	Chogoria, Mt Kenya	-0.172476	37.4579	2805.24	30	107	139	21	19.5	ATGACAAACATCCGAAAAACACACCCATTATTCAAAATTATTAACCACTCTTTCGTTGACCTTCCTGCCCCATCCAACATTTCATCATGATGAAACTTCGGATCACTCTTAGGAATTTGCCTAATAATCCAAATCATCACAGGTCTATTCCTAGCAATACACTACACATCAGATACAATAACAGCATTTTCATCAGTTACTCATATTTGCCGAGACGTAAACTACGGATGACTAATCCGATATATACACGCAAACGGAGCATCAATATTCTTTATCTGCCTCTTCCTCCATGTAGGACGTGGAATATACTATGGATCTTATACTTTCACAGAAACATGGAATATTGGAGTAGTATTACTCTTTGCAGTAATAGCTACAGCCTTCATAGGCTATGTTCTA…	CYTB	1
K150508	Hylomyscus	endorobae	Chogoria, Mt Kenya	-0.174257	37.4593	2777.73	23.4	94	152	20	19	ATGACAAACATCCGAAAAACACACCCATTATTCAAAATTATTAACCACTCTTTCGTTGACCTTCCTGCCCCATCCAACATTTCATCATGATGAAACTTCGGATCACTCTTAGGAATTTGCCTAATAATCCAAATCATCACAGGTCTATTCCTAGCAATACACTACACATCAGATACAATAACAGCATTTTCATCAGTTACTCATATTTGCCGAGACGTAAACTACGGATGACTAATCCGATATATACACGCAAACGGAGCATCAATATTCTTCATCTGCCTCTTCCTCCATGTAGGACGTGGGATATACTATGGATCTTATACTTTCACAGAAACATGGAATATTGGAGTAGTATTACTCTTTGCAGTAATAGCTACAGCCTTCATAGGCTATGTTCTA…	CYTB	1
K150519	Hylomyscus	endorobae	Chogoria, Mt Kenya	-0.175686	37.4563	2797.04	23.2	97	134	19	19	ATGACAACATCCGAAAAACACACCCATTATTCAAAATTATTAACCACTCTTTCGTTGACCTTCCTGCCCCATCCAACATTTCATCATGATGAAACTTCGGATCACTCTTAGGAATTTGCCTAATAATCCAAATCATCACAGGTCTATTCCTAGCAATACACTACACATCAGATACAATAACAGCATTTTCATCAGTTACTCATATTTGCCGAGACGTAAACTACGGATGACTAATCCGATATATACACGCAAACGGAGCATCAATATTCTTCATCTGCCTCTTCCTCCATGTAGGACGTGGAATATACTATGGATCTTATACTTTCACAGAAACATGGAATATTGGAGTAGTATTACTCTTTGCAGTAATAGCTACAGCCTTCATAGGCTATGTTCTAC…	CYTB	1
K150521	Hylomyscus	endorobae	Chogoria, Mt Kenya	-0.17545	37.4564	2797.04	33.1	106	153	21	18	ATGACAAACATCCGAAAAACACACCCATTATTCAAAATTATTAACCACTCTTTCGTTGACCTTCCTGCCCCATCCAACATTTCATCATGATGAAACTTCGGATCACTCTTAGGAATTTGCCTAATAATCCAAATCATCACAGGTCTATTCCTAGCAATACACTACACATCAGATACAATAACAGCATTTTCATCAGTTACTCATATTTGCCGAGACGTAAACTACGGATGACTAATCCGATATATACACGCAAACGGAGCATCAATATTCTTTATCTGCCTCTTCCTCCATGTAGGACGTGGAATATACTATGGATCTTATACTTTCACAGAAACATGGAATATTGGAGTAGTATTACTCTTTGCAGTAATAGCTACAGCCTTCATAGGCTATGTTCTA…	CYTB	1
K150522	Hylomyscus	endorobae	Chogoria, Mt Kenya	-0.175226	37.4564	2797.04	32.5	106	164	20.5	19.5	ATGACAAACATCCGAAAAACACACCCATTATTCAAAATTATTAACCACTCTTTCGTTGACCTTCCTGCCCCATCCAACATTTCATCATGATGAAACTTCGGATCACTCTTAGGAATTTGCCTAATAATCCAAATCATCACAGGTCTATTCCTAGCAATACACTACACATCAGATACAATAACAGCATTTTCATCAGTTACTCATATTTGCCGAGACGTAAACTACGGATGACTAATCCGATATATACACGCAAACGGAGCATCAATATTCTTTATCTGCCTCTTCCTCCATGTAGGACGTGGAATATACTATGGATCTTATACTTTCACAGAAACATGGAATATTGGAGTAGTATTACTCTTTGCAGTAATAGCTACAGCCTTCATAGGCTATGTTCTA…	CYTB	1
K150526	Hylomyscus	endorobae	Chogoria, Mt Kenya	-0.174331	37.4565	2822.74	19.2	89	138	19.5	17	ATGACAACATCCGAAAAACACACCCATTATTCAAAATTATTAACCACTCTTTCGTTGACCTTCCTGCCCCATCCAACATTTCATCATGATGAAACTTCGGATCACTCTTAGGAATTTGCCTAATAATCCAAATCATCACAGGTCTATTCCTAGCAATACACTACACATCAGATACAATAACAGCATTTTCATCAGTTACTCATATTTGCCGAGACGTAAACTACGGATGACTAATCCGATATATACACGCAAACGGAGCATCAATATTCTTTATCTGCCTCTTCCTCCATGTAGGACGTGGAATATACTATGGATCTTATACTTTCACAGAAACATGGAATATTGGAGTAGTATTACTCTTTGCAGTAATAGCTACAGCCTTCATAGGCTATGTTCTAC…	CYTB	1
K150527	Hylomyscus	endorobae	Chogoria, Mt Kenya	-0.174108	37.4565	2822.74	14	77	109	19	17	ATGACAAACATCCGAAAAACACACCCATTATTCAAAATTATTAACCACTCTTTCGTTGACCTTCCTGCCCCATCCAACATTTCATCATGATGAAACTTCGGATCACTCTTAGGAATTTGCCTAATAATCCAAATCATCACAGGTCTATTCCTAGCAATACACTACACATCAGATACAATAACAGCATTTTCATCAGTTACTCATATTTGCCGAGACGTAAACTACGGATGACTAATCCGATATATACACGCAAACGGAGCATCAATATTCTTCATCTGCCTATTCCTCCATGTAGGACGTGGAATATACTATGGATCTTATACTTTCACAGAAACATGGAATATTGGAGTAGTATTACTCTTTGCAGTAATAGCTACAGCCTTCATAGGCTATGTTCTA…	CYTB	1
K150533	Hylomyscus	endorobae	Chogoria, Mt Kenya	-0.177564	37.4538	2813.44	31.8	112	157	21	19.5	ATGACAAACATCCGAAAAACACACCCATTATTCAAAATTATTAACCACTCTTTCGTTGACCTTCCTGCCCCATCCAACATTTCATCATGATGAAACTTCGGATCACTCTTAGGAATTTGCCTAATAATCCAAATCATCACAGGTCTATTCCTAGCAATACACTACACATCAGATACAATAACAGCATTTTCATCAGTTACTCATATTTGCCGAGACGTAAACTACGGATGACTAATCCGATATATACACGCAAACGGAGCATCAATATTCTTCATCTGCCTCTTCCTCCATGTAGGACGTGGAATATACTATGGATCTTACACTTTCACAGAAACATGAAATATTGGAGTAGTATTACTCTTTGCAGTAATAGCTACAGCCTTCATAGGCTATGTCCTA…	CYTB	1
K150538	Hylomyscus	endorobae	Chogoria, Mt Kenya	-0.178104	37.4529	2807.72	15.8	79	119	20	18	ATGACAAACATCCGAAAAACACACCCATTATTCAAAATTATTAACCACTCTTTCGTTGACCTTCCTGCCCCATCCAACATTTCATCATGATGAAACTTCGGATCACTCTTAGGAATTTGCCTAATAATCCAAATCATCACAGGTCTATTCCTAGCAATACACTACACATCAGATACAATAACAGCATTTTCATCAGTTACTCATATTTGCCGAGACGTAAACTACGGATGACTAATCCGATATATACACGCAAACGGAGCATCAATATTCTTTATCTGCCTCTTCCTCCATGTAGGACGTGGAATATACTATGGATCTTATACTTTCACAGAAACATGGAATATTGGAGTAGTATTACTCTTTGCAGTAATAGCTACAGCCTTCATAGGCTATGTTCTA…	CYTB	1
K150539	Hylomyscus	endorobae	Chogoria, Mt Kenya	-0.178212	37.4527	2819.69	23.2	98	145	21	18	ATGACAAACATCCGAAAAACACACCCATTATTCAAAATTATTAACCACTCTTTCGTTGACCTTCCTGCCCCATCCAACATTTCATCATGATGAAACTTCGGATCACTCTTAGGAATTTGCCTAATAATCCAAATCATCACAGGTCTATTCCTAGCAATACACTACACATCAGATACAATAACAGCATTTTCATCAGTTACTCATATTTGCCGAGACGTAAACTACGGATGACTAATCCGATATATACACGCAAACGGAGCATCAATATTCTTTATCTGCCTCTTCCTCCATGTAGGACGTGGAATATACTATGGATCTTATACTTTCACAGAAACATGGAATATTGGAGTAGTATTACTCTTTGCAGTAATAGCTACAGCCTTCATAGGCTATGTTCTA…	CYTB	1
K150541	Hylomyscus	endorobae	Chogoria, Mt Kenya	-0.178428	37.4523	2819.69	27.8	99	150	20	20	ATGACAAACATCCGAAAAACACACCCATTATTCAAAATTATTAACCACTCTTTCGTTGACCTTCCTGCCCCATCCAACATTTCATCATGATGAAACTTCGGATCACTCTTAGGAATTTGCCTAATAATCCAAATCATCACAGGTCTATTCCTAGCAATACACTACACATCAGATACAATAACAGCATTTTCATCAGTTACTCATATTTGCCGAGACGTAAACTACGGATGACTAATCCGATATATACACGCAAACGGAGCATCAATATTCTTTATCTGCCTCTTCCTCCATGTAGGACGTGGAATATACTATGGATCTTATACTTTCACAGAAACATGGAATATTGGAGTAGTATTACTCTTTGCAGTAATAGCTACAGCCTTCATAGGCTATGTTCTA…	CYTB	1
K150549	Hylomyscus	endorobae	Chogoria, Mt Kenya	-0.179292	37.4508	2800.43	15.7	85	122	20	18.5	ATGACAAACATCCGAAAAACACACCCATTATTCAAAATTATTAACCACTCTTTCGTTGACCTTCCTGCCCCATCCAACATTTCATCATGATGAAACTTCGGATCACTCTTAGGAATTTGCCTAATAATCCAAATCATCACAGGTCTATTCCTAGCAATACACTACACATCAGATACAATAACAGCATTTTCATCAGTTACTCATATTTGCCGAGACGTAAACTACGGATGACTAATCCGATATATACACGCAAACGGAGCATCAATATTCTTTATCTGCCTCTTCCTCCATGTAGGACGTGGAATATACTATGGATCTTATACTTTCACAGAAACATGGAATATTGGAGTAGTATTACTCTTTGCAGTAATAGCTACAGCCTTCATAGGCTATGTTCTA…	CYTB	1
K150738	Hylomyscus	endorobae	Chogoria, Mt Kenya	-0.161442	37.4449	2980.97	18.8	89	139	20	18	ATGACAACATCCGAAAAACACACCCATTATTCAAAATTATTAACCACTCTTTCGTTGACCTTCCTGCCCCATCCAACATTTCATCATGATGAAACTTCGGATCACTCTTAGGAATTTGCCTAATAATCCAAATCATCACAGGTCTATTCCTAGCAATACACTACACATCAGATACAATAACAGCATTTTCATCAGTTACTCATATTTGCCGAGACGTAAACTACGGATGACTAATCCGATATATACACGCAAACGGAGCATCAATATTCTTCATCTGCCTCTTCCTCCATGTAGGACGTGGGATATACTATGGATCTTATACTTTCACAGAAACATGGAATATTGGAGTAGTATTACTCTTTGCAGTAATAGCTACAGCCTTCATAGGCTATGTTCTAC…	CYTB	1
K150779	Hylomyscus	endorobae	Chogoria, Mt Kenya	-0.159819	37.449	2983.61	18.3	92	141	19	18	ATGACAACATCCGAAAAACACACCCATTATTCAAAATTATTAACCACTCTTTCGTTGACCTTCCTGCCCCATCCAACATTTCATCATGATGAAACTTCGGATCACTCTTAGGAATTTGCCTAATAATCCAAATCATCACAGGTCTATTCCTAGCAATACACTACACATCAGATACAATAACAGCATTTTCATCAGTTACTCATATTTGCCGAGACGTAAACTACGGATGACTAATCCGATATATACACGCAAACGGAGCATCAATATTCTTCATCTGCCTCTTCCTCCATGTAGGACGTGGGATATACTATGGATCTTATAATTTCACAGAAACATGGAATATTGGAGTAGTACTACTCTTTGCAGTAATAGCTACAGCCTTCATAGGCTATGTTCTAC…	CYTB	1
K150793	Hylomyscus	endorobae	Chogoria, Mt Kenya	-0.158321	37.4476	2982.08	21.4	102	140	20	19.5	ATGACAAACATCCGAAAAACACACCCATTATTCAAAATTATTAACCACTCTTTCGTTGACCTTCCTGCCCCATCCAACATTTCATCATGATGAAACTTCGGATCACTCTTAGGAATTTGCCTAATAATCCAAATCATCACAGGTCTATTCCTAGCAATACACTACACATCAGATACAATAACAGCATTTTCATCAGTTACTCATATTTGCCGAGACGTAAACTACGGATGACTAATCCGATATATACACGCAAACGGAGCATCAATATTCTTCATCTGCCTCTTCCTCCATGTAGGACGTGGAATATACTATGGATCTTATACTTTCACAGAAACATGGAATATTGGAGTAGTATTACTCTTTGCAGTAATAGCTACAGCCTTCATAGGCTATGTTCTA…	CYTB	1
K150827	Hylomyscus	endorobae	Chogoria, Mt Kenya	-0.161769	37.4442	2980.96	27.5	105	150	20	18.5	ATGACAAACATCCGAAAAACACACCCATTATTCAAAATTATTAACCACTCTTTCGTTGACCTTCCTGCCCCATCCAACATTTCATCATGATGAAACTTCGGATCACTCTTAGGAATTTGCCTAATAATCCAAATCATCACAGGTCTATTCCTAGCAATACACTACACATCAGATACAATAACAGCATTTTCATCAGTTACTCATATTTGCCGAGACGTAAACTACGGATGACTAATCCGATATATACACGCAAACGGAGCATCAATATTCTTCATCTGCCTCTTCCTCCATGTAGGACGTGGGATATACTATGGATCTTATACTTTCACAGAAACATGGAATATTGGAGTAGTATTACTCTTTGCAGTAATAGCTACAGCCTTCATAGGCTATGTTCTA…	CYTB	1
K150832	Hylomyscus	endorobae	Chogoria, Mt Kenya	-0.162032	37.4437	2980.11	35.7	107	130	20	19	ATGACAAACATCCGAAAAACACACCCATTATTCAAAATTATTAACCACTCTTTCGTTGACCTTCCTGCCCCATCCAACATTTCATCATGATGAAACTTCGGATCACTCTTAGGAATTTGCCTAATAATCCAAATCATCACAGGTCTATTCCTAGCAATACACTACACATCAGATACAATAACAGCATTTTCATCAGTTACTCATATTTGCCGAGACGTAAACTACGGATGACTAATCCGATATATACACGCAAACGGAGCATCAATATTCTTCATCTGCCTCTTCCTCCATGTAGGACGTGGGATATACTATGGATCTTATACTTTCACAGAAACATGGAATATTGGAGTAGTATTACTCTTTGCAGTAATAGCTACAGCCTTCATAGGCTATGTTCTA…	CYTB	1
K150847	Hylomyscus	endorobae	Chogoria, Mt Kenya	-0.162368	37.4473	2973.5	21.1	88	126	20	18	TACAAACATCCGAAAAACACACCCATTATTCAAAATTATTAACCACTCTTTCGTTGACCTTCCTGCCCCATCCAACATTTCATCATGATGAAACTTCGGATCACTCTTAGGAATTTGCCTAATAATCCAAATCATCACAGGTCTATTCCTAGCAATACACTACACATCAGATACAATAACAGCATTTTCATCAGTTACTCATATTTGCCGAGACGTAAACTACGGATGACTAATCCGATATATACACGCAAACGGAGCATCAATATTCTTCATCTGCCTCTTCCTCCATGTAGGACGTGGGATATACTATGGATCTTATACTTTCACAGAAACATGGAATATTGGAGTAGTATTACTCTTTGCAGTAATAGCTACAGCCTTCATAGGCTATGTTCTACC…	CYTB	1
K150866	Hylomyscus	endorobae	Chogoria, Mt Kenya	-0.158278	37.448	2982.65	18.6	77	138	21	19	ATGACAAACATCCGAAAAACACACCCATTATTCAAAATTATTAACCACTCTTTCGTTGACCTTCCTGCCCCATCCAACATTTCATCATGATGAAACTTCGGATCACTCTTAGGAATTTGCCTAATAATCCAAATCATCACAGGTCTATTCCTAGCAATACACTACACATCAGATACAATAACAGCATTTTCATCAGTTACTCATATTTGCCGAGACGTAAACTACGGATGACTAATCCGATATATACACGCAAACGGAGCATCAATATTCTTCATCTGCCTCTTCCTCCATGTAGGACGTGGGATATACTATGGATCTTATACTTTCACAGAAACATGGAATATTGGAGTAGTATTACTCTTTGCAGTAATAGCTACAGCCTTCATAGGCTATGTTCTA…	CYTB	1
K151326	Hylomyscus	endorobae	Sirimon, Mt Kenya	-0.02193	37.2788	3065.01	32.5	106	161	22	20	ATGACAAACATCCGAAAAACACACCCATTATTCAAAATTATTAACCACTCTTTCGTTGACCTTCCTGCCCCATCCAACATTTCATCATGATGAAACTTCGGATCACTCTTAGGAATTTGCCTAATAATCCAAATCATCACAGGTCTATTCCTAGCAATACACTACACATCAGATACAATAACAGCATTTTCATCAGTTACTCATATTTGCCGAGACGTAAACTACGGATGACTAATCCGATATATACACGCAAACGGAGCATCAATATTCTTCATCTGCCTCTTCCTCCATGTAGGACGTGGGATATACTATGGATCTTATACTTTCACAGAAACATGGAATATTGGAGTAGTATTACTCTTTGCAGTAATAGCTACAGCCTTCATAGGCTATGTTCTA…	CYTB	1
K151330	Hylomyscus	endorobae	Sirimon, Mt Kenya	-0.021072	37.2728	2976.56	32.4	101	60	19	18	ATGACAAACATCCGAAAAACACACCCATTATTCAAAATTATTAACCACTCTTTCGTTGACCTTCCTGCCCCATCCAACATTTCATCATGATGAAACTTCGGATCACTCTTAGGAATTTGCCTAATAATCCAAATCATCACAGGTCTATTCCTAGCAATACACTACACATCAGATACAATAACAGCATTTTCATCAGTTACTCATATTTGCCGAGACGTAAACTACGGATGACTAATCCGATATATACACGCAAACGGAGCATCAATATTCTTCATCTGCCTCTTCCTCCATGTAGGACGTGGGATATACTATGGATCTTATACTTTCACAGAAACATGGAATATTGGAGTAGTATTACTCTTTGCAGTAATAGCTACAGCCTTCATAGGCTATGTTCTA…	CYTB	1
K151360	Hylomyscus	endorobae	Sirimon, Mt Kenya	-0.03031	37.2862	3202.74	19.5	90	115	19	18.5	ATGACAAACATCCGAAAAACACACCCATTATTCAAAATTATTAACCACTCTTTCGTTGACCTTCCTGCCCCATCCAACATTTCATCATGATGAAACTTCGGATCACTCTTAGGAATTTGCCTAATAATCCAAATCATCACAGGTCTATTCCTAGCAATACACTACACATCAGATACAATAACAGCATTTTCATCAGTTACTCATATTTGCCGAGACGTAAACTACGGATGACTAATCCGATATATACACGCAAACGGAGCATCAATATTCTTCATCTGCCTCTTCCTCCATGTAGGACGTGGAATATACTATGGATCTTATACTTTCACAGAAACATGGAATATTGGAGTAGTATTACTCTTTGCAGTAATAGCTACAGCCTTCATAGGCTATGTTCTA…	CYTB	1
K151447	Hylomyscus	endorobae	Sirimon, Mt Kenya	-0.0191386	37.2778	3017.72	35.4	105	153	23	21	ATGACAAACATCCGAAAAACACACCCATTATTCAAAATTATTAACCACTCTTTCGTTGACCTTCCTGCCCCATCCAACATTTCATCATGATGAAACTTCGGATCACTCTTAGGAATTTGCCTAATAATCCAAATCATCACAGGTCTATTCCTAGCAATACACTACACATCAGATACAATAACAGCATTTTCATCAGTTACTCATATTTGCCGAGACGTAAACTACGGATGACTAATCCGATATATACACGCAAACGGAGCATCAATATTCTTCATCTGCCTCTTCCTCCATGTAGGACGTGGAATATACTATGGATCTTATACTTTCACAGAAACATGGAATATTGGAGTAGTATTACTCTTTGCAGTAATAGCTACAGCCTTCATAGGCTATGTTCTA…	CYTB	1
K151448	Hylomyscus	endorobae	Sirimon, Mt Kenya	-0.0190827	37.2777	3003.5	32.2	100	149	21	20	ATGACAACATCCGAAAAACACACCCATTATTCAAAATTATTAACCACTCTTTCGTTGACCTTCCTGCCCCATCCAACATTTCATCATGATGAAACTTCGGATCACTCTTAGGAATTTGCCTAATAATCCAAATCATCACAGGTCTATTCCTAGCAATACACTACACATCAGATACAATAACAGCATTTTCATCAGTTACTCATATTTGCCGAGACGTAAACTACGGATGACTAATCCGATATATACACGCAAACGGAGCATCAATATTCTTCATCTGCCTCTTCCTCCATGTAGGACGTGGAATATACTATGGATCTTATACTTTCACAGAAACATGGAATATTGGAGTAGTATTACTCTTTGCAGTAATAGCTACAGCCTTCATAGGCTATGTTCTAC…	CYTB	1
K151470	Hylomyscus	endorobae	Sirimon, Mt Kenya	-0.0199419	37.278	3023.87	34.3	104	156	22	21	ATGACAACATCCGAAAAACACACCCATTATTCAAAATTATTAACCACTCTTTCGTTGACCTTCCTGCCCCATCCAACATTTCATCATGATGAAACTTCGGATCACTCTTAGGAATTTGCCTAATAATCCAAATCATCACAGGTCTATTCCTAGCAATACACTACACATCAGATACAATAACAGCATTTTCATCAGTTACTCATATTTGCCGAGACGTAAACTACGGATGACTAATCCGATATATACACGCAAACGGAGCATCAATATTCTTCATCTGCCTCTTCCTCCATGTAGGACGTGGGATATACTATGGATCTTATACTTTCACAGAAACATGGAATATTGGAGTAGTATTACTCTTTGCAGTAATAGCTACAGCCTTCATAGGCTATGTTCTAC…	CYTB	1
K151500	Hylomyscus	endorobae	Sirimon, Mt Kenya	-0.01921	37.2736	2956.18	26.4	98	133	20	20	ATGACAAACATCCGAAAAACACACCCATTATTCAAAATTATTAACCACTCTTTCGTTGACCTTCCTGCCCCATCCAACATTTCATCATGATGAAACTTCGGATCACTCTTAGGAATTTGCCTAATAATCCAAATCATCACAGGTCTATTCCTAGCAATACACTACACATCAGATACAATAACAGCATTTTCATCAGTTACTCATATTTGCCGAGACGTAAACTACGGATGACTAATCCGATATATACACGCAAACGGAGCATCAATATTCTTCATCTGCCTCTTCCTCCATGTAGGACGTGGGATATACTATGGATCTTATACTTTCACAGAAACATGGAATATTGGAGTAGTATTACTCTTTGCAGTAATAGCTACAGCCTTCATAGGCTATGTTCTA…	CYTB	1
K151510	Hylomyscus	endorobae	Sirimon, Mt Kenya	-0.0279338	37.283	3168.53	12.6	85	59	14	10	ATGACAAACATCCGAAAAACACACCCATTATTCAAAATTATTAACCACTCTTTCGTTGACCTTCCTGCCCCATCCAACATTTCATCATGATGAAACTTCGGATCACTCTTAGGAATTTGCCTAATAATCCAAATCATCACAGGTCTATTCCTAGCAATACACTACACATCAGATACAATAACAGCATTTTCATCAGTTACTCATATTTGCCGAGACGTAAACTACGGATGACTAATCCGATATATACACGCAAACGGAGCATCAATATTCTTCATCTGCCTCTTCCTCCATGTAGGACGTGGAATATACTATGGATCTTATACTTTCACAGAAACATGGAATATTGGAGTAGTATTACTCTTTGCAGTAATAGCTACAGCCTTCATAGGCTATGTTCTA…	CYTB	1
K151559	Hylomyscus	endorobae	Sirimon, Mt Kenya	-0.0212275	37.2751	3000.52	30.1	105	155	22	21	ATGACAACATCCGAAAAACACACCCATTATTCAAAATTATTAACCACTCTTTCGTTGATCTTCCTGCCCCATCCAACATTTCATCATGATGAAACTTCGGATCACTCTTAGGAATTTGCCTAATAATCCAAATCATCACAGGTCTATTCCTAGCAATACACTACACATCAGATACAATAACAGCATTTTCATCAGTTACTCATATTTGCCGAGACGTAAACTACGGATGACTAATCCGATATATACACGCAAACGGAGCATCAATATTCTTCATCTGCCTCTTCCTCCATGTAGGACGCGGGATATACTATGGATCTTATACTTTCACAGAAACATGGAATATTGGAGTAGTATTACTCTTTGCAGTAATAGCTACAGCCTTCATAGGCTATGTTCTAC…	CYTB	1
K151560	Hylomyscus	endorobae	Sirimon, Mt Kenya	-0.02103	37.275	3000.52	44	112	165	22	22	ATGACAAACATCCGAAAAACACACCCATTATTCAAAATTATTAACCACTCTTTCGTTGACCTTCCTGCCCCATCCAACATTTCATCATGATGAAACTTCGGATCACTCTTAGGAATTTGCCTAATAATCCAAATCATCACAGGTCTATTCCTAGCAATACACTACACATCAGATACAATAACAGCATTTTCATCAGTTACTCATATTTGCCGAGACGTAAACTACGGATGACTAATCCGATATATACACGCAAACGGAGCATCAATATTCTTCATCTGCCTCTTCCTCCATGTAGGACGTGGAATATACTATGGATCTTATACCTTCACAGAAACATGGAATATTGGAGTAGTATTACTCTTTGCAGTAATAGCTACAGCCTTCATAGGCTATGTTCTA…	CYTB	1
K151594	Hylomyscus	endorobae	Sirimon, Mt Kenya	-0.00709316	37.2645	2800.99	23.4	91	136	20	19	ATGACAAACATCCGAAAAACACACCCATTATTCAAAATTATTAACCACTCTTTCGTTGACCTTCCTGCCCCATCCAACATTTCATCATGATGAAACTTCGGATCACTCTTAGGAATTTGCCTAATAATCCAAATCATCACAGGTCTATTCCTAGCAATACACTACACATCAGATACAATAACAGCATTTTCATCAGTTACTCATATTTGCCGAGACGTAAACTACGGATGACTAATCCGATATATACACGCAAACGGAGCATCAATATTCTTCATCTGCCTCTTCCTCCATGTAGGACGTGGGATATACTATGGATCTTATACTTTCACAGAAACATGGAATATTGGAGTAGTATTACTCTTTGCAGTAATAGCTACAGCCTTCATAGGCTATGTTCTA…	CYTB	1
K151596	Hylomyscus	endorobae	Sirimon, Mt Kenya	-0.00706579	37.2647	2810.25	34.8	111	154	22	20.5	ATGACAACATCCGAAAAACACACCCATTATTCAAAATTATTAACCACTCTTTCGTTGACCTTCCTGCCCCATCCAACATTTCATCATGATGAAACTTCGGATCACTCTTAGGAATTTGCCTAATAATCCAAATCATCACAGGTCTATTCCTAGCAATACACTACACATCAGATACAATAACAGCATTTTCATCAGTTACTCATATTTGCCGAGACGTAAACTACGGATGACTAATCCGATATATACACGCAAACGGAGCATCAATATTCTTCATCTGCCTCTTCCTCCATGTAGGACGTGGAATATACTATGGATCTTATACTTTCACAGAAACATGGAATATTGGAGTAGTATTACTCTTTGCAGTAATAGCTACAGCCTTCATAGGCTATGTTCTAC…	CYTB	1
K151598	Hylomyscus	endorobae	Sirimon, Mt Kenya	-0.00703842	37.265	2810.25	24	100	142	20	20	ATGACAAACATCCGAAAAACACACCCATTATTCAAAATTATTAACCACTCTTTCGTTGACCTTCCTGCCCCATCCAACATTTCATCATGATGAAACTTCGGATCACTCTTAGGAATTTGCCTAATAATCCAAATCATCACAGGTCTATTCCTAGCAATACACTACACATCAGATACAATAACAGCATTTTCATCAGTTACTCATATTTGCCGAGACGTAAACTACGGATGACTAATCCGATATATACACGCAAACGGAGCATCAATATTCTTCATCTGCCTCTTCCTCCATGTAGGACGTGGGATATACTATGGATCTTATACTTTCACAGAAACATGGAATATTGGAGTAGTATTACTCTTTGCAGTAATAGCTACAGCCTTCATAGGCTATGTTCTA…	CYTB	1
K151600	Hylomyscus	endorobae	Sirimon, Mt Kenya	-0.00701105	37.2652	2810.25	12.2	75	107	19	18	ATGACAACATCCGAAAAACACACCCATTATTCAAAATTATTAACCACTCTTTCGTTGACCTTCCTGCCCCATCCAACATTTCATCATGATGAAACTTCGGATCACTCTTAGGAATTTGCCTAATAATCCAAATCATCACAGGTCTATTCCTAGCAATACACTACACATCAGATACAATAACAGCATTTTCATCAGTTACTCATATTTGCCGAGACGTAAACTACGGATGACTAATCCGATATATACACGCAAACGGAGCATCAATATTCTTCATCTGCCTCTTCCTCCATGTAGGACGTGGTATATACTATGGATCCTATACTTTCACAGAAACATGGAATATTGGAGTAGTATTACTCTTTGCAGTAATAGCTACAGCCTTCATAGGCTATGTTCTAC…	CYTB	1
K151607	Hylomyscus	endorobae	Sirimon, Mt Kenya	-0.006602	37.2649	2803.13	33.1	111	144	22	20.5	ATGACAACATCCGAAAAACACACCCATTATTCAAAATTATTAACCACTCTTTCGTTGACCTTCCTGCCCCATCCAACATTTCATCATGATGAAACTTCGGATCACTCTTAGGAATTTGCCTAATAATCCAAATCATCACAGGTCTATTCCTAGCAATACACTACACATCAGATACAATAACAGCATTTTCATCAGTTACTCATATTTGCCGAGACGTAAACTACGGATGACTAATCCGATATATACACGCAAACGGAGCATCAATATTCTTCATCTGCCTCTTCCTCCATGTAGGACGTGGAATATACTATGGATCTTATACTTTCACAGAAACATGGAATATTGGAGTAGTATTACTCTTTGCAGTAATAGCTACAGCCTTCATAGGCTATGTTCTAC…	CYTB	1
K151611	Hylomyscus	endorobae	Sirimon, Mt Kenya	-0.005618	37.2649	2794.74	32.5	105	143	21	20	ATGACAACATCCGAAAAACACACCCATTATTCAAAATTATTAACCACTCTTTCGTTGACCTTCCTGCCCCATCCAACATTTCATCATGATGAAACTTCGGATCACTCTTAGGAATTTGCCTAATAATCCAAATCATCACAGGTCTATTCCTAGCAATACACTACACATCAGATACAATAACAGCATTTTCATCAGTTACTCATATTTGCCGAGACGTAAACTACGGATGACTAATCCGATATATACACGCAAACGGAGCATCAATATTCTTCATCTGCCTCTTCCTCCATGTAGGACGTGGAATATACTATGGATCTTATACTTTCACAGAAACATGGAATATTGGAGTAGTATTACTCTTTGCAGTAATAGCTACAGCCTTCATAGGCTATGTTCTAC…	CYTB	1
K151615	Hylomyscus	endorobae	Sirimon, Mt Kenya	-0.01025	37.2637	2812.19	29.4	108	151	20	20.5	ATGACAAACATCCGAAAAACACACCCATTATTCAAAATTATTAACCACTCTTTCGTTGACCTTCCTGCCCCATCCAACATTTCATCATGATGAAACTTCGGATCACTCTTAGGAATTTGCCTAATAATCCAAATCATCACAGGTCTATTCCTAGCAATACACTACACATCAGATACAATAACAGCATTTTCATCAGTTACTCATATTTGCCGAGACGTAAACTACGGATGACTAATCCGATATATACACGCAAACGGAGCATCAATATTCTTCATCTGCCTCTTCCTCCATGTAGGACGTGGAATATACTATGGATCTTATACTTTCACAGAAACATGGAATATTGGAGTAGTATTACTCTTTGCAGTAATAGCTACAGCCTTCATAGGCTATGTTCTA…	CYTB	1
K151618	Hylomyscus	endorobae	Sirimon, Mt Kenya	-0.010545	37.2638	2803.72	18.9	86	138	21	20	ATGACAAACATCCGAAAAACACACCCATTATTCAAAATTATTAACCACTCTTTCGTTGACCTTCCTGCCCCATCCAACATTTCATCATGATGAAACTTCGGATCACTCTTAGGAATTTGCCTAATAATCCAAATCATCACAGGTCTATTCCTAGCAATACACTACACATCAGATACAATAACAGCATTTTCATCAGTTACTCATATTTGCCGAGACGTAAACTACGGATGACTAATCCGATATATACACGCAAACGGAGCATCAATATTCTTCATCTGCCTCTTCCTCCATGTAGGACGTGGAATATACTATGGATCTTACACTTTCACAGAAACATGAAATATTGGAGTAGTATTACTCTTTGCAGTAATAGCTACAGCCTTCATAGGCTATGTCCTA…	CYTB	1
K151622	Hylomyscus	endorobae	Sirimon, Mt Kenya	-0.0109383	37.2641	2815.06	22.8	97	142	20	20	ATGACAACATCCGAAAAACACACCCATTATTCAAAATTATTAACCACTCTTTCGTTGACCTTCCTGCCCCATCCAACATTTCATCATGATGAAACTTCGGATCACTCTTAGGAATTTGCCTAATAATCCAAATCATCACAGGTCTATTCCTAGCAATACACTACACATCAGATACAATAACAGCATTTTCATCAGTTACTCATATTTGCCGAGACGTAAACTACGGATGACTAATCCGATATATACACGCAAACGGAGCATCAATATTCTTCATCTGCCTCTTCCTCCATGTAGGACGTGGAATATACTATGGATCTTATACTTTCACAGAAACATGGAATATTGGAGTAGTATTACTCTTTGCAGTAATAGCTACAGCCTTCATAGGCTATGTTCTAC…	CYTB	1
K151634	Hylomyscus	endorobae	Sirimon, Mt Kenya	-0.00914545	37.2631	2805.43	13.2	82	103	19	19	ATGACAAACATCCGAAAAACACACCCATTATTCAAAATTATTAACCACTCTTTCGTTGACCTTCCTGCCCCATCCAACATTTCATCATGATGAAACTTCGGATCACTCTTAGGAATTTGCCTAATAATCCAAATCATCACAGGTCTATTCCTAGCAATACACTACACATCAGATACAATAACAGCATTTTCATCAGTTACTCATATTTGCCGAGACGTAAACTACGGATGACTAATCCGATATATACACGCAAACGGAGCATCAATATTCTTCATCTGCCTCTTCCTCCATGTAGGACGTGGAATATACTATGGATCTTATACTTTCACAGAAACATGGAATATTGGAGTAGTATTACTCTTTGCAGTAATAGCTACAGCCTTCATAGGCTATGTTCTA…	CYTB	1
K151635	Hylomyscus	endorobae	Sirimon, Mt Kenya	-0.00936636	37.2632	2805.43	10	75	98	18	17	ATGACAACATCCGAAAAACACACCCATTATTCAAAATTATTAACCACTCTTTCGTTGACCTTCCTGCCCCATCCAACATTTCATCATGATGAAACTTCGGATCACTCTTAGGAATTTGCCTAATAATCCAAATCATCACAGGTCTATTCCTAGCAATACACTACACATCAGATACAATAACAGCATTTTCATCAGTTACTCATATTTGCCGAGACGTAAACTACGGATGACTAATCCGATATATACACGCAAACGGAGCATCAATATTCTTCATCTGCCTCTTCCTCCATGTAGGACGTGGAATATACTATGGATCTTATACTTTCACAGAAACATGGAATATTGGAGTAGTATTACTCTTTGCAGTAATAGCTACAGCCTTCATAGGCTATGTTCTAC…	CYTB	1
K151646	Hylomyscus	endorobae	Sirimon, Mt Kenya	0.02464	37.24	2394.52	19.1	88	129	21	18	ATGACAAACATCCGAAAAACACACCCATTATTCAAAATTATTAACAACTCTTTCGTTGACCTTCCTGCCCCATCCAACATTTCATCATGATGAAACTTCGGATCACTCTTAGGAATTTGCCTAATAATCCAAATCATCACAGGTCTATTCCTAGCAATACACTACACATCAGATACAATAACAGCATTTTCATCAGTTACTCATATTTGCCGAGACGTAAACTACGGATGACTAATCCGATATATACACGCAAACGGAGCATCAATATTCTTCATCTGCCTCTTCCTCCATGTAGGACGTGGAATATACTATGGATCTTATACTTTCACAGAAACATGGAATATTGGAGTAGTATTACTCTTTGCAGTAATAGCTACAGCCTTCATAGGCTATGTTCTA…	CYTB	1
K151662	Hylomyscus	endorobae	Sirimon, Mt Kenya	-0.00700714	37.2653	2810.25	35.3	108	150	21	22	ATGACAAACATCCGAAAAACACACCCATTATTCAAAATTATTAACCACTCTTTCGTTGACCTTCCTGCCCCATCCAACATTTCATCATGATGAAACTTCGGATCACTCTTAGGAATTTGCCTAATAATCCAAATCATCACAGGTCTATTCCTAGCAATACACTACACATCAGATACAATAACAGCATTTTCATCAGTTACTCATATTTGCCGAGACGTAAACTACGGATGACTAATCCGATATATACACGCAAACGGAGCATCAATATTCTTCATCTGCCTCTTCCTCCATGTAGGACGTGGGATATACTATGGATCTTATACTTTCACAGAAACATGGAATATTGGAGTAGTATTACTCTTTGCAGTAATAGCTACAGCCTTCATAGGCTATGTTCTA…	CYTB	1
K151673	Hylomyscus	endorobae	Sirimon, Mt Kenya	-0.011135	37.2642	2812.91	14.2	90	118	21	19	ATGACAAACATCCGAAAAACACACCCATTATTCAAAATTATTAACCACTCTTTCGTTGACCTTCCTGCCCCATCCAACATTTCATCATGATGAAACTTCGGATCACTCTTAGGAATTTGCCTAATAATCCAAATCATCACAGGTCTATTCCTAGCAATACACTACACATCAGATACAATAACAGCATTTTCATCAGTTACTCATATTTGCCGAGACGTAAACTACGGATGACTAATCCGATATATACACGCAAACGGAGCATCAATATTCTTCATCTGCCTCTTCCTCCATGTAGGACGTGGGATATACTATGGATCTTATACTTTCACAGAAACATGGAATATTGGAGTAGTATTACTCTTTGCAGTAATAGCTACAGCCTTCATAGGCTATGTTCTA…	CYTB	1
K151694	Hylomyscus	endorobae	Sirimon, Mt Kenya	-0.00879071	37.2611	2769.4	31.3	105	139	21	19.5	ATGACAACATCCGAAAAACACACCCATTATTCAAAATTATTAACCACTCTTTCGTTGACCTTCCTGCCCCATCCAACATTTCATCATGATGAAACTTCGGATCACTCTTAGGAATTTGCCTAATAATCCAAATCATCACAGGTCTATTCCTAGCAATACACTACACATCAGATACAATAACAGCATTTTCATCAGTTACTCATATTTGCCGAGACGTAAACTACGGATGACTAATCCGATATATACACGCAAACGGAGCATCAATATTCTTCATCTGCCTCTTCCTCCATGTAGGACGTGGAATATACTATGGATCTTATACTTTCACAGAAACATGGAATATTGGAGTAGTATTACTCTTTGCAGTAATAGCTACAGCCTTCATAGGCTATGTTCTAC…	CYTB	1
K151695	Hylomyscus	endorobae	Sirimon, Mt Kenya	-0.00880429	37.2609	2769.4	18.9	91	133	20.5	19	ATGACAACATCCGAAAAACACACCCATTATTCAAAATTATTAACCACTCTTTCGTTGACCTTCCTGCCCCATCCAACATTTCATCATGATGAAACTTCGGATCACTCTTAGGAATTTGCCTAATAATCCAAATCATCACAGGTCTATTCCTAGCAATACACTACACATCAGATACAATAACAGCATTTTCATCAGTTACTCATATTTGCCGAGACGTAAACTACGGATGACTAATCCGATATATACACGCAAACGGAGCATCAATATTCTTCATCTGCCTCTTCCTCCATGTAGGACGTGGAATATACTATGGATCTTATACTTTCACAGAAACATGGAATATTGGAGTAGTATTACTCTTTGCAGTAATAGCTACAGCCTTCATAGGCTATGTTCTAC…	CYTB	1
K151696	Hylomyscus	endorobae	Sirimon, Mt Kenya	-0.00881786	37.2608	2769.4	16.9	92	116	20	17.5	ATGACAAACATCCGAAAAACACACCCATTATTCAAAATTATTAACCACTCTTTCGTTGACCTTCCTGCCCCATCCAACATTTCATCATGATGAAACTTCGGATCACTCTTAGGAATTTGCCTAATAATCCAAATCATCACAGGTCTATTCCTAGCAATACACTACACATCAGATACAATAACAGCATTTTCATCAGTTACTCATATTTGCCGAGACGTAAACTACGGATGACTAATCCGATATATACACGCAAACGGAGCATCAATATTCTTCATCTGCCTCTTCCTCCATGTAGGACGTGGAATATACTATGGATCTTATACTTTCACAGAAACATGGAATATTGGAGTAGTATTACTCTTTGCAGTAATAGCTACAGCCTTCATAGGCTATGTTCTA…	CYTB	1
K151697	Hylomyscus	endorobae	Sirimon, Mt Kenya	-0.00883143	37.2607	2769.4	29.1	105	95	21.5	19.5	ATGACAAACATCCGAAAAACACACCCATTATTCAAAATTATTAACCACTCTTTCGTTGACCTTCCTGCCCCATCCAACATTTCATCATGATGAAACTTCGGATCACTCTTAGGAATTTGCCTAATAATCCAAATCATCACAGGTCTATTCCTAGCAATACACTACACATCAGATACAATAACAGCATTTTCATCAGTTACTCATATTTGCCGAGACGTAAACTACGGATGACTAATCCGATATATACACGCAAACGGAGCATCAATATTCTTCATCTGCCTCTTCCTCCATGTAGGACGTGGAATATACTATGGATCTTATACTTTCACAGAAACATGGAATATTGGAGTAGTATTACTCTTTGCAGTAATAGCTACAGCCTTCATAGGCTATGTTCTA…	CYTB	1
K151698	Hylomyscus	endorobae	Sirimon, Mt Kenya	-0.008845	37.2606	2769.4	35.3	104	146	20	20	ATGACAAACATCCGAAAAACACACCCATTATTCAAAATTATTAACCACTCTTTCGTTGACCTTCCTGCCCCATCCAACATTTCATCATGATGAAACTTCGGATCACTCTTAGGAATTTGCCTAATAATCCAAATCATCACAGGTCTATTCCTAGCAATACACTACACATCAGATACAATAACAGCATTTTCATCAGTTACTCATATTTGCCGAGACGTAAACTACGGATGACTAATCCGATATATACACGCAAACGGAGCATCAATATTCTTCATCTGCCTCTTCCTCCATGTAGGACGTGGGATATACTATGGATCTTATACTTTCACAGAAACATGGAATATTGGAGTAGTATTACTCTTTGCAGTAATAGCTACAGCCTTCATAGGCTATGTTCTA…	CYTB	1
K151699	Hylomyscus	endorobae	Sirimon, Mt Kenya	-0.00885857	37.2604	2762.35	30.4	102	151	20	18.5	ATGACAACATCCGAAAAACACACCCATTATTCAAAATTATTAACCACTCTTTCGTTGACCTTCCTGCCCCATCCAACATTTCATCATGATGAAACTTCGGATCACTCTTAGGAATTTGCCTAATAATCCAAATCATCACAGGTCTATTCCTAGCAATACACTACACATCAGATACAATAACAGCATTTTCATCAGTTACTCATATTTGCCGAGACGTAAACTACGGATGACTAATCCGATATATACACGCAAACGGAGCATCAATATTCTTCATCTGCCTCTTCCTCCATGTAGGACGTGGAATATACTATGGATCTTATACTTTCACAGAAACATGGAATATTGGAGTAGTATTACTCTTTGCAGTAATAGCTACAGCCTTCATAGGCTATGTTCTAC…	CYTB	1
K151706	Hylomyscus	endorobae	Sirimon, Mt Kenya	-0.00115	37.2642	2727.89	24.5	98	149	21	19.5	ATGACAACATCCGAAAAACACACCCATTATTCAAAATTATTAACCACTCTTTCGTTGACCTTCCTGCCCCATCCAACATTTCATCATGATGAAACTTCGGATCACTCTTAGGAATTTGCCTAATAATCCAAATCATCACAGGTCTATTCCTAGCAATACACTACACATCAGATACAATAACAGCATTTTCATCAGTTACTCATATTTGCCGAGACGTAAACTACGGATGACTAATCCGATATATACACGCAAACGGAGCATCAATATTCTTCATCTGCCTCTTCCTCCATGTAGGACGTGGAATATACTATGGATCTTATACTTTCACAGAAACATGGAATATTGGAGTAGTATTACTCTTTGCAGTAATAGCTACAGCCTTCATAGGCTATGTTCTAC…	CYTB	1
K151716	Hylomyscus	endorobae	Sirimon, Mt Kenya	-0.0233867	37.2346	2682.14	26.9	99	152	21	20	ATGACAAACATCCGAAAAACACACCCATTATTCAAAATTATTAACCACTCTTTCGTTGACCTTCCTGCCCCATCCAACATTTCATCATGATGAAACTTCGGATCACTCTTAGGAATTTGCCTAATAATCCAAATCATCACAGGTCTATTCCTAGCAATACACTACACATCAGATACAATAACAGCATTTTCATCAGTTACTCATATTTGCCGAGACGTAAACTACGGATGACTAATCCGATATATACACGCAAACGGAGCATCAATATTCTTCATCTGCCTCTTCCTCCATGTAGGACGTGGAATATACTATGGATCTTATACTTTCACAGAAACATGGAATATTGGAGTAGTATTACTCTTTGCAGTAATAGCTACAGCCTTCATAGGCTATGTTCTA…	CYTB	1
K151748	Hylomyscus	endorobae	Sirimon, Mt Kenya	-0.00875	37.2614	2785.06	25.2	95	139	20	20.5	ATGACAAACATCCGAAAAACACACCCATTATTCAAAATTATTAACCACTCTTTCGTTGACCTTCCTGCCCCATCCAACATTTCATCATGATGAAACTTCGGATCACTCTTAGGAATTTGCCTAATAATCCAAATCATCACAGGTCTATTCCTAGCAATACACTACACATCAGATACAATAACAGCATTTTCATCAGTTACTCATATTTGCCGAGACGTAAACTACGGATGACTAATCCGATATATACACGCAAACGGAGCATCAATATTCTTCATCTGCCTCTTCCTCCATGTAGGACGTGGGATATACTATGGATCTTATACTTTCACAGAAACATGGAATATTGGAGTAGTATTACTCTTTGCAGTAATAGCTACAGCCTTCATAGGCTATGTTCTA…	CYTB	1
K151753	Hylomyscus	endorobae	Sirimon, Mt Kenya	-0.00882917	37.2607	2769.4	36.5	113	161	22	20.5	ATGACAAACATCCGAAAAACACATCCATTATTCAAAATTATTAACCACTCTTTCGTTGACCTTCCTGCCCCATCCAACATTTCATCATGATGAAACTTCGGATCACTCTTAGGAATTTGCCTAATAATCCAAATCATCACAGGTCTATTCCTAGCAATACACTACACATCAGATACAATAACAGCATTTTCATCAGTTACTCATATTTGCCGAGACGTAAACTACGGATGACTAATCCGATATATACACGCAAACGGAGCATCAATATTCTTCATCTGCCTCTTCCTCCATGTAGGACGTGGAATATACTATGGATCTTATACTTTCACAGAAACATGGAATATTGGAGTAGTATTACTCTTTGCAGTAATAGCTACAGCCTTCATAGGCTATGTTCTA…	CYTB	1
K151754	Hylomyscus	endorobae	Sirimon, Mt Kenya	-0.008845	37.2606	2769.4	31.7	101	141	20	19.5	ATGACAAACATCCGAAAAACACACCCATTATTCAAAATTATTAACCACTCTTTCGTTGACCTTCCTGCCCCATCCAACATTTCATCATGATGAAACTTCGGATCACTCTTAGGAATTTGCCTAATAATCCAAATCATCACAGGTCTATTCCTAGCAATACACTACACATCAGATACAATAACAGCATTTTCATCAGTTACTCATATTTGCCGAGACGTAAACTACGGATGACTAATCCGATATATACACGCAAACGGAGCATCAATATTCTTCATCTGCCTCTTCCTCCATGTAGGACGTGGTATATACTATGGATCCTATACTTTCACAGAAACATGGAATATTGGAGTAGTATTACTCTTTGCAGTAATAGCTACAGCCTTCATAGGCTATGTTCTA…	CYTB	1
K151755	Hylomyscus	endorobae	Sirimon, Mt Kenya	-0.00886083	37.2604	2762.35	27	99	151	21	18.5	ATGACAACATCCGAAAAACACACCCATTATTCAAAATTATTAACCACTCTTTCGTTGACCTTCCTGCCCCATCCAACATTTCATCATGATGAAACTTCGGATCACTCTTAGGAATTTGCCTAATAATCCAAATCATCACAGGTCTATTCCTAGCAATACACTACACATCAGATACAATAACAGCATTTTCATCAGTTACTCATATTTGCCGAGACGTAAACTACGGATGACTAATCCGATATATACACGCAAACGGAGCATCAATATTCTTCATCTGCCTCTTCCTCCATGTAGGACGTGGGATATACTATGGATCTTATACTTTCACAGAAACATGGAATATTGGAGTAGTATTACTCTTTGCAGTAATAGCTACAGCCTTCATAGGCTATGTTCTAC…	CYTB	1
K151756	Hylomyscus	endorobae	Sirimon, Mt Kenya	-0.00887667	37.2603	2762.35	19.5	87	139	20	20	ATGACAAACATCCGAAAAACACACCCATTATTCAAAATTATTAACCACTCTTTCGTTGACCTTCCTGCCCCATCCAACATTTCATCATGATGAAACTTCGGATCACTCTTAGGAATTTGCCTAATAATCCAAATCATCACAGGTCTATTCCTAGCAATACACTACACATCAGATACAATAACAGCATTTTCATCAGTTACTCATATTTGCCGAGACGTAAACTACGGATGACTAATCCGATATATACACGCAAACGGAGCATCAATATTCTTCATCTGCCTCTTCCTCCATGTAGGACGTGGAATATACTATGGATCTTATACTTTCACAGAAACATGGAATATTGGAGTAGTATTACTCTTTGCAGTAATAGCTACAGCCTTCATAGGCTATGTTCTA…	CYTB	1
K151757	Hylomyscus	endorobae	Sirimon, Mt Kenya	-0.0088925	37.2601	2762.35	30.2	105	134	21	21	ATGACAAACATCCGAAAAACACACCCATTATTCAAAATTATTAACCACTCTTTCGTTGACCTTCCTGCCCCATCCAACATTTCATCATGATGAAACTTCGGATCACTCTTAGGAATTTGCCTAATAATCCAAATCATCACAGGTCTATTCCTAGCAATACACTACACATCAGATACAATAACAGCATTTTCATCAGTTACTCATATTTGCCGAGACGTAAACTACGGATGACTAATCCGATATATTCACGCAAACGGAGCATCAATATTCTTCATCTGCCTCTTCCTCCATGTAGGACGTGGAATATACTATGGATCTTATACTTTCACAGAAACATGGAATATTGGAGTAGTATTACTCTTTGCAGTAATAGCTACAGCCTTCATAGGCTATGTTCTA…	CYTB	1
K151766	Hylomyscus	endorobae	Sirimon, Mt Kenya	-0.0102286	37.2623	2786.27	23.4	100	136	24	20	ATGACAACATCCGAAAAACACACCCATTATTCAAAATTATTAACCACTCTTTCGTTGACCTTCCTGCCCCATCCAACATTTCATCATGATGAAACTTCGGATCACTCTTAGGAATTTGCCTAATAATCCAAATCATCACAGGTCTATTCCTAGCAATACACTACACATCAGATACAATAACAGCATTTTCATCAGTTACTCATATTTGCCGAGACGTAAACTACGGATGACTAATCCGATATATACACGCAAACGGAGCATCAATATTCTTCATCTGCCTCTTCCTCCATGTAGGACGTGGAATATACTATGGATCTTATACTTTCACAGAAACATGGAATATTGGAGTAGTATTACTCTTTGCAGTAATAGCTACAGCCTTCATAGGCTATGTTCTAC…	CYTB	1
K151772	Hylomyscus	endorobae	Sirimon, Mt Kenya	-0.02372	37.2346	2682.14	34.7	108	153	20	19	ATGACAAACATCCGAAAAACACACCCATTATTCAAAATTATTAACCACTCTTTCGTTGACCTTCCTGCCCCATCCAACATTTCATCATGATGAAACTTCGGATCACTCTTAGGAATTTGCCTAATAATCCAAATCATCACAGGTCTATTCCTAGCAATACACTACACATCAGATACAATAACAGCATTTTCATCAGTTACTCATATTTGCCGAGACGTAAACTACGGATGACTAATCCGATATATACACGCAAACGGAGCATCAATATTCTTCATCTGCCTCTTCCTCCATGTAGGACGTGGAATATACTATGGATCTTATACTTTCACAGAAACATGGAATATTGGAGTAGTATTACTCTTTGCAGTAATAGCTACAGCCTTCATAGGCTATGTTCTA…	CYTB	1
K151785	Hylomyscus	endorobae	Sirimon, Mt Kenya	0.0242167	37.2418	2381.86	9.2	70	86	18	16.5	ATGACAAACATCCGAAAAACACACCCATTATTCAAAATTATTAACCACTCTTTCGTTGACCTTCCTGCCCCATCCAACATTTCATCATGATGAAACTTCGGATCACTCTTAGGAATTTGCCTAATAATCCAAATCATCACAGGTCTATTCCTAGCAATACACTACACATCAGATACAATAACAGCATTTTCATCAGTTACTCATATTTGCCGAGACGTAAACTACGGATGACTAATCCGATATATACACGCAAACGGAGCATCAATATTCTTCATCTGCCTCTTCCTCCATGTAGGACGTGGAATATACTATGGATCTTATACTTTCACAGAAACATGGAATATTGGAGTAGTATTACTCTTTGCAGTAATAGCTACAGCCTTCATAGGCTATGTTCTA…	CYTB	1
K151793	Hylomyscus	endorobae	Sirimon, Mt Kenya	0.023435	37.2426	2399.82	41.1	114	133	23	21	ATGACAAACATCCGAAAAACACACCCATTATTCAAAATTATTAACCACTCTTTCGTTGACCTTCCTGCCCCATCCAACATTTCATCATGATGAAACTTCGGATCACTCTTAGGAATTTGCCTAATAATCCAAATCATCACAGGTCTATTCCTAGCAATACACTACACATCAGATACAATAACAGCATTTTCATCAGTTACTCATATTTGCCGAGACGTAAACTACGGATGACTAATCCGATATATACACGCAAACGGAGCATCAATATTCTTCATCTGCCTCTTCCTCCATGTAGGACGTGGGATATACTATGGATCTTATACTTTCACAGAAACATGGAATATTGGAGTAGTATTACTCTTTGCAGTAATAGCTACAGCCTTCATAGGCTATGTTCTA…	CYTB	1
K151794	Hylomyscus	endorobae	Sirimon, Mt Kenya	0.0233208	37.2427	2413.48	26.8	98	115	22	19	ATGACAACATCCGAAAAACACACCCATTATTCAAAATTATTAACCACTCTTTCGTTGACCTTCCTGCCCCATCCAACATTTCATCATGATGAAACTTCGGATCACTCTTAGGAATTTGCCTAATAATCCAAATCATCACAGGTCTATTCCTAGCAATACACTACACATCAGATACAATAACAGCATTTTCATCAGTTACTCATATTTGCCGAGACGTAAACTACGGATGACTAATCCGATATATACACGCAAACGGAGCATCAATATTCTTCATCTGCCTCTTCCTCCATGTAGGACGTGGGATATACTATGGATCTTATACTTTCACAGAAACATGGAATATTGGAGTAGTATTACTCTTTGCAGTAATAGCTACAGCCTTCATAGGCTATGTTCTAC…	CYTB	1
K151795	Hylomyscus	endorobae	Sirimon, Mt Kenya	0.0232067	37.2428	2413.48	42.4	120	132	25	22	ATGACAAACATCCGAAAAACACACCCATTATTCAAAATTATTAACCACTCTTTCGTTGACCTTCCTGCCCCATCCAACATTTCATCATGATGAAACTTCGGATCACTCTTAGGAATTTGCCTAATAATCCAAATCATCACAGGTCTATTCCTAGCAATACACTACACATCAGATACAATAACAGCATTTTCATCAGTTACTCATATTTGCCGAGACGTAAACTACGGATGACTAATCCGATATATACACGCAAACGGAGCATCAATATTCTTCATCTGCCTCTTCCTCCATGTAGGACGTGGGATATACTATGGATCTTATACTTTCACAGAAACATGGAATATTGGAGTAGTATTACTCTTTGCAGTAATAGCTACAGCCTTCATAGGCTATGTTCTA…	CYTB	1
K151796	Hylomyscus	endorobae	Sirimon, Mt Kenya	0.0230925	37.2429	2413.48	29	103	144	20	20	ATGACAAACATCCGAAAAACACACCCATTATTCAAAATTATTAACCACTCTTTCGTTGACCTTCCTGCCCCATCCAACATTTCATCATGATGAAACTTCGGATCACTCTTAGGAATTTGCCTAATAATCCAAATCATCACAGGTCTATTCCTAGCAATACACTACACATCAGATACAATAACAGCATTTTCATCAGTTACTCATATTTGCCGAGACGTAAACTACGGATGACTAATCCGATATATACACGCAAACGGAGCATCAATATTCTTCATCTGCCTCTTCCTCCATGTAGGACGTGGGATATACTATGGATCTTATACTTTCACAGAAACATGGAATATTGGAGTAGTATTACTCTTTGCAGTAATAGCTACAGCCTTCATAGGCTATGTTCTA…	CYTB	1
K151803	Hylomyscus	endorobae	Sirimon, Mt Kenya	0.00356	37.2447	2602.31	14.2	79	126	18.5	19	ATGACAAACATCCGAAAAACACACCCATTATTCAAAATTATTAACCACTCTTTCGTTGACCTTCCTGCCCCATCCAACATTTCATCATGATGAAACTTCGGATCACTCTTAGGAATTTGCCTAATAATCCAAATCATCACAGGTCTATTCCTAGCAATACACTACACATCAGATACAATAACAGCATTTTCATCAGTTACTCATATTTGCCGAGACGTAAACTACGGATGACTAATCCGATATATACACGCAAACGGAGCATCAATATTCTTCATCTGCCTCTTCCTCCATGTAGGACGTGGGATATACTATGGATCTTATACTTTCACAGAAACATGGAATATTGGAGTAGTATTACTCTTTGCAGTAATAGCTACAGCCTTCATAGGCTATGTTCTA…	CYTB	1
K151804	Hylomyscus	endorobae	Sirimon, Mt Kenya	0.00351	37.2448	2611.86	24.3	93	139	20	20	ATGACAACATCCGAAAAACACACCCATTATTCAAAATTATTAACCACTCTTTCGTTGACCTTCCTGCCCCATCCAACATTTCATCATGATGAAACTTCGGATCACTCTTAGGAATTTGCCTAATAATCCAAATCATCACAGGTCTATTCCTAGCAATACACTACACATCAGATACAATAACAGCATTTTCATCAGTTACTCATATTTGCCGAGACGTAAACTACGGATGACTAATCCGATATATACACGCAAACGGAGCATCAATATTCTTCATCTGCCTCTTCCTCCATGTAGGACGTGGAATATACTATGGATCTTATACTTTCACAGAAACATGGAATATTGGAGTAGTATTACTCTTTGCAGTAATAGCTACAGCCTTCATAGGCTATGTTCTAC…	CYTB	1
K151806	Hylomyscus	endorobae	Sirimon, Mt Kenya	0.00341	37.245	2611.37	23.2	98	155	21	20.5	ATGACAAACATCCGAAAAACACACCCATTATTCAAAATTATTAACCACTCTTTCGTTGACCTTCCTGCCCCATCCAACATTTCATCATGATGAAACTTCGGATCACTCTTAGGAATTTGCCTAATAATCCAAATCATCACAGGTCTATTCCTAGCAATACACTACACATCAGATACAATAACAGCATTTTCATCAGTTACTCATATTTGCCGAGACGTAAACTACGGATGACTAATCCGATATATACACGCAAACGGAGCATCAATATTCTTCATCTGCCTCTTCCTCCATGTAGGACGTGGGATATACTATGGATCTTATACTTTCACAGAAACATGGAATATTGGAGTAGTATTACTCTTTGCAGTAATAGCTACAGCCTTCATAGGCTATGTTCTA…	CYTB	1
K151808	Hylomyscus	endorobae	Sirimon, Mt Kenya	0.00331	37.2452	2611.37	27.4	102	157	22	21	ATGACAACATCCGAAAAACACACCCATTATTCAAAATTATTAACCACTCTTTCGTTGACCTTCCTGCCCCATCCAACATTTCATCATGATGAAACTTCGGATCACTCTTAGGAATTTGCCTAATAATCCAAATCATCACAGGTCTATTCCTAGCAATACACTACACATCAGATACAATAACAGCATTTTCATCAGTTACTCATATTTGCCGAGACGTAAACTACGGATGACTAATCCGATATATACACGCAAACGGAGCATCAATATTCTTCATCTGCCTCTTCCTCCATGTAGGACGTGGGATATACTATGGATCTTATACTTTCACAGAAACATGGAATATTGGAGTAGTATTACTCTTTGCAGTAATAGCTACAGCCTTCATAGGCTATGTTCTAC…	CYTB	1
K151809	Hylomyscus	endorobae	Sirimon, Mt Kenya	0.00326	37.2453	2611.37	16.6	87	111	20	19	ATGACAAACATCCGAAAAACACACCCATTATTCAAAATTATTAACCACTCTTTCGTTGACCTTCCTGCCCCATCCAACATTTCATCATGATGAAACTTCGGATCACTCTTAGGAATTTGCCTAATAATCCAAATCATCACAGGTCTATTCCTAGCAATACACTACACATCAGATACAATAACAGCATTTTCATCAGTTACTCATATTTGCCGAGACGTAAACTACGGATGACTAATCCGATATATACACGCAAACGGAGCATCAATATTCTTCATCTGCCTCTTCCTCCATGTAGGACGTGGGATATACTATGGATCTTATACTTTCACAGAAACATGGAATATTGGAGTAGTATTACTCTTTGCAGTAATAGCTACAGCCTTCATAGGCTATGTTCTA…	CYTB	1
K151810	Hylomyscus	endorobae	Sirimon, Mt Kenya	0.00321	37.2454	2611.37	15.9	81	109	20	20	ATGACAAACATCCGAAAAACACACCCATTATTCAAAATTATTAACCACTCTTTCGTTGACCTTCCTGCCCCATCCAACATTTCATCATGATGAAACTTCGGATCACTCTTAGGAATTTGCCTAATAATCCAAATCATCACAGGTCTATTCCTAGCAATACACTACACATCAGATACAATAACAGCATTTTCATCAGTTACTCATATTTGCCGAGACGTAAACTACGGATGACTAATCCGATATATACACGCAAACGGAGCATCAATATTCTTCATCTGCCTCTTCCTCCATGTAGGACGTGGAATATACTATGGATCTTATACTTTCACAGAAACATGGAATATTGGAGTAGTATTACTCTTTGCAGTAATAGCTACAGCCTTCATAGGCTATGTTCTA…	CYTB	1
K151811	Hylomyscus	endorobae	Sirimon, Mt Kenya	0.00316	37.2454	2623.99	15.5	85	120	20	20	ATGACAAACATCCGAAAAACACACCCATTATTCAAAATTATTAACCACTCTTTCGTTGACCTTCCTGCCCCATCCAACATTTCATCATGATGAAACTTCGGATCACTCTTAGGAATTTGCCTAATAATCCAAATCATCACAGGTCTATTCCTAGCAATACACTACACATCAGATACAATAACAGCATTTTCATCAGTTACTCATATTTGCCGAGACGTAAACTACGGATGACTAATCCGATATATACACGCAAACGGAGCATCAATATTCTTCATCTGCCTCTTCCTCCATGTAGGACGTGGGATATACTATGGATCTTATACTTTCACAGAAACATGGAATATTGGAGTAGTATTACTCTTTGCAGTAATAGCTACAGCCTTCATAGGCTATGTTCTA…	CYTB	1
K151829	Hylomyscus	endorobae	Sirimon, Mt Kenya	0.00598739	37.2447	2627.49	14.6	85	127	19	19	ATGACAAACATCCGAAAAACACACCCATTATTCAAAATTATTAACCACTCTTTCGTTGACCTTCCTGCCCCATCCAACATTTCATCATGATGAAACTTCGGATCACTCTTAGGAATTTGCCTAATAATCCAAATCATCACAGGTCTATTCCTAGCAATACACTACACATCAGATACAATAACAGCATTTTCATCAGTTACTCATATTTGCCGAGACGTAAACTACGGATGACTAATCCGATATATACACGCAAACGGAGCATCAATATTCTTCATCTGCCTCTTCCTCCATGTAGGACGTGGAATATACTATGGATCTTATACTTTCACAGAAACATGGAATATTGGAGTAGTATTACTCTTTGCAGTAATAGCTACAGCCTTCATAGGCTATGTTCTA…	CYTB	1
K151839	Hylomyscus	endorobae	Sirimon, Mt Kenya	0.00472652	37.2451	2619.83	10.9	75	106	20	18.5	ATGACAAACATCCGAAAAACACACCCATTATTCAAAATTATTAACCACTCTTTCGTTGACCTTCCTGCCCCATCCAACATTTCATCATGATGAAACTTCGGATCACTCTTAGGAATTTGCCTAATAATCCAAATCATCACAGGTCTATTCCTAGCAATACACTACACATCAGATACAATAACAGCATTTTCATCAGTTACTCATATTTGCCGAGACGTAAACTACGGATGACTAATCCGATATATACACGCAAACGGAGCATCAATATTCTTCATCTGCCTCTTCCTCCATGTAGGACGTGGAATATACTATGGATCTTATACTTTCACAGAAACATGGAATATTGGAGTAGTATTACTCTTTGCAGTAATAGCTACAGCCTTCATAGGCTATGTTCTA…	CYTB	1
K151841	Hylomyscus	endorobae	Sirimon, Mt Kenya	0.00447435	37.2452	2619.83	36.2	113	132	23	21	ATGACAACATCCGAAAAACACACCCATTATTCAAAATTATTAACCACTCTTTCGTTGACCTTCCTGCCCCATCCAACATTTCATCATGATGAAACTTCGGATCACTCTTAGGAATTTGCCTAATAATCCAAATCATCACAGGTCTATTCCTAGCAATACACTACACATCAGATACAATAACAGCATTTTCATCAGTTACTCATATTTGCCGAGACGTAAACTACGGATGACTAATCCGATATATACACGCAAACGGAGCATCAATATTCTTCATCTGCCTCTTCCTCCATGTAGGACGTGGAATATACTATGGATCTTATACTTTCACAGAAACATGGAATATTGGAGTAGTATTACTCTTTGCAGTAATAGCTACAGCCTTCATAGGCTATGTTCTAC…	CYTB	1
K151844	Hylomyscus	endorobae	Sirimon, Mt Kenya	0.00409609	37.2453	2611.86	17.3	86	129	21	18.5	ATGACAACATCCGAAAAACACACCCATTATTCAAAATTATTAACCACTCTTTCGTTGACCTTCCTGCCCCATCCAACATTTCATCATGATGAAACTTCGGATCACTCTTAGGAATTTGCCTAATAATCCAAATCATCACAGGTCTATTCCTAGCAATACACTACACATCAGATACAATAACAGCATTTTCATCAGTTACTCATATTTGCCGAGACGTAAACTACGGATGACTAATCCGATATATACACGCAAACGGAGCATCAATATTCTTCATCTGCCTCTTCCTCCATGTAGGACGTGGAATATACTATGGATCTTATACTTTCACAGAAACATGGAATATTGGAGTAGTATTACTCTTTGCAGTAATAGCTACAGCCTTCATAGGCTATGTTCTAC…	CYTB	1
K151845	Hylomyscus	endorobae	Sirimon, Mt Kenya	0.00397	37.2453	2611.86	14.5	84	124	20.5	17	ATGACAAACATCCGAAAAACACACCCATTATTCAAAATTATTAACCACTCTTTCGTTGACCTTCCTGCCCCATCCAACATTTCATCATGATGAAACTTCGGATCACTCTTAGGAATTTGCCTAATAATCCAAATCATCACAGGTCTATTCCTAGCAATACACTACACATCAGATACAATAACAGCATTTTCATCAGTTACTCATATTTGCCGAGACGTAAACTACGGATGACTAATCCGATATATACACGCAAACGGAGCATCAATATTCTTCATCTGCCTCTTCCTCCATGTAGGACGTGGGATATACTATGGATCTTATACTTTCACAGAAACATGGAATATTGGAGTAGTATTACTCTTTGCAGTAATAGCTACAGCCTTCATAGGCTATGTTCTA…	CYTB	1
K151850	Hylomyscus	endorobae	Sirimon, Mt Kenya	-0.01011	37.2446	2643.14	25	102	145	20	20	ATGACAAACATCCGAAAAACACACCCATTATTCAAAATTATTAACCACTCTTTCGTTGACCTTCCTGCCCCATCCAACATTTCATCATGATGAAACTTCGGATCACTCTTAGGAATTTGCCTAATAATCCAAATCATCACAGGTCTATTCCTAGCAATACACTACACATCAGATACAATAACAGCATTTTCATCAGTTACTCATATTTGCCGAGACGTAAACTACGGATGACTAATCCGATATATACACGCAAACGGAGCATCAATATTCTTCATCTGCCTCTTCCTCCATGTAGGACGTGGGATATACTATGGATCTTATACTTTCACAGAAACATGGAATATTGGAGTAGTATTACTCTTTGCAGTAATAGCTACAGCCTTCATAGGCTATGTTCTA…	CYTB	1
K151852	Hylomyscus	endorobae	Sirimon, Mt Kenya	-0.0115567	37.247	2677.43	27.2	105	154	19	19	ATGACAAACATCCGAAAAACACACCCATTATTCAAAATTATTAACCACTCTTTCGTTGACCTTCCTGCCCCATCCAACATTTCATCATGATGAAACTTCGGATCACTCTTAGGAATTTGCCTAATAATCCAAATCATCACAGGTCTATTCCTAGCAATACACTACACATCAGATACAATAACAGCATTTTCATCAGTTACTCATATTTGCCGAGACGTAAACTACGGATGACTAATCCGATATATACACGCAAACGGAGCATCAATATTCTTCATCTGCCTCTTCCTCCATGTAGGACGTGGGATATACTATGGATCTTATACTTTCACAGAAACATGGAATATTGGAGTAGTATTACTCTTTGCAGTAATAGCTACAGCCTTCATAGGCTATGTTCTA…	CYTB	1
K151853	Hylomyscus	endorobae	Sirimon, Mt Kenya	-0.0110833	37.2464	2671.86	13.5	80	110	19	17.5	ATGACAAACATCCGAAAAACACACCCATTATTCAAAATTATTAACCACTCTTTCGTTGACCTTCCTGCCCCATCCAACATTTCATCATGATGAAACTTCGGATCACTCTTAGGAATTTGCCTAATAATCCAAATCATCACAGGTCTATTCCTAGCAATACACTACACATCAGATACAATAACAGCATTTTCATCAGTTACTCATATTTGCCGAGACGTAAACTACGGATGACTAATCCGATATATACACGCAAACGGAGCATCAATATTCTTCATCTGCCTCTTCCTCCATGTAGGACGTGGGATATACTATGGATCTTATACTTTCACAGAAACATGGAATATTGGAGTAGTATTACTCTTTGCAGTAATAGCTACAGCCTTCATAGGCTATGTTCTA…	CYTB	1
K151857	Hylomyscus	endorobae	Sirimon, Mt Kenya	0.01157	37.2484	2583.7	19.1	88	136	21	21	ATGACAAACATCCGAAAAACACACCCATTATTCAAAATTATTAACCACTCTTTCGTTGACCTTCCTGCCCCATCCAACATTTCATCATGATGAAACTTCGGATCACTCTTAGGAATTTGCCTAATAATCCAAATCATCACAGGTCTATTCCTAGCAATACACTACACATCAGATACAATAACAGCATTTTCATCAGTTACTCATATTTGCCGAGACGTAAACTACGGATGACTAATCCGATATATACACGCAAACGGAGCATCAATATTCTTCATCTGCCTCTTCCTCCATGTAGGACGTGGGATATACTATGGATCTTATACTTTCACAGAAACATGGAATATTGGAGTAGTATTACTCTTTGCAGTAATAGCTACAGCCTTCATAGGCTATGTTCTA…	CYTB	1
K151869	Hylomyscus	endorobae	Sirimon, Mt Kenya	-0.0035	37.2448	2637.14	12	71	102	18.5	17	ATGACAAACATCCGAAAAACACACCCATTATTCAAAATTATTAACCACTCTTTCGTTGACCTTCCTGCCCCATCCAACATTTCATCATGATGAAACTTCGGATCACTCTTAGGAATTTGCCTAATAATCCAAATCATCACAGGTCTATTCCTAGCAATACACTACACATCAGATACAATAACAGCATTTTCATCAGTTACTCATATTTGCCGAGACGTAAACTACGGATGACTAATCCGATATATACACGCAAACGGAGCATCAATATTCTTCATCTGCCTCTTCCTCCATGTAGGACGTGGGATATACTATGGATCTTATACTTTCACAGAAACATGGAATATTGGAGTAGTATTACTCTTTGCAGTAATAGCTACAGCCTTCATAGGCTATGTTCTA…	CYTB	1
K151880	Hylomyscus	endorobae	Sirimon, Mt Kenya	0.00629	37.2446	2631.22	17.8	85	121	21	19	ATGACAAACATCCGAAAAACACACCCATTATTCAAAATTATTAACCACTCTTTCGTTGACCTTCCTGCCCCATCCAACATTTCATCATGATGAAACTTCGGATCACTCTTAGGAATTTGCCTAATAATCCAAATCATCACAGGTCTATTCCTAGCAATACACTACACATCAGATACAATAACAGCATTTTCATCAGTTACTCATATTTGCCGAGACGTAAACTACGGATGACTAATCCGATATATACACGCAAACGGAGCATCAATATTCTTCATCTGCCTCTTCCTCCATGTAGGACGTGGGATATACTATGGATCTTATACTTTCACAGAAACATGGAATATTGGAGTAGTATTACTCTTTGCAGTAATAGCTACAGCCTTCATAGGCTATGTTCTA…	CYTB	1
K151881	Hylomyscus	endorobae	Sirimon, Mt Kenya	0.006	37.2447	2627.49	10.8	76	103	20	18	ATGACAAACATCCGAAAAACACACCCATTATTCAAAATTATTAACCACTCTTTCGTTGACCTTCCTGCCCCATCCAACATTTCATCATGATGAAACTTCGGATCACTCTTAGGAATTTGCCTAATAATCCAAATCATCACAGGTCTATTCCTAGCAATACACTACACATCAGATACAATAACAGCATTTTCATCAGTTACTCATATTTGCCGAGACGTAAACTACGGATGACTAATCCGATATATACACGCAAACGGAGCATCAATATTCTTCATCTGCCTCTTCCTCCATGTAGGACGTGGAATATACTATGGATCTTATACTTTCACAGAAACATGGAATATTGGAGTAGTATTACTCTTTGCAGTAATAGCTACAGCCTTCATAGGCTATGTTCTA…	CYTB	1
K151882	Hylomyscus	endorobae	Sirimon, Mt Kenya	0.00571	37.2448	2637.33	20.1	85	140	20	20.5	ATGACAAACATCCGAAAAACACACCCATTATTCAAAATTATTAACCACTCTTTCGTTGACCTTCCTGCCCCATCCAACATTTCATCATGATGAAACTTCGGATCACTCTTAGGAATTTGCCTAATAATCCAAATCATCACAGGTCTATTCCTAGCAATACACTACACATCAGATACAATAACAGCATTTTCATCAGTTACTCATATTTGCCGAGACGTAAACTACGGATGACTAATCCGATATATACACGCAAACGGAGCATCAATATTCTTCATCTGCCTCTTCCTCCATGTAGGACGTGGGATATACTATGGATCTTATACTTTCACAGAAACATGGAATATTGGAGTAGTATTACTCTTTGCAGTAATAGCTACAGCCTTCATAGGCTATGTTCTA…	CYTB	1
K151883	Hylomyscus	endorobae	Sirimon, Mt Kenya	0.00542	37.2449	2630.53	17.4	88	126	19	19	ATGACAACATCCGAAAAACACACCCATTATTCAAAATTATTAACCACTCTTTCGTTGACCTTCCTGCCCCATCCAACATTTCATCATGATGAAACTTCGGATCACTCTTAGGAATTTGCCTAATAATCCAAATCATCACAGGTCTATTCCTAGCAATACACTACACATCAGATACAATAACAGCATTTTCATCAGTTACTCATATTTGCCGAGACGTAAACTACGGATGACTAATCCGATATATACACGCAAACGGAGCATCAATATTCTTCATCTGCCTCTTCCTCCATGTAGGACGTGGAATATACTATGGATCTTACACTTTCACAGAAACATGAAATATTGGAGTAGTATTACTCTTTGCAGTAATAGCTACAGCCTTCATAGGCTATGTCCTAC…	CYTB	1
K151884	Hylomyscus	endorobae	Sirimon, Mt Kenya	0.00513	37.245	2630.53	15	83	121	19.5	20	ATGACAAACATCCGAAAAACACACCCATTATTCAAAATTATTAACCACTCTTTCGTTGACCTTCCTGCCCCATCCAACATTTCATCATGATGAAACTTCGGATCACTCTTAGGAATTTGCCTAATAATCCAAATCATCACAGGTCTATTCCTAGCAATACACTACACATCAGATACAATAACAGCATTTTCATCAGTTACTCATATTTGCCGAGACGTAAACTACGGATGACTAATCCGATATATACACGCAAACGGAGCATCAATATTCTTCATCTGCCTCTTCCTCCATGTAGGACGTGGGATATACTATGGATCTTATACTTTCACAGAAACATGGAATATTGGAGTAGTATTACTCTTTGCAGTAATAGCTACAGCCTTCATAGGCTATGTTCTA…	CYTB	1
K151885	Hylomyscus	endorobae	Sirimon, Mt Kenya	0.00484	37.245	2630.53	16.6	85	135	20.5	20	ATGACAAACATCCGAAAAACACACCCATTATTCAAAATTATTAACCACTCTTTCGTTGACCTTCCTGCCCCATCCAACATTTCATCATGATGAAACTTCGGATCACTCTTAGGAATTTGCCTAATAATCCAAATCATCACAGGTCTATTCCTAGCAATACACTACACATCAGATACAATAACAGCATTTTCATCAGTTACTCATATTTGCCGAGACGTAAACTACGGATGACTAATCCGATATATACACGCAAACGGAGCATCAATATTCTTCATCTGCCTCTTCCTCCATGTAGGACGTGGGATATACTATGGATCTTATACTTTCACAGAAACATGGAATATTGGAGTAGTATTACTCTTTGCAGTAATAGCTACAGCCTTCATAGGCTATGTTCTA…	CYTB	1
K151896	Hylomyscus	endorobae	Sirimon, Mt Kenya	-0.00821667	37.2489	2681.84	19.7	88	127	19.5	19	ATGACAAACATCCGAAAAACACACCCATTATTCAAAATTATTAACCACTCTTTCGTTGACCTTCCTGCCCCATCCAACATTTCATCATGATGAAACTTCGGATCACTCTTAGGAATTTGCCTAATAATCCAAATCATCACAGGTCTATTCCTAGCAATACACTACACATCAGATACAATAACAGCATTTTCATCAGTTACTCATATTTGCCGAGACGTAAACTACGGATGACTAATCCGATATATACACGCAAACGGAGCATCAATATTCTTCATCTGCCTCTTCCTCCATGTAGGACGTGGGATATACTATGGATCTTATACTTTCACAGAAACATGGAATATTGGAGTAGTATTACTCTTTGCAGTAATAGCTACAGCCTTCATAGGCTATGTTCTA…	CYTB	1
K151898	Hylomyscus	endorobae	Sirimon, Mt Kenya	-0.00729	37.2487	2676.36	21.7	95	135	20	20	ATGACAAACATCCGAAAAACACACCCATTATTCAAAATTATTAACCACTCTTTCGTTGACCTTCCTGCCCCATCCAACATTTCATCATGATGAAACTTCGGATCACTCTTAGGAATTTGCCTAATAATCCAAATCATCACAGGTCTATTCCTAGCAATACACTACACATCAGATACAATAACAGCATTTTCATCAGTTACTCATATTTGCCGAGACGTAAACTACGGATGACTAATCCGATATATACACGCAAACGGAGCATCAATATTCTTCATCTGCCTCTTCCTCCATGTAGGACGTGGAATATACTATGGATCTTATACTTTCACAGAAACATGGAATATTGGAGTAGTATTACTCTTTGCAGTAATAGCTACAGCCTTCATAGGCTATGTTCTA…	CYTB	1
K151901	Hylomyscus	endorobae	Sirimon, Mt Kenya	-0.01011	37.2446	2643.14	16.8	86	125	21	19.5	ATGACAAACATCCGAAAAACACACCCATTATTCAAAATTATTAACCACTCTTTCGTTGACCTTCCTGCCCCATCCAACATTTCATCATGATGAAACTTCGGATCACTCTTAGGAATTTGCCTAATAATCCAAATCATCACAGGTCTATTCCTAGCAATACACTACACATCAGATACAATAACAGCATTTTCATCAGTTACTCATATTTGCCGAGACGTAAACTACGGATGACTAATCCGATATATACACGCAAACGGAGCATCAATATTCTTCATCTGCCTCTTCCTCCATGTAGGACGTGGAATATACTATGGATCTTATACTTTCACAGAAACATGGAATATTGGAGTAGTATTACTCTTTGCAGTAATAGCTACAGCCTTCATAGGCTATGTTCTA…	CYTB	1
K151903	Hylomyscus	endorobae	Sirimon, Mt Kenya	-0.011675	37.2472	2685.36	25.8	97	135	21	20.5	ATGACAAACATCCGAAAAACACACCCATTATTCAAAATTATTAACCACTCTTTCGTTGACCTTCCTGCCCCATCCAACATTTCATCATGATGAAACTTCGGATCACTCTTAGGAATTTGCCTAATAATCCAAATCATCACAGGTCTATTCCTAGCAATACACTACACATCAGATACAATAACAGCATTTTCATCAGTTACTCATATTTGCCGAGACGTAAACTACGGATGACTAATCCGATATATACACGCAAACGGAGCATCAATATTCTTCATCTGCCTCTTCCTCCATGTAGGACGTGGGATATACTATGGATCTTATACTTTCACAGAAACATGGAATATTGGAGTAGTATTACTCTTTGCAGTAATAGCTACAGCCTTCATAGGCTATGTTCTA…	CYTB	1
K151904	Hylomyscus	endorobae	Sirimon, Mt Kenya	-0.01132	37.2467	2671.86	15.9	89	122	20	20	ATGACAAACATCCGAAAAACACACCCATTATTCAAAATTATTAACCACTCTTTCGTTGACCTTCCTGCCCCATCCAACATTTCATCATGATGAAACTTCGGATCACTCTTAGGAATTTGCCTAATAATCCAAATCATCACAGGTCTATTCCTAGCAATACACTACACATCAGATACAATAACAGCATTTTCATCAGTTACTCATATTTGCCGAGACGTAAACTACGGATGACTAATCCGATATATACACGCAAACGGAGCATCAATATTCTTCATCTGCCTCTTCCTCCATGTAGGACGTGGGATATACTATGGATCTTATACTTTCACAGAAACATGGAATATTGGAGTAGTATTACTCTTTGCAGTAATAGCTACAGCCTTCATAGGCTATGTTCTA…	CYTB	1
K18080147	Hylomyscus	endorobae	Olpusimoru, Chemaner, Mau	-0.634657	35.7092	2572.99	24.1	95	143	21	19	ATGACAAACATCCGAAAAACACACCCATTATTCAAAATTATTAACCACTCTTTCGTTGACCTTCCTGCCCCATCCAACATTTCATCATGATGAAACTTCGGATCACTCTTAGGAATTTGCCTAATAATCCAAATCATCACAGGTCTATTCCTAGCAATACACTACACATCAGATACAATAACAGCATTTTCATCAGTTACTCATATTTGCCGAGACGTAAACTACGGATGACTAATCCGATATATACACGCAAACGGAGCATCAATATTCTTCATCTGCCTCTTCCTCCATGTAGGACGTGGAATATACTATGGATCTTATACTTTCACAGAAACATGAAATATTGGAGTAGTATTACTCTTTGCAGTAATAGCTACAGCCTTCATAGGCTATGTTCTA…	CYTB	1
K18080178	Hylomyscus	endorobae	Olpusimoru, Chemaner, Mau	-0.63476	35.709	2572.99	18.6	90	132	19	20	ATGACAAACATCCGAAAAACACACCCATTATTCAAAATTATTAACCACTCTTTCGTTGACCTTCCTGCCCCATCCAACATTTCATCATGATGAAACTTCGGATCACTCTTAGGAATTTGCCTAATAATCCAAATCATCACAGGTCTATTCCTAGCAATACACTACACATCAGATACAATAACAGCATTTTCATCAGTTACTCATATTTGCCGAGACGTAAACTACGGATGACTAATCCGATATATACACGCAAACGGAGCATCAATATTCTTCATCTGCCTCTTCCTCCATGTAGGACGTGGAATATACTATGGATCTTATACTTTCACAGAAACATGAAATATTGGAGTAGTATTACTCTTTGCAGTAATAGCTACAGCCTTCATAGGCTATGTTCTA…	CYTB	1
K18080189	Hylomyscus	endorobae	Trans-Mara, Chemaner, Mau	-0.682596	35.5807	2442.98	22.1	93	137	19	21	ATGACAAACATCCGAAAAACACACCCATTATTCAAAATTATTAACCACTCTTTCGTTGACCTTCCTGCCCCATCCAACATTTCATCATGATGAAACTTCGGATCACTCTTAGGAATTTGCCTAATAATCCAAATCATCACAGGTCTATTCCTAGCAATACACTACACATCAGATACAATAACAGCATTTTCATCAGTTACTCATATTTGCCGAGACGTAAACTACGGATGACTAATCCGATATATACACGCAAACGGAGCATCAATATTCTTCATCTGCCTCTTCCTCCATGTAGGACGTGGAATATACTATGGATCTTATACTTTCACAGAAACATGAAATATTGGAGTAGTATTACTCTTTGCAGTAATAGCTACAGCCTTCATAGGCTATGTTCTA…	CYTB	1
K18080201	Hylomyscus	endorobae	Olpusimoru, Olenguruone, Mau	-0.632069	35.7078	2583.81	24.4	94	153	21	20	ATGACAAACATCCGAAAAACACACCCATTATTCAAAATTATTAACCACTCTTTCGTTGACCTTCCTGCCCCATCCAACATTTCATCATGATGAAACTTCGGATCACTCTTAGGAATTTGCCTAATAATCCAAATCATCACAGGTCTATTCCTAGCAATACACTACACATCAGATACAATAACAGCATTTTCATCAGTTACTCATATTTGCCGAGACGTAAACTACGGATGACTAATCCGATATATACACGCAAACGGAGCATCAATATTCTTCATCTGCCTCTTCCTCCATGTAGGACGTGGAATATACTATGGATCTTATACTTTCACAGAAACATGGAATATTGGAGTAGTATTACTCTTTGCAGTAATAGCTACAGCCTTCATAGGCTATGTTCTA…	CYTB	1
K18080202	Hylomyscus	endorobae	Olpusimoru, Olenguruone, Mau	-0.632265	35.7078	2583.81	22.5	89	140	20	20	ATGACAAACATCCGAAAAACACACCCATTATTCAAAATTATTAACCACTCTTTCGTTGACCTTCCTGCCCCATCCAACATTTCATCATGATGAAACTTCGGATCACTCTTAGGAATTTGCCTAATAATCCAAATCATCACAGGTCTATTCCTAGCAATACACTACACATCAGATACAATAACAGCATTTTCATCAGTTACTCATATTTGCCGAGACGTAAACTACGGATGACTAATCCGATATATACACGCAAACGGAGCATCAATATTCTTCATCTGCCTCTTCCTCCATGTAGGACGTGGAATATACTATGGATCTTATACTTTCACAGAAACATGGAATATTGGAGTAGTATTACTCTTTGCAGTAATAGCTACAGCCTTCATAGGCTATGTTCTA…	CYTB	1
K18080245	Hylomyscus	endorobae	Olpusimoru, Olenguruone, Mau	-0.634321	35.7089	2571.9	25.9	95	136	20	19	ATGACAAACATCCGAAAAACACACCCATTATTCAAAATTATTAACCACTCTTTCGTTGACCTTCCTGCCCCATCCAACATTTCATCATGATGAAACTTCGGATCACTCTTAGGAATTTGCCTAATAATCCAAATCATCACAGGTCTATTCCTAGCAATACACTACACATCAGATACAATAACAGCATTTTCATCAGTTACTCATATTTGCCGAGACGTAAACTACGGATGACTAATCCGATATATACACGCAAACGGAGCATCAATATTCTTCATCTGCCTCTTCCTCCATGTAGGACGTGGAATATACTATGGATCTTATACTTTCACAGAAACATGGAATATTGGAGTAGTATTACTCTTTGCAGTAATAGCTACAGCCTTCATAGGCTATGTTCTA…	CYTB	1
K18080260	Hylomyscus	endorobae	Olpusimoru, Olenguruone, Mau	-0.632836	35.7086	2579.55	19.3	87	138	20	18	ATGACAAACATCCGAAAAACACACCCATTATTCAAAATTATTAACCACTCTTTCGTTGACCTTCCTGCCCCATCCAACATTTCATCATGATGAAACTTCGGATCACTCTTAGGAATTTGCCTAATAATCCAAATCATCACAGGTCTATTCCTAGCAATACACTACACATCAGATACAATAACAGCATTTTCATCAGTTACTCATATTTGCCGAGACGTAAACTACGGATGACTAATCCGATATATACACGCAAACGGAGCATCAATATTCTTCATCTGCCTCTTCCTCCATGTAGGACGTGGAATATACTATGGATCTTATACTTTCACAGAAACATGGAATATTGGAGTAGTATTACTCTTTGCAGTAATAGCTACAGCCTTCATAGGCTATGTTCTA…	CYTB	1
K18080286	Hylomyscus	endorobae	Olpusimoru, Olenguruone, Mau	-0.634581	35.7086	2574.13	26.4	103	147	20	20	ATGACAAACATCCGAAAAACACACCCATTATTCAAAATTATTAACCACTCTTTCGTTGACCTTCCTGCCCCATCCAACATTTCATCATGATGAAACTTCGGATCACTCTTAGGAATTTGCCTAATAATCCAAATCATCACAGGTCTATTCCTAGCAATACACTACACATCAGATACAATAACAGCATTTTCATCAGTTACTCATATTTGCCGAGACGTAAACTACGGATGACTAATCCGATATATACACGCAAACGGAGCATCAATATTCTTCATCTGCCTCTTCCTCCATGTAGGACGTGGAATATACTATGGATCTTATACTTTCACAGAAACATGGAATATTGGAGTAGTATTACTCTTTGCAGTAATAGCTACAGCCTTCATAGGCTATGTTCTA…	CYTB	1
K18080293	Hylomyscus	endorobae	Olpusimoru, Olenguruone, Mau	-0.621717	35.7129	2585.3	15.9	87	129	21	19	ATGACAAACATCCGAAAAACACACCCATTATTCAAAATTATTAACCACTCTTTCGTTGACCTTCCTGCCCCATCCAACATTTCATCATGATGAAACTTCGGATCACTCTTAGGAATTTGCCTAATAATCCAAATCATCACAGGTCTATTCCTAGCAATACACTACACATCAGATACAATAACAGCATTTTCATCAGTTACTCATATTTGCCGAGACGTAAACTACGGATGACTAATCCGATATATACACGCAAACGGAGCATCAATATTCTTCATCTGCCTCTTCCTCCATGTAGGACGTGGAATATACTATGGATCTTATACTTTCACAGAAACATGGAATATTGGAGTAGTATTACTCTTTGCAGTAATAGCTACAGCCTTCATAGGCTATGTTCTA…	CYTB	1
K18080294	Hylomyscus	endorobae	Olpusimoru, Olenguruone, Mau	-0.62161	35.7131	2585.3	19.8	88	130	20	19	ATGACAAACATCCGAAAAACACACCCATTATTCAAAATTATTAACCACTCTTTCGTTGACCTTCCTGCCCCATCCAACATTTCATCATGATGAAACTTCGGATCACTCTTAGGAATTTGCCTAATAATCCAAATCATCACAGGTCTATTCCTAGCAATACACTACACATCAGATACAATAACAGCATTTTCATCAGTTACTCATATTTGCCGAGACGTAAACTACGGATGACTAATCCGATATATACACGCAAACGGAGCATCAATATTCTTCATCTGCCTCTTCCTCCATGTAGGACGTGGAATATACTATGGATCTTATACTTTCACAGAAACATGGAATATTGGAGTAGTATTACTCTTTGCAGTAATAGCTACAGCCTTCATAGGCTATGTTTTA…	CYTB	1
K18080317	Hylomyscus	endorobae	Olpusimoru, Olenguruone, Mau	-0.62156	35.7166	2566.81	24.3	98	142	20	20	ATGACAAACATCCGAAAAACACACCCATTATTCAAAATTATTAACCACTCTTTCGTTGACCTTCCTGCCCCATCCAACATTTCATCATGATGAAACTTCGGATCACTCTTAGGAATTTGCCTAATAATCCAAATCATCACAGGTCTATTCCTAGCAATACACTACACATCAGATACAATAACAGCATTTTCATCAGTTACTCATATTTGCCGAGACGTAAACTACGGATGACTAATCCGATATATACACGCAAACGGAGCATCAATATTCTTCATCTGCCTCTTCCTCCATGTAGGACGTGGAATATACTATGGATCTTATACTTTCACAGAAACATGAAATATTGGAGTAGTATTACTCTTTGCAGTAATAGCTACAGCCTTCATAGGCTATGTTCTA…	CYTB	1
K18080322	Hylomyscus	endorobae	Olpusimoru, Olenguruone, Mau	-0.621342	35.7164	2573.67	26.1	101	141	20	19	ATGACAAACATCCGAAAAACACACCCATTATTCAAAATTATTAACCACTCTTTCGTTGACCTTCCTGCCCCATCCAACATTTCATCATGATGAAACTTCGGATCACTCTTAGGAATTTGCCTAATAATCCAAATCATCACAGGTCTATTCCTAGCAATACATTACACATCAGATACAATAACAGCATTTTCATCAGTTACTCATATTTGCCGAGACGTAAACTACGGATGACTAATCCGATATATACACGCAAACGGAGCATCAATATTCTTCATCTGCCTCTTCCTCCATGTAGGACGTGGAATATACTATGGATCTTATACTTTCACAGAAACATGGAATATTGGAGTAGTATTACTCTTTGCAGTAATAGCTACAGCCTTCATAGGCTATGTTCTA…	CYTB	1
K18080357	Hylomyscus	endorobae	Olpusimoru, Olenguruone, Mau	-0.621412	35.7165	2566.81	19.7	86	127	19	19	ATGACAAACATCCGAAAAACACACCCATTATTCAAAATTATTAACCACTCTTTCGTTGACCTTCCTGCCCCATCCAACATTTCATCATGATGAAACTTCGGATCACTCTTAGGAATTTGCCTAATAATCCAAATCATCACAGGTCTATTCCTAGCAATACATTACACATCAGATACAATAACAGCATTTTCATCAGTTACTCATATTTGCCGAGACGTAAACTACGGATGACTAATCCGATATATACACGCAAACGGAGCATCAATATTCTTCATCTGCCTCTTCCTCCATGTAGGACGTGGAATATACTATGGATCTTATACTTTCACAGAAACATGGAATATTGGAGTAGTATTACTCTTTGCAGTAATAGCTACAGCCTTCATAGGCTATGTTCTA…	CYTB	1
K18080359	Hylomyscus	endorobae	Olpusimoru, Olenguruone, Mau	-0.621264	35.7163	2573.67	25.1	103	14.5	18	20	ATGACAAACATCCGAAAAACACACCCATTATTCAAAATTATTAACCACTCTTTCGTTGACCTTCCTGCCCCATCCAACATTTCATCATGATGAAACTTCGGATCACTCTTAGGAATTTGCCTAATAATCCAAATCATCACAGGTCTATTCCTAGCAATACACTACACATCAGATACAATAACAGCATTTTCATCAGTTACTCATATTTGCCGAGACGTAAACTACGGATGACTAATCCGATATATACACGCAAACGGAGCATCAATATTCTTCATCTGCCTCTTCCTCCATGTAGGACGTGGAATATACTATGGATCTTATACTTTCACAGAAACATGGAATATTGGAGTAGTATTACTCTTTGCAGTAATAGCTACAGCCTTCATAGGCTATGTTCTA…	CYTB	1
K18080363	Hylomyscus	endorobae	Olpusimoru, Olenguruone, Mau	-0.620968	35.716	2573.69	33.5	106	144	21	20	ATGACAAACATCCGAAAAACACACCCATTATTCAAAATTATTAACCACTCTTTCGTTGACCTTCCTGCCCCATCCAACATTTCATCATGATGAAACTTCGGATCACTCTTAGGAATTTGCCTAATAATCCAAATCATCACAGGTCTATTCCTAGCAATACACTACACATCAGATACAATAACAGCATTTTCATCAGTTACTCATATTTGCCGAGACGTAAACTACGGATGACTAATCCGATATATACACGCAAACGGAGCATCAATATTCTTCATCTGCCTCTTCCTCCATGTAGGACGTGGAATATACTATGGATCTTATACTTTCACAGAAACATGGAATATTGGAGTAGTATTACTCTTTGCAGTAATAGCTACAGCCTTCATAGGCTATGTCCTA…	CYTB	1
K150022	Praomys	jacksoni	Chogoria, Mt Kenya	-0.23697	37.5861	1785.94	36.8	112	142	22	20	ATGACAAACATCCGAAAAACCCACCCACTTCTTAAAATAATTAACCATTCTTTCATTGACCTTCCCGCCCCATCAAATATTTCATCATGATGAAACTTCGGCTCACTATTAGGAGTCTGCTTAATAATCCAAATCATCACAGGCCTTTTCCTAGCTATACACTACACATCAGATACAACAACAGCATTTTCATCAGTAACACATATCTGCCGAGACGTAAACTACGGATGACTAATCCGATATATGCACGCAAACGGAGCATCAATATTCTTCATTTGCCTTTTCCTCCATGTAGGCCGAGGAATGTACTATGGATCCTACGCCTTTATAGAAACATGAAACATCGGAGTAGTCTTACTCTTTGCAGTGATAGCCACCGCATTTATAGGCTATGTTCTC…	CYTB	1
K150070	Praomys	jacksoni	Chogoria, Mt Kenya	-0.236925	37.586	1790.35	39.3	115	146	22	21	AACCCACCCACTTCTTAAAATAATTAACCATTCTTTCATTGACCTTCCCGCCCCATCAAATATTTCATCATGATGAAACTTCGGCTCACTATTAGGAGTCTGCTTAATAATCCAAATCATCACAGGCCTTTTCCTAGCTATACACTACACATCAGATACAACAACAGCATTTTCATCAGTAACACATATCTGCCGAGACGTAAACTACGGATGACTAATCCGATATATGCACGCAAACGGAGCATCAATATTCTTCATTTGCCTTTTCCTCCATGTAGGCCGAGGAATGTACTATGGATCCTACGCCTTTATAGAAACATGAAACATCGGAGTAGTCTTACTCTTTGCAGTGATAGCCACCGCATTTATAGGCTATGTTCTCCCATGAGGACAAATATC…	CYTB	1
K150076	Praomys	jacksoni	Chogoria, Mt Kenya	-0.236521	37.5839	1780.09	34.8	112	143	23	20	ATGACAACATCCGAAAAACCCACCCACTTCTTAAAATAATTAACCATTCTTTCATTGACCTTCCCGCCCCATCAAATATTTCATCATGATGAAACTTCGGCTCACTATTAGGAGTCTGCTTAATAATCCAAATCATCACAGGCCTTTTCCTAGCTATACACTACACATCAGATACAACAACAGCATTTTCATCAGTAACACATATTTGCCGAGACGTAAACTACGGATGACTAATCCGATATATGCACGCAAACGGAGCATCAATATTCTTCATTTGCCTTTTCCTCCATGTAGGCCGAGGGATGTACTATGGATCCTACGCCTTTATAGAAACATGAAACATCGGAGTAGTCTTACTCTTTGCAGTGATAGCCACCGCATTTATAGGCTATGTTCTCC…	CYTB	1
K150086	Praomys	jacksoni	Chogoria, Mt Kenya	-0.23679	37.5811	1804.18	39.4	111	142	24	21	ATGACAACATCCGAAAAACCCACCCACTTCTTAAAATAATTAACCATTCTTTCATTGACCTTCCCGCCCCATCAAATATTTCATCATGATGAAACTTCGGCTCACTATTAGGAGTCTGCTTAATAATCCAAATCATCACAGGCCTTTTCCTAGCTATACACTACACATCAGATACAACAACAGCATTTTCATCAGTAACACATATCTGCCGAGACGTAAACTACGGATGACTAATCCGATATATGCACGCAAACGGAGCATCAATATTTTTCATTTGCCTTTTCCTCCATGTAGGCCGAGGAATGTACTATGGATCCTACGCCTTTATAGAAACATGAAACATCGGAGTAGTCTTACTCTTTGCAGTGATAGCCACCGCATTTATAGGCTATGTTCTCC…	CYTB	1
K150089	Praomys	jacksoni	Chogoria, Mt Kenya	-0.23573	37.5549	1977.01	33.8	111	135	22	20	ATGACAAACATCCGAAAAACCCACCCACTTCTTAAAATAATTAACCATTCTTTCATTGACCTTCCCGCCCCATCAAATATTTCATCATGATGAAACTTCGGCTCACTATTAGGAGTCTGCTTAATAATCCAAATCATCACAGGCCTTTTCCTAGCTATACACTACACATCAGATACAACAACAGCATTTTCATCAGTAACACATATCTGCCGAGACGTAAACTACGGATGACTAATCCGATATATGCACGCAAACGGAGCATCAATATTCTTCATTTGCCTTTTCCTCCATGTAGGCCGAGGAATGTACTATGGATCCTACGCCTTTATAGAAACATGAAACATCGGAGTAGTCTTACTCTTTGCAGTGATAGCCACCGCATTTATAGGCTATGTTCTC…	CYTB	1
K150092	Praomys	jacksoni	Chogoria, Mt Kenya	-0.23573	37.5547	1977.01	33.5	97	139	23	20	ATGACAAACATCCGAAAAACCCACCCACTTCTCAAAATTATTAACCATTCTTTCATTGACCTTCCCGCCCCATCAAATATTTCATCATGATGAAACTTCGGCTCACTCTTAGGAATTTGCTTAATAATCCAAATCATCACAGGCCTTTTCCTAGCTATACACTACACATCAGATACAACAACAGCATTTTCATCAGTAACACATATCTGCCGAGACGTAAACTACGGATGACTAATCCGATATATGCACGCAAACGGAGCATCAATATTCTTCATTTGCCTTTTCCTCCATGTAGGCCGAGGAATGTACTATGGATCCTACGCCTTTATAGAAACATGAAACATCGGAGTAGTCTTACTCTTTGCAGTGATAGCCACCGCATTTATAGGCTATGTTCTC…	CYTB	1
K150101	Praomys	jacksoni	Chogoria, Mt Kenya	-0.23393	37.5554	1967.58	35.2	112	141	23	20	ATGACAACATCCGAAAAACCCACCCACTTCTTAAAATAATTAACCATTCTTTCATTGACCTTCCCGCCCCATCAAATATCTCATCATGATGAAACTTCGGCTCACTATTAGGAGTCTGCTTAATAATCCAAATCATCACAGGCCTTTTCCTAGCTATACACTACACATCAGATACAACAACAGCATTTTCATCAGTAACACATATCTGCCGAGACGTAAACTACGGATGACTAATCCGATATATGCACGCAAACGGAGCATCAATATTCTTCATTTGCCTTTTCCTCCATGTAGGCCGAGGAATGTACTATGGATCCTACGCCTTTATAGAAACATGAAACATCGGAGTAGTCTTACTCTTTGCAGTGATAGCCACCGCATTTATAGGCTATGTTCTCC…	CYTB	1
K150123	Praomys	jacksoni	Chogoria, Mt Kenya	-0.228023	37.5306	2180	29.4	104	149	24	20.5	AAAACATCCGAAAAACCCACCCCCTTTTAAAATTAATTAACCATTCTTTCATTGACCTTCCCGCCCCATCAAATATTTCATCATGATGAAACTTCGGCTCACTATTAGGAGTCTGCTTAATAATCCAAATCATCACAGGCCTTTTCCTAGCTATACACTACACATCAGATACAACAACAGCATTTTCATCAGTAACACATATCTGCCGAGACGTAAACTACGGATGACTAATCCGATATATGCACGCAAACGGAGCATCAATATTCTTCATTTGCCTTTTCCTCCATGTAGGCCGAGGAATGTACTATGGATCCTACGCCTTTATAGAAACATGAAACATCGGAGTAGTCTTACTCTTTGCAGTGATAGCCACCGCATTTATAGGCTATGTTCTCCCAT…	CYTB	1
K150159	Praomys	jacksoni	Chogoria, Mt Kenya	-0.23298	37.5559	1978.38	37	111	138	24	19	ATGACAACATCCGAAAAACCCACCCACTTCTTAAAATAATTAACCATTCTTTCATTGACCTTCCCGCCCCATCAAATATTTCATCATGATGAAACTTCGGCTCACTATTAGGAGTCTGCTTAATAATCCAAATCATCACAGGCCTTTTCCTAGCTATACACTACACATCAGATACAACAACAGCATTTTCATCAGTAACACATATCTGCCGAGACGTAAACTACGGATGACTAATCCGATATATGCACGCAAACGGAGCATCAATATTCTTCATTTGCCTTTTCCTCCATGTAGGCCGAGGAATGTACTATGGATCCTACGCCTTTATAGAAACATGAAACATCGGAGTAGTCTTACTCTTTGCAGTGATAGCCACCGCATTTATAGGCTATGTTCTCC…	CYTB	1
K150166	Praomys	jacksoni	Chogoria, Mt Kenya	-0.23612	37.5549	1977.01	43.9	125	150	25	20.5	ATGACAAACATCCGAAAAACCCACCCACTTCTTAAAATAATTAACCATTCTTTCATTGACCTTCCCGCCCCATCAAATATTTCATCATGATGAAACTTCGGCTCACTATTAGGAGTCTGCTTAATAATCCAAATCATCACAGGCCTTTTCCTAGCTATACACTACACATCAGATACAACAACAGCATTTTCATCAGTAACACATATCTGCCGAGACGTAAACTACGGATGACTAATCCGATATATGCACGCAAACGGAGCATCAATATTCTTCATTTGCCTTTTCCTCCATGTAGGCCGAGGAATGTACTATGGATCCTACGCCTTTATAGAAACATGAAACATCGGAGTAGTCTTACTCTTTGCAGTGATAGCCACCGCATTTATAGGCTATGTTCTC…	CYTB	1
K150169	Praomys	jacksoni	Chogoria, Mt Kenya	-0.236106	37.5539	1979.3	47.4	125		20	19	ATGACAACATCCGAAAAACCCACCCACTTCTTAAAATAATTAACCATTCTTTCATTGACCTTCCCGCCCCATCAAATATTTCATCATGATGAAACTTCGGCTCACTATTAGGAGTCTGCTTAATAATCCAAATCATCACAGGCCTTTTCCTAGCTATACACTACACATCAGATACAACAACAGCATTTTCATCAGTAACACATATCTGCCGAGACGTAAACTACGGATGACTAATCCGATATATGCACGCAAACGGAGCATCAATATTCTTCATTTGCCTTTTCCTCCATGTAGGCCGAGGAATGTACTATGGATCCTACGCCTTTATAGAAACATGAAACATCGGAGTAGTCTTACTCTTTGCAGTGATAGCCACCGCATTTATAGGCTATGTTCTCC…	CYTB	1
K150242	Praomys	jacksoni	Chogoria, Mt Kenya	-0.208846	37.5018	2376.98	31.8	109	146	23	19	ATGACAAACATCCGAAAAACCCACCCACTTCTTAAAATAATTAACCATTCTTTCATTGACCTTCCCGCCCCATCAAATATTTCATCATGATGAAACTTCGGCTCACTATTAGGAGTCTGCTTAATAATCCAAATCATCACAGGCCTTTTCCTAGCTATACACTACACATCAGATACAACAACAGCATTTTCATCAGTAACACATATCTGCCGAGACGTAAACTACGGATGACTAATCCGATATATGCACGCAAACGGAGCATCAATATTCTTCATTTGCCTTTTCCTCCATGTAGGCCGAGGAATGTACTATGGATCCTACGCCTTTATAGAAACATGAAACATCGGAGTAGTCTTACTCTTTGCAGTGATAGCCACCGCATTTATAGGCTATGTTCTC…	CYTB	1
K150251	Praomys	jacksoni	Chogoria, Mt Kenya	-0.205964	37.5001	2390.09	30.4	105	148	22	19	ATGACAAACATCCGAAAAACCCACCCACTTCTTAAAATAATTAACCATTCTTTCATTGACCTTCCCGCCCCATCAAATATTTCATCATGATGAAACTTCGGCTCACTATTAGGAGTTTGCTTAATAATCCAAATCATCACAGGCCTTTTCCTAGCTATACACTACACATCAGATACAACAACAGCATTTTCATCAGTAACACATATCTGCCGAGACGTAAACTACGGATGACTAATCCGATATATGCACGCAAACGGAGCATCAATATTCTTCATTTGCCTTTTCCTCCATGTAGGCCGAGGAATGTACTATGGATCCTACGCCTTTATAGAAACATGAAACATCGGAGTAGTCTTACTCTTTGCAGTGATAGCCACCGCATTTATAGGCTATGTTCTC…	CYTB	1
K150257	Praomys	jacksoni	Chogoria, Mt Kenya	-0.20718	37.501	2382.69	22.9	91	134	23	21	ATGACAAACATCCGAAAAACCCACCCACTTCTTAAAATAATTAACCATTCTTTCATTGACCTTCCCGCCCCATCAAATATTTCATCATGATGAAACTTCGGCTCACTATTAGGAGTCTGCTTAATAATCCAAATCATCACAGGCCTTTTCCTAGCTATACACTACACATCAGATACAACAACAGCATTTTCATCAGTAACACATATCTGCCGAGACGTAAACTACGGATGACTAATCCGATATATGCACGCAAACGGAGCATCAATATTCTTCATTTGCCTTTTCCTCCATGTAGGCCGAGGAATGTACTATGGATCCTACGCCTTTATAGAAACATGAAACATCGGAGTAGTCTTACTCTTTGCAGTGATAGCCACCGCATTTATAGGCTATGTTCTC…	CYTB	1
K150270	Praomys	jacksoni	Chogoria, Mt Kenya	-0.188762	37.4746	2577.4	29.8	108	129	23	18.5	ATGACAACATCCGAAAAACCCACCCACTTCTTAAAATAATTAACCATTCTTTCATTGACCTTCCCGCCCCATCAAATATTTCATCATGATGAAACTTCGGCTCACTATTAGGAGTCTGCTTAATAATCCAAATCATCACAGGCCTTTTCCTAGCTATACACTACACATCAGATACAACAACAGCATTCTCATCAGTAACACATATCTGCCGAGACGTAAACTACGGATGACTAATCCGATATATGCACGCAAACGGAGCATCAATATTCTTCATTTGCCTTTTCCTCCATGTAGGCCGAGGAATGTACTATGGATCCTACGCCTTTATAGAAACATGAAACATCGGAGTAGTCTTACTCTTTGCAGTGATAGCCACCGCATTTATAGGCTATGTTCTCC…	CYTB	1
K150284	Praomys	jacksoni	Chogoria, Mt Kenya	-0.205733	37.4999	2390.09	36.2	105	147	23	21	ATGACAAACATCCGAAAAACCCACCCACTTCTTAAAATAATTAACCATTCTTTCATTGACCTTCCCGCCCCATCAAATATTTCATCATGATGAAACTTCGGCTCACTATTAGGAGTCTGCTTAATAATCCAAATCATCACAGGCCTTTTCCTAGCTATACATTACACATCAGATACAACAACAGCATTTTCATCAGTAACACATATCTGCCGAGACGTAAACTACGGATGACTAATCCGATATATGCACGCAAACGGAGCATCAATATTCTTCATTTGCCTTTTCCTCCATGTAGGCCGAGGAATGTACTATGGATCCTACGCCTTTATAGAAACATGAAACATCGGAGTAGTCTTACTCTTTGCAGTGATAGCCACCGCATTTATAGGCTATGTTCTC…	CYTB	1
K150317	Praomys	jacksoni	Chogoria, Mt Kenya	-0.204686	37.5018	2380.26	18.7	92	119	22.5	19.5	ATGACAAACATCCGAAAAACCCACCCACTTCTTAAAATAATTAACCATTCTTTCATTGACCTTCCCGCCCCATCAAATATTTCATCATGATGAAACTTCGGCTCACTATTAGGAGTCTGCTTAATAATCCAAATCATCACAGGCCTTTTCCTAGCTATACACTACACATCAGATACAACAACAGCATTTTCATCAGTAACACATATCTGCCGAGACGTAAACTACGGATGACTAATCCGATATATGCACGCAAACGGAGCATCAATATTCTTCATTTGCCTTTTCCTCCATGTAGGCCGAGGAATGTACTATGGATCCTACGCCTTTATAGAAACATGAAACATCGGAGTAGTCTTACTCTTTGCAGTGATAGCCACCGCATTTATAGGCTATGTTCTC…	CYTB	1
K150370	Praomys	jacksoni	Chogoria, Mt Kenya	-0.20442	37.5025	2380.66	44.2	115	150	23	20	ATGACAACATCCGAAAAACCCACCCACTTCTTAAAATAATTAACCATTCTTTCATTGACCTTCCCGCCCCATCAAATATTTCATCATGATGAAACTTCGGCTCACTATTAGGAGTCTGCTTAATAATCCAAATCATCACAGGCCTTTTCCTAGCTATACACTACACATCAGATACAACAACAGCATTTTCATCAGTAACACATATCTGCCGAGACGTAAACTACGGATGACTAATCCGATATATGCACGCAAACGGAGCATCAATATTCTTCATTTGCCTTTTCCTCCATGTAGGCCGAGGAATGTACTATGGATCCTACGCCTTTATAGAAACATGAAACATCGGAGTAGTCTTACTCTTTGCAGTGATAGCCACCGCATTTATAGGCTATGTTCTCC…	CYTB	1
K150374	Praomys	jacksoni	Chogoria, Mt Kenya	-0.204147	37.5	2396.75	34.7	107	147	23	21	ATGACAAACATCCGAAAAACCCACCCACTTCTTAAAATAATTAACCATTCTTTCATTGACCTTCCCGCCCCATCAAATATTTCATCATGATGAAACTTCGGCTCACTATTAGGAGTCTGCTTAATAATCCAAATCATCACAGGCCTTTTCCTAGCTATACACTACACATCAGATACAACAACAGCATTTTCATCAGTAACACATATCTGCCGAGACGTAAACTACGGATGACTAATCCGATATATGCACGCAAACGGAGCATCAATATTCTTCATTTGCCTTTTCCTCCATGTAGGCCGAGGAATGTACTATGGATCCTACGCCTTTATAGAAACATGAAACATCGGAGTAGTCTTACTCTTTGCAGTGATAGCCACCGCATTTATAGGCTATGTTCTC…	CYTB	1
K150375	Praomys	jacksoni	Chogoria, Mt Kenya	-0.20373	37.5	2400.03	32.6	106	138	24	21.5	ATGACAAACATCCGAAAAACCCACCCACTTCTTAAAATAATTAACCATTCTTTCATTGACCTTCCCGCCCCATCAAATATTTCATCATGATGAAACTTCGGCTCACTATTAGGAGTCTGCTTAATAATCCAAATCATCACAGGCCTTTTCCTAGCTATACACTACACATCAGATACAACAACAGCATTTTCATCAGTAACACATATCTGCCGAGACGTAAACTACGGATGACTAATCCGATATATGCACGCAAACGGAGCATCAATATTCTTCATTTGCCTTTTCCTCCATGTAGGCCGAGGAATGTACTATGGATCCTACGCCTTTATAGAAACATGAAACATCGGAGTAGTCTTACTCTTTGCAGTGATAGCCACCGCATTTATAGGCTATGTTCTC…	CYTB	1
K150376	Praomys	jacksoni	Chogoria, Mt Kenya	-0.203312	37.4999	2400.03	34.7	118	141	23	20.5	ATGACAAACATCCGAAAAACCCACCCACTTCTTAAAATAATTAACCATTCTTTCATTGACCTTCCCGCCCCATCAAATATTTCATCATGATGAAACTTCGGCTCACTATTAGGAGTCTGCTTAATAATCCAAATCATCACAGGCCTTTTCCTAGCTATACACTACACATCAGATACAACAACAGCATTTTCATCAGTAACACATATCTGCCGAGACGTAAACTACGGATGACTAATCCGATATATGCACGCAAACGGAGCATCAATATTTTTCATTTGCCTTTTCCTCCATGTAGGCCGAGGAATGTACTATGGATCCTACGCCTTTATAGAAACATGAAACATCGGAGTAGTCTTACTCTTTGCAGTGATAGCCACCGCATTTATAGGCTATGTTCTC…	CYTB	1
K150379	Praomys	jacksoni	Chogoria, Mt Kenya	-0.20206	37.4997	2397.47	11.4	70		20.5	17	ATGACAAACATCCGAAAAACCCACCCACTTCTTAAAATAATTAACCATTCTTTCATTGACCTTCCCGCCCCATCAAATATTTCATCATGATGAAACTTCGGCTCACTATTAGGAGTCTGCTTAATAATTCAAATCATCACAGGCCTTTTCCTAGCTATACACTACACATCAGATACAACAACAGCATTTTCATCAGTAACACATATCTGCCGAGACGTAAACTACGGATGACTAATCCGATATATGCACGCAAACGGAGCATCAATATTCTTCATTTGCCTTTTCCTCCATGTAGGCCGAGGAATGTACTATGGATCCTACGCCTTTATAGAAACATGAAACATCGGAGTAGTCTTACTCTTTGCAGTGATAGCCACCGCATTTATAGGCTATGTTCTC…	CYTB	1
K150380	Praomys	jacksoni	Chogoria, Mt Kenya	-0.21032	37.5018	2369.81	29.4	107	130	22	21	ATGACAAACATCCGAAAAACCCACCCACTTCTTAAAATAATTAACCATTCTTTCATTGACCTTCCCGCCCCATCAAATATTTCATCATGATGAAACTTCGGCTCACTATTAGGAGTCTGCTTAATAATCCAAATCATCACAGGCCTTTTCCTAGCTATACACTACACATCAGATACAACAACAGCATTTTCATCAGTAACACATATCTGCCGAGACGTAAACTACGGATGACTAATCCGATATATGCACGCAAACGGAGCATCAATATTCTTCATTTGCCTTTTCCTCCATGTAGGCCGAGGAATGTACTATGGATCCTACGCCTTTATAGAAACATGAAACATCGGAGTAGTCTTACTCTTTGCAGTGATAGCCACCGCATTTATAGGCTATGTTCTC…	CYTB	1
K150397	Praomys	jacksoni	Chogoria, Mt Kenya	-0.18831	37.4735	2589.65	22.3	95	124	21.5	19.5	ATGACAAACATCCGAAAAACCCACCCACTTCTTAAAATAATTAACCATTCTTTCATTGACCTTCCCGCCCCATCAAATATTTCATCATGATGAAACTTCGGCTCACTATTAGGAGTCTGCTTAATAATCCAAATCATCACAGGCCTTTTCCTAGCTATACACTACACATCAGATACAACAACAGCATTTTCATCAGTAACACATATCTGCCGAGACGTAAACTACGGATGACTAATCCGATATATGCACGCAAACGGAGCATCAATATTCTTCATTTGCCTTTTCCTCCATGTAGGCCGAGGAATGTACTATGGATCCTACGCCTTTATAGAAACATGAAACATCGGAGTAGTCTTACTCTTTGCAGTGATAGCCACCGCATTTATAGGCTATGTTCTC…	CYTB	1
K151417	Praomys	jacksoni	Sirimon, Mt Kenya	-0.0305945	37.2863	3202.74	10	79			11	ATGACAAACATCCGAAAAACCCACCCACTTCTTAAAATAATTAACCATTCTTTCATTGACCTTCCCGCCCCATCAAATATTTCATCATGATGAAACTTCGGCTCACTATTAGGAGTCTGCTTAATAATCCAAATCATCACAGGCCTTTTCCTAGCTATACACTACACATCAGATACAACAACAGCATTTTCATCAGTAACACATATCTGCCGAGACGTAAACTACGGATGACTAATCCGATATATGCACGCAAACGGAGCATCAATATTCTTCATTTGCCTTTTCCTCCATGTAGGCCGAGGAATGTACTATGGATCCTACGCCTTTATAGAAACATGAAACATCGGAGTAGTCTTACTCTTTGCAGTGATAGCCACCGCATTTATAGGCTATGTTCTC…	CYTB	1
K151641	Praomys	jacksoni	Sirimon, Mt Kenya	0.0265175	37.2344	2396.28			118	22	21	ATGACAAACATCCGAAAAACCCACCCACTTCTTAAAATAATTAACCATTCTTTCATTGACCTTCCCGCCCCATCAAATATTTCATCATGATGAAACTTCGGCTCATTATTAGGAGTCTGCTTAATAATCCAAATCATCACAGGCCTTTTCCTAGCTATACACTACACATCAGATACAACAACAGCATTTTCATCAGTAACACATATCTGCCGAGACGTAAACTACGGATGACTAATCCGATATATGCACGCAAACGGAGCATCAATATTCTTCATTTGCCTTTTCCTCCATGTAGGCCGAGGAATGTACTATGGATCCTACGCCTTTATAGAAACATGAAACATTGGAGTAGTCTTACTCTTTGCAGTGATAGCCACTGCATTTATAGGCTATGTTCTC…	CYTB	1
K151642	Praomys	jacksoni	Sirimon, Mt Kenya	0.026515	37.2344	2396.28	34.2	112	131	23	21.5	ATGACAAACATCCGAAAAACCCACCCACTTCTTAAAATAATTAACCATTCTTTCATTGACCTTCCCGCCCCATCAAATATTTCATCATGATGAAACTTCGGCTCATTATTAGGAGTCTGCTTAATAATCCAAATCATCACAGGCCTTTTCCTAGCTATACACTACACATCAGATACAACAACAGCATTTTCATCAGTAACACATATCTGCCGAGACGTAAACTACGGATGACTAATCCGATATATGCACGCAAACGGAGCATCAATATTCTTCATTTGCCTTTTCCTCCATGTAGGCCGAGGAATGTACTATGGATCCTACGCCTTTATAGAAACATGAAACATTGGAGTAGTCTTACTCTTTGCAGTGATAGCCACTGCATTTATAGGCTATGTTCTC…	CYTB	1
K151726	Praomys	jacksoni	Sirimon, Mt Kenya	0.025221	37.235	2404.88	23.8	98	112	21.5	19	ATGACAAACATCCGAAAAACCCACCCACTTCTTAAAATAATTAACCATTCTTTCATTGACCTTCCCGCCCCATCAAATATTTCATCATGATGAAACTTCGGCTCACTATTAGGAGTCTGCTTAATAATCCAAATCATCACAGGCCTTTTCCTAGCTATACACTACACATCAGATACAACAACAGCATTTTCATCAGTAACACATATCTGCCGAGACGTAAACTACGGATGACTAATCCGATATATGCACGCAAACGGAGCATCAATATTCTTCATTTGCCTTTTCCTCCATGTAGGCCGAGGAATGTACTATGGATCCTACGCCTTTATAGAAACATGAAACATCGGAGTAGTCTTACTCTTTGCAGTGATAGCCACCGCATTTATAGGCTATGTTCTC…	CYTB	1
K151736	Praomys	jacksoni	Sirimon, Mt Kenya	0.024352	37.2413	2381.86	33.7	103	125	22	20	ATGACAACATCCGAAAAACCCACCCACTTCTTAAAATAATTAACCATTCTTTCATTGACCTTCCCGCCCCATCAAATATTTCATCATGATGAAACTTCGGCTCACTATTAGGAGTCTGCTTAATAATCCAAATCATCACAGGCCTTTTCCTAGCTATACACTACACATCAGATACAACAACAGCATTTTCATCAGTAACACATATCTGCCGAGACGTAAACTACGGATGACTAATCCGATATATGCACGCAAACGGAGCATCAATATTCTTCATTTGCCTTTTCCTCCATGTAGGCCGAGGAATGTACTATGGATCCTACGCCTTTATAGAAACATGAAACATCGGAGTAGTCTTACTCTTTGCAGTGATAGCCACCGCATTTATAGGCTATGTTCTCC…	CYTB	1
K151773	Praomys	jacksoni	Sirimon, Mt Kenya	-0.0238867	37.2346	2682.14	36.4	113	139	23	21	ATGACAACATCCGAAAAACCCACCCACTTCTTAAAATAATTAACCATTCTTTCATTGACCTTCCCGCCCCATCAAATATTTCATCATGATGAAACTTCGGCTCATTATTAGGAGTCTGCTTAATAATCCAAATCATCACAGGCCTTTTCCTAGCTATACACTACACATCAGATACAACAACAGCATTTTCATCAGTAACACATATCTGCCGAGACGTAAACTACGGATGACTAATCCGATATATGCACGCAAACGGAGCATCAATATTCTTCATTTGCCTTTTCCTCCATGTAGGCCGAGGAATGTACTATGGATCCTACGCCTTTATAGAAACATGAAACATTGGAGTAGTCTTACTCTTTGCAGTGATAGCCACTGCATTTATAGGCTATGTTCTCC…	CYTB	1
K151782	Praomys	jacksoni	Sirimon, Mt Kenya	0.0245067	37.2408	2385.79	43	121	138	24	22	ATGACAACATCCGAAAAACCCACCCACTTCTTAAAATAATTAACCATTCTTTCATTGACCTTCCCGCCCCATCAAATATTTCATCATGATGAAACTTCGGCTCACTATTAGGAGTCTGCTTAATAATCCAAATCATCACAGGCCTTTTCCTAGCTATACACTACACATCAGATACAACAACAGCATTTTCATCAGTAACACATATCTGCCGAGACGTAAACTACGGATGACTAATCCGATATATGCACGCAAACGGAGCATCAATATTCTTCATTTGCCTTTTCCTCCATGTAGGCCGAGGAATGTACTATGGATCCTACGCCTTTATAGAAACATGAAACATCGGAGTAGTCTTACTCTTTGCAGTGATAGCCACCGCATTTATAGGCTATGTTCTCC…	CYTB	1
K151792	Praomys	jacksoni	Sirimon, Mt Kenya	0.0235492	37.2426	2399.82					12	ATGACAACATCCGAAAAACCCACCCACTTCTTAAAATAATTAACCATTCTTTCATTGACCTTCCCGCCCCATCAAATATTTCATCATGATGAAACTTCGGCTCACTATTAGGAGTCTGCTTAATAATCCAAATCATCACAGGCCTTTTCCTAGCTATACACTACACATCAGATACAACAACAGCATTTTCATCAGTAACACATATCTGCCGAGACGTAAACTACGGATGACTAATCCGATATATGCACGCAAACGGAGCATCAATATTCTTCATTTGCCTTTTCCTCCATGTAGGCCGAGGAATGTACTATGGATCCTACGCCTTTATAGAAACATGAAACATCGGAGTAGTCTTACTCTTTGCAGTGATAGCCACCGCATTTATAGGCTATGTTCTCC…	CYTB	1
K151807	Praomys	jacksoni	Sirimon, Mt Kenya	0.00336	37.2451	2611.37	16.3	82	117	20.5	19	ATGACAAACATCCGAAAAACCCACCCACTTCTTAAAATAATTAACCATTCTTTCATTGACCTTCCCGCCCCATCAAATATTTCATCATGATGAAACTTCGGCTCATTATTAGGAGTCTGCTTAATAATCCAAATCATCACAGGCCTTTTCCTAGCTATACACTACACATCAGATACAACAACAGCATTTTCATCAGTAACACATATCTGCCGAGACGTAAACTACGGATGACTAATCCGATATATGCACGCAAACGGAGCATCAATATTCTTCATTTGCCTTTTCCTCCATGTAGGCCGAGGAATGTACTATGGATCCTACGCCTTTATAGAAACATGAAACATTGGAGTAGTCTTACTCTTTGCAGTGATAGCCACTGCATTTATAGGCTATGTTCTC…	CYTB	1
K151840	Praomys	jacksoni	Sirimon, Mt Kenya	0.00460043	37.2451	2619.83	35.1	113	127	22	21	ATGACAAACATCCGAAAAACCCACCCACTTCTTAAAATAATTAACCATTCTTTCATTGACCTTCCCGCCCCATCAAATATTTCATCATGATGAAACTTCGGCTCATTATTAGGAGTCTGCTTAATAATCCAAATCATCACAGGCCTTTTCCTAGCTATACACTACACATCAGATACAACAACAGCATTTTCATCAGTAACACATATCTGCCGAGACGTAAACTACGGATGACTAATCCGATATATGCACGCAAACGGAGCATCAATATTCTTCATTTGCCTTTTCCTCCATGTAGGCCGAGGAATGTACTATGGATCCTACGCCTTTATAGAAACATGAAACATTGGAGTAGTCTTACTCTTTGCAGTGATAGCCACTGCATTTATAGGCTATGTTCTC…	CYTB	1
K151843	Praomys	jacksoni	Sirimon, Mt Kenya	0.00422217	37.2452	2619.83	25	99	143	21	20	ATGACAAACATCCGAAAAACCCACCCACTTCTTAAAATAATTAACCATTCTTTCATTGACCTTCCCGCCCCATCAAATATTTCATCATGATGAAACTTCGGCTCATTATTAGGAGTCTGCTTAATAATCCAAATCATCACAGGCCTTTTCCTAGCTATACACTACACATCAGATACAACAACAGCATTTTCATCAGTAACACATATCTGCCGAGACGTAAACTACGGATGACTAATCCGATATATGCACGCAAACGGAGCATCAATATTCTTCATTTGCCTTTTCCTCCATGTAGGCCGAGGAATGTACTATGGATCCTACGCCTTTATAGAAACATGAAACATTGGAGTAGTCTTACTCTTTGCAGTGATAGCCACTGCATTTATAGGCTATGTTCTC…	CYTB	1
K151854	Praomys	jacksoni	Sirimon, Mt Kenya	-0.01061	37.2458	2659.13	49.2	114	125	22	21	ATGACAAACATCCGAAAAACCCACCCACTTCTTAAAATAATTAACCATTCTTTCATTGACCTTCCCGCCCCATCAAATATTTCATCATGATGAAACTTCGGCTCACTATTAGGAGTCTGCTTAATAATCCAAATCATCACAGGCCTTTTCCTAGCTATACACTACACATCAGATACAACAACAGCATTTTCATCAGTAACACATATCTGCCGAGACGTAAACTACGGATGACTAATCCGATATATGCACGCAAACGGAGCATCAATATTCTTCATTTGCCTTTTCCTCCATGTAGGCCGAGGAATGTACTATGGATCCTACGCCTTTATAGAAACATGAAACATCGGAGTAGTCTTACTCTTTGCAGTGATAGCCACCGCATTTATAGGCTATGTTCTC…	CYTB	1
K151858	Praomys	jacksoni	Sirimon, Mt Kenya	0.011195	37.2487	2583.7	26	101	120	23	20.5	ATGACAAACATCCGAAAAACCCACCCACTTCTTAAAATAATTAACCATTCTTTCATTGACCTTCCCGCCCCATCAAATATTTCATCATGATGAAACTTCGGCTCATTATTAGGAGTCTGCTTAATAATCCAAATCATCACAGGCCTTTTCCTAGCTATACACTACACATCAGATACAACAACAGCATTTTCATCAGTAACACATATCTGCCGAGACGTAAACTACGGATGACTAATCCGATATATGCACGCAAACGGAGCATCAATATTCTTCATTTGCCTTTTCCTCCATGTAGGCCGAGGAATGTACTATGGATCCTACGCCTTTATAGAAACATGAAACATTGGAGTAGTCTTACTCTTTGCAGTGATAGCCACTGCATTTATAGGCTATGTTCTC…	CYTB	1
K151862	Praomys	jacksoni	Sirimon, Mt Kenya	0.01007	37.2494	2576.85	34.1	107	128	23	21.5	ATGACAAACATCCGAAAAACCCACCCACTTCTTAAAATAATTAACCATTCTTTCATTGACCTTCCCGCCCCATCAAATATTTCATCATGATGAAACTTCGGCTCATTATTAGGAGTCTGCTTAATAATCCAAATCATCACAGGCCTTTTCCTAGCTATACACTACACATCAGATACAACAACAGCATTTTCATCAGTAACACATATCTGCCGAGACGTAAACTACGGATGACTAATCCGATATATGCACGCAAACGGAGCATCAATATTCTTCATTTGCCTTTTCCTCCATGTAGGCCGAGGAATGTACTATGGATCCTACGCCTTTATAGAAACATGAAACATTGGAGTAGTCTTACTCTTTGCAGTGATAGCCACTGCATTTATAGGCTATGTTCTC…	CYTB	1
K151863	Praomys	jacksoni	Sirimon, Mt Kenya	0.009375	37.2492	2578.72	32.4	106	130	23	21.5	ATGACAAACATCCGAAAAACCCACCCACTTCTTAAAATAATTAACCATTCTTTCATTGACCTTCCCGCCCCATCAAATATTTCATCATGATGAAACTTCGGCTCATTATTAGGAGTCTGCTTAATAATCCAAATCATCACAGGCCTTTTCCTAGCTATACACTACACATCAGATACAACAACAGCATTTTCATCAGTAACACATATCTGCCGAGACGTAAACTACGGATGACTAATCCGATATATGCACGCAAACGGAGCATCAATATTCTTCATTTGCCTTTTCCTCCATGTAGGCCGAGGAATGTACTATGGATCCTACGCCTTTATAGAAACATGAAACATTGGAGTAGTCTTACTCTTTGCAGTGATAGCCACTGCATTTATAGGCTATGTTCTC…	CYTB	1
K151864	Praomys	jacksoni	Sirimon, Mt Kenya	0.00868	37.249	2580.24	30.3	104	114	23	19.5	ATGACAAACATCCGAAAAACCCACCCACTTCTTAAAATAATTAACCATTCTTTCATTGACCTTCCCGCCCCATCAAATATTTCATCATGATGAAACTTCGGCTCATTATTAGGAGTCTGCTTAATAATCCAAATCATCACAGGCCTTTTCCTAGCTATACACTACACATCAGATACAACAACAGCATTTTCATCAGTAACACATATCTGCCGAGACGTAAACTACGGATGACTAATCCGATATATGCACGCAAACGGAGCATCAATATTCTTCATTTGCCTTTTCCTCCATGTAGGCCGAGGAATGTACTATGGATCCTACGCCTTTATAGAAACATGAAACATTGGAGTAGTCTTACTCTTTGCAGTGATAGCCACTGCATTTATAGGCTATGTTCTC…	CYTB	1
K151876	Praomys	jacksoni	Sirimon, Mt Kenya	-0.002765	37.2462	2656.58	19.7	90	103	22	18.5	ATGACAAACATCCGAAAAACCCACCCACTTCTTAAAATAATTAACCATTCTTTCATTGACCTTCCCGCCCCATCAAATATTTCATCATGATGAAACTTCGGCTCACTATTAGGAGTCTGCTTAATAATCCAAATCATCACAGGCCTTTTCCTAGCTATACACTACACATCAGATACAACAACAGCATTTTCATCAGTAACACATATCTGCCGAGACGTAAACTACGGATGACTAATCCGATATATGCACGCAAACGGAGCATCAATATTCTTCATTTGCCTTTTCCTCCATGTAGGCCGAGGAATGTACTATGGATCCTACGCCTTTATAGAAACATGAAACATCGGAGTAGTCTTACTCTTTGCAGTGATAGCCACCGCATTTATAGGCTATGTTCTC…	CYTB	1
K151889	Praomys	jacksoni	Sirimon, Mt Kenya	0.01232	37.248	2585.49	27.3	100	109	22.5	20	ATGACAAACATCCGAAAAACCCACCCACTTCTTAAAATAATTAACCATTCTTTCATTGACCTTCCCGCCCCATCAAATATTTCATCATGATGAAACTTCGGCTCACTATTAGGAGTCTGCTTAATAATCCAAATCATCACAGGCCTTTTCCTAGCTATACACTACACATCAGATACAACAACAGCATTTTCATCAGTAACACATATCTGCCGAGACGTAAACTACGGATGACTAATCCGATATATGCACGCAAACGGAGCATCAATATTCTTCATTTGCCTTTTCCTCCATGTAGGCCGAGGAATGTACTATGGATCCTACGCCTTTATAGAAACATGAAACATCGGAGTAGTCTTACTCTTTGCAGTGATAGCCACCGCATTTATAGGCTATGTTCTC…	CYTB	1
K151905	Praomys	jacksoni	Sirimon, Mt Kenya	-0.010965	37.2463	2667.66	35.2	109	121	23	20	ACAAACATCCGAAAAACCCACCCACTTCTTAAAATAATTAACCATTCTTTCATTGACCTTCCCGCCCCATCAAATATTTCATCATGATGAAACTTCGGCTCACTATTAGGAGTCTGCTTAATAATCCAAATCATCACAGGCCTTTTCCTAGCTATACACTACACATCAGATACAACAACAGCATTTTCATCAGTAACACATATCTGCCGAGACGTAAACTACGGATGACTAATCCGATATATGCACGCAAACGGAGCATCAATATTCTTCATTTGCCTTTTCCTCCATGTAGGCCGAGGAATGTACTATGGATCCTACGCCTTTATAGAAACATGAAACATCGGAGTAGTCTTACTCTTTGCAGTGATAGCCACCGCATTTATAGGCTATGTTCTCCCA…	CYTB	1
K18010008	Praomys	jacksoni	Ilkimpa, Loita Hills	-1.79528	35.8971	2037.34	22	93	122	22	22	ATGACAAACATCCGAAAAACCCACCCACTTCTTAAAATAATTAACCATTCTTTCATTGACCTTCCTGCCCCATCAAATATTTCATCATGATGAAACTTCGGCTCACTATTAGGAGTCTGCTTAATAATCCAAATTATCACAGGCCTTTTCCTAGCTATACACTACACATCAGATACAACAACAGCATTTTCATCAGTAACACATATTTGCCGAGACGTAAACTACGGATGACTAATCCGATACATACACGCAAACGGAGCATCAATATTCTTCATTTGTCTTTTCCTCCATGTAGGCCGAGGAATGTACTATGGATCCTACGCCTTTATAGAAACATGAAACATCGGAGTGGTCTTACTCTTTGCAGTGATAGCCACCGCATTTATAGGCTATGTCCTC…	CYTB	1
K18010011	Praomys	jacksoni	Ilkimpa, Loita Hills	-1.79528	35.8971	2037.34	30	108	137	24.5	21	ATGACAAACATCCGAAAAACCCACCCACTTCTTAAAATAATTAACCATTCTTTCATTGACCTTCCTGCCCCATCAAATATTTCATCATGATGAAACTTCGGCTCACTATTAGGAGTCTGCTTAATAATCCAAATTATCACAGGCCTTTTCCTAGCTATACACTACACATCAGATACAACAACAGCATTTTCATCAGTAACACATATTTGCCGAGACGTAAACTACGGATGACTAATCCGATACATACACGCAAACGGAGCATCAATATTCTTCATTTGTCTTTTCCTCCATGTAGGCCGAGGAATGTACTATGGATCCTACGCCTTTATAGAAACATGAAACATCGGAGTGGTCTTACTCTTTGCAGTGATAGCCACCGCATTTATAGGCTATGTCCTC…	CYTB	1
K18010014	Praomys	jacksoni	Ilkimpa, Loita Hills	-1.79522	35.8975	2037.34	33.8	112	136		22	ATGACAAACATCCGAAAAACCCACCCACTTCTTAAAATAATTAACCATTCTTTCATTGACCTTCCTGCCCCATCAAATATTTCATCATGATGAAACTTCGGCTCACTATTAGGAGTCTGCTTAATAATCCAAATTATCACAGGCCTTTTCCTAGCTATACACTACACATCAGATACAACAACAGCATTTTCATCAGTAACACATATTTGCCGAGACGTAAACTACGGATGACTAATCCGATACATACACGCAAACGGAGCATCAATATTCTTCATTTGTCTTTTCCTCCATGTAGGCCGAGGAATGTACTATGGATCCTACGCCTTTATAGAAACATGAAACATCGGAGTGGTCTTACTCTTTGCAGTGATAGCCACCGCATTTATAGGCTATGTCCTC…	CYTB	1
K18010015	Praomys	jacksoni	Ilkimpa, Loita Hills	-1.79571	35.8978	2037.17	22	91	101	22	20	ATGACAAACATCCGAAAAACCCACCCACTTCTTAAAATAATTAACCATTCTTTCATTGACCTTCCTGCCCCATCAAATATTTCATCATGATGAAACTTCGGCTCACTATTAGGAGTCTGCTTAATAATCCAAATTATCACAGGCCTTTTCCTAGCTATACACTACACATCAGATACAACAACAGCATTTTCATCAGTAACACATATTTGCCGAGACGTAAACTACGGATGACTAATCCGATACATACACGCAAACGGAGCATCAATATTCTTCATTTGTCTTTTCCTCCATGTAGGCCGAGGAATGTACTATGGATCCTACGCCTTTATAGAAACATGAAACATCGGAGTGGTCTTACTCTTTGCAGTGATAGCCACCGCATTTATAGGCTATGTCCTC…	CYTB	1
K18010016	Praomys	jacksoni	Ilkimpa, Loita Hills	-1.7962	35.8982	2037.17	22.9	97	109	22	21	ATGACAAACATCCGAAAAACCCACCCACTTCTTAAAATAATTAACCATTCTTTCATTGACCTTCCTGCCCCATCAAATATTTCATCATGATGAAACTTCGGCTCACTATTAGGAGTCTGCTTAATAATCCAAATTATCACAGGCCTTTTCCTAGCTATACACTACACATCAGATACAACAACAGCATTTTCATCAGTAACACATATTTGCCGAGACGTAAACTACGGATGACTAATCCGATACATACACGCAAACGGAGCATCAATATTCTTCATTTGTCTTTTCCTCCATGTAGGCCGAGGAATGTACTATGGATCCTACGCCTTTATAGAAACATGAAACATCGGAGTGGTCTTACTCTTTGCAGTGATAGCCACCGCATTTATAGGCTATGTCCTC…	CYTB	1
K18010018	Praomys	jacksoni	Ilkimpa, Loita Hills	-1.79717	35.8988	2037.19	36.8	125	143	23	22.5	ATGACAAACATCCGAAAAACCCACCCACTTCTTAAAATAATTAACCATTCTTTCATTGACCTTCCTGCCCCATCAAATATTTCATCATGATGAAACTTCGGCTCACTATTAGGAGTCTGCTTAATAATCCAAATTATCACAGGCCTTTTCCTAGCTATACACTACACATCAGATACAACAACAGCATTTTCATCAGTAACACATATTTGCCGAGACGTAAACTACGGATGACTAATCCGATACATACACGCAAACGGAGCATCAATATTCTTCATTTGTCTTTTCCTCCATGTAGGCCGAGGAATGTACTATGGATCCTACGCCTTTATAGAAACATGAAACATCGGAGTGGTCTTACTCTTTGCAGTGATAGCCACCGCATTTATAGGCTATGTCCTC…	CYTB	1
K18010032	Praomys	jacksoni	Ilkimpa, Loita Hills	-1.79595	35.898	2037.17	34.3	112	129	24	21	ATGACAAACATCCGAAAAACCCACCCACTTCTTAAAATAATTAACCATTCTTTCATTGACCTTCCTGCCCCATCAAATATTTCATCATGATGAAACTTCGGCTCACTATTAGGAGTCTGCTTAATAATCCAAATTATCACAGGCCTTTTCCTAGCTATACACTACACATCAGATACAACAACAGCATTTTCATCAGTAACACATATTTGCCGAGACGTAAACTACGGATGACTAATCCGATACATACACGCAAACGGAGCATCAATATTCTTCATTTGTCTTTTCCTCCATGTAGGCCGAGGAATGTACTATGGATCCTACGCCTTTATAGAAACATGAAACATCGGAGTGGTCTTACTCTTTGCAGTGATAGCCACCGCATTTATAGGCTATGTCCTC…	CYTB	1
K18010033	Praomys	jacksoni	Ilkimpa, Loita Hills	-1.7962	35.8982	2037.17	31.4	103	109	24	21	ATGACAAACATCCGAAAAACCCACCCACTTCTTAAAATAATTAACCATTCTTTCATTGACCTTCCTGCCCCATCAAATATTTCATCATGATGAAACTTCGGCTCACTATTAGGAGTCTGCTTAATAATCCAAATTATCACAGGCCTTTTCCTAGCTATACACTACACATCAGATACAACAACAGCATTTTCATCAGTAACACATATTTGCCGAGACGTAAACTACGGATGACTAATCCGATACATACACGCAAACGGAGCATCAATATTCTTCATTTGTCTTTTCCTCCATGTAGGCCGAGGAATGTACTATGGATCCTACGCCTTTATAGAAACATGAAACATCGGAGTGGTCTTACTCTTTGCAGTGATAGCCACCGCATTTATAGGCTATGTCCTC…	CYTB	1
K18010034	Praomys	jacksoni	Ilkimpa, Loita Hills	-1.79644	35.8983	2038.17	42.2	117	147	24	22	ATGACAAACATCCGAAAAACCCACCCACTTCTTAAAATAATTAACCATTCTTTCATTGACCTTCCTGCCCCATCAAATATTTCATCATGATGAAACTTCGGCTCACTATTAGGAGTCTGCTTAATAATCCAAATTATCACAGGCCTTTTCCTAGCTATACACTACACATCAGATACAACAACAGCATTTTCATCAGTAACACATATTTGCCGAGACGTAAACTACGGATGACTAATCCGATACATACACGCAAACGGAGCATCAATATTCTTCATTTGTCTTTTCCTCCATGTAGGCCGAGGAATGTACTATGGATCCTACGCCTTTATAGAAACATGAAACATCGGAGTGGTCTTACTCTTTGCAGTGATAGCCACCGCATTTATAGGCTATGTCCTC…	CYTB	1
K18010035	Praomys	jacksoni	Ilkimpa, Loita Hills	-1.79669	35.8985	2038.17	36.7	114	132	24	21	ATGACAAACATCCGAAAAACCCACCCACTTCTTAAAATAATTAACCATTCTTTCATTGACCTTCCTGCCCCATCAAATATTTCATCATGATGAAACTTCGGCTCACTATTAGGAGTCTGCTTAATAATCCAAATTATCACAGGCCTTTTCCTAGCTATACACTACACATCAGATACAACAACAGCATTTTCATCAGTAACACATATTTGCCGAGACGTAAACTACGGATGACTAATCCGATACATACACGCAAACGGAGCATCAATATTCTTCATTTGTCTTTTCCTCCATGTAGGCCGAGGAATGTACTATGGATCCTACGCCTTTATAGAAACATGAAACATCGGAGTGGTCTTACTCTTTGCAGTGATAGCCACCGCATTTATAGGCTATGTCCTC…	CYTB	1
K18010036	Praomys	jacksoni	Ilkimpa, Loita Hills	-1.79693	35.8987	2038.17	46.8	110	136	23	21	ATGACAAACATCCGAAAAACCCACCCACTTCTTAAAATAATTAACCATTCTTTCATTGACCTTCCTGCCCCATCAAATATTTCATCATGATGAAACTTCGGCTCACTATTAGGAGTCTGCTTAATAATCCAAATTATCACAGGCCTTTTCCTAGCTATACACTACACATCAGATACAACAACAGCATTTTCATCAGTAACACATATTTGCCGAGACGTAAACTACGGATGACTAATCCGATACATACACGCAAACGGAGCATCAATATTCTTCATTTGTCTTTTCCTCCATGTAGGCCGAGGAATGTACTATGGATCCTACGCCTTTATAGAAACATGAAACATCGGAGTGGTCTTACTCTTTGCAGTGATAGCCACCGCATTTATAGGCTATGTCCTC…	CYTB	1
K18010037	Praomys	jacksoni	Ilkimpa, Loita Hills	-1.79717	35.8988	2037.19	40.9	118		24	21.5	ATGACAAACATCCGAAAAACCCACCCACTTCTTAAAATAATTAACCATTCTTTCATTGACCTTCCTGCCCCATCAAATATTTCATCATGATGAAACTTCGGCTCACTATTAGGAGTCTGCTTAATAATCCAAATTATCACAGGCCTTTTCCTAGCTATACACTACACATCAGATACAACAACAGCATTTTCATCAGTAACACATATTTGCCGAGACGTAAACTACGGATGACTAATCCGATACATACACGCAAACGGAGCATCAATATTCTTCATTTGTCTTTTCCTCCATGTAGGCCGAGGAATGTACTATGGATCCTACGCCTTTATAGAAACATGAAACATCGGAGTGGTCTTACTCTTTGCAGTGATAGCCACCGCATTTATAGGCTATGTCCTC…	CYTB	1
K18010039	Praomys	jacksoni	Ilkimpa, Loita Hills	-1.78516	35.8972	2108.87	21.8	89	102	22	18	ATGACAAACATCCGAAAAACCCACCCACTTCTTAAAATAATTAACCATTCTTTCATTGACCTTCCTGCCCCATCAAATATTTCATCATGATGAAACTTCGGCTCACTATTAGGAGTCTGCTTAATAATCCAAATTATCACAGGCCTTTTCCTAGCTATACACTACACATCAGATACAACAACAGCATTTTCATCAGTAACACATATTTGCCGAGACGTAAACTACGGATGACTAATCCGATACATACACGCAAACGGAGCATCAATATTCTTCATTTGTCTTTTCCTCCATGTAGGCCGAGGAATGTACTATGGATCCTACGCCTTTATAGAAACATGAAACATCGGAGTGGTCTTACTCTTTGCAGTGATAGCCACCGCATTTATAGGCTATGTCCTC…	CYTB	1
K18010040	Praomys	jacksoni	Ilkimpa, Loita Hills	-1.78516	35.8972	2108.87	37.4	117	146	25	21	ATGACAAACATCCGAAAAACCCACCCACTTCTTAAAATAATTAACCATTCTTTCATTGACCTTCCTGCCCCATCAAATATTTCATCATGATGAAACTTCGGCTCACTATTAGGAGTCTGCTTAATAATCCAAATTATCACAGGCCTTTTCCTAGCTATACACTACACATCAGATACAACAACAGCATTTTCATCAGTAACACATATTTGCCGAGACGTAAACTACGGATGACTAATCCGATACATACACGCAAACGGAGCATCAATATTCTTCATTTGTCTTTTCCTCCATGTAGGCCGAGGAATGTACTATGGATCCTACGCCTTTATAGAAACATGAAACATCGGAGTGGTCTTACTCTTTGCAGTGATAGCCACCGCATTTATAGGCTATGTCCTC…	CYTB	1
K18010041	Praomys	jacksoni	Ilkimpa, Loita Hills	-1.78516	35.8972	2108.87	32.3	104	123	22	20	ATGACAAACATCCGAAAAACCCACCCACTTCTTAAAATAATTAACCATTCTTTCATTGACCTTCCTGCCCCATCAAATATTTCATCATGATGAAACTTCGGCTCACTATTAGGAGTCTGCTTAATAATCCAAATTATCACAGGCCTTTTCCTAGCTATACACTACACATCAGATACAACAACAGCATTTTCATCAGTAACACATATTTGCCGAGACGTAAACTACGGATGACTAATCCGATACATACACGCAAACGGAGCATCAATATTCTTCATTTGTCTTTTCCTCCATGTAGGCCGAGGAATGTACTATGGATCCTACGCCTTTATAGAAACATGAAACATCGGAGTGGTCTTACTCTTTGCAGTGATAGCCACCGCATTTATAGGCTATGTCCTC…	CYTB	1
K18010042	Praomys	jacksoni	Ilkimpa, Loita Hills	-1.78516	35.8972	2108.87	40.5	126	152	26	22	ATGACAAACATCCGAAAAACCCACCCACTTCTTAAAATAATTAACCATTCTTTCATTGACCTTCCTGCCCCATCAAATATTTCATCATGATGAAACTTCGGCTCACTATTAGGAGTCTGCTTAATAATCCAAATTATCACAGGCCTTTTCCTAGCTATACACTACACATCAGATACAACAACAGCATTTTCATCAGTAACACATATTTGCCGAGACGTAAACTACGGATGACTAATCCGATACATACACGCAAACGGAGCATCAATATTCTTCATTTGTCTTTTCCTCCATGTAGGCCGAGGAATGTACTATGGATCCTACGCCTTTATAGAAACATGAAACATCGGAGTGGTCTTACTCTTTGCAGTGATAGCCACCGCATTTATAGGCTATGTCCTC…	CYTB	1
K18010048	Praomys	jacksoni	Ilkimpa, Loita Hills	-1.78378	35.898	2108.09	29.5	100	122	23.5	21	ATGACAAACATCCGAAAAACCCACCCACTTCTTAAAATAATTAACCATTCTTTCATTGACCTTCCTGCCCCATCAAATATTTCATCATGATGAAACTTCGGCTCACTATTAGGAGTCTGCTTAATAATCCAAATTATCACAGGCCTTTTCCTAGCTATACACTACACATCAGATACAACAACAGCATTTTCATCAGTAACACATATTTGCCGAGACGTAAACTACGGATGACTAATCCGATACATACACGCAAACGGAGCATCAATATTCTTCATTTGTCTTTTCCTCCATGTAGGCCGAGGAATGTACTATGGATCCTACGCCTTTATAGAAACATGAAACATCGGAGTGGTCTTACTCTTTGCAGTGATAGCCACCGCATTTATAGGCTATGTCCTC…	CYTB	1
K18010049	Praomys	jacksoni	Ilkimpa, Loita Hills	-1.78388	35.898	2108.09	35.3	117	146	24	20.5	ATGACAAACATCCGAAAAACCCACCCACTTCTTAAAATAATTAACCATTCTTTCATTGACCTTCCTGCCCCATCAAATATTTCATCATGATGAAACTTCGGCTCACTATTAGGAGTCTGCTTAATAATCCAAATTATCACAGGCCTTTTCCTAGCTATACACTACACATCAGATACAACAACAGCATTTTCATCAGTAACACATATTTGCCGAGACGTAAACTACGGATGACTAATCCGATACATACACGCAAACGGAGCATCAATATTCTTCATTTGTCTTTTCCTCCATGTAGGCCGAGGAATGTACTATGGATCCTACGCCTTTATAGAAACATGAAACATCGGAGTGGTCTTACTCTTTGCAGTGATAGCCACCGCATTTATAGGCTATGTCCTC…	CYTB	1
K18010050	Praomys	jacksoni	Ilkimpa, Loita Hills	-1.78398	35.898	2101.44	21.7	98	107	23	20	ATGACAAACATCCGAAAAACCCACCCACTTCTTAAAATAATTAACCATTCTTTCATTGACCTTCCTGCCCCATCAAATATTTCATCATGATGAAACTTCGGCTCACTATTAGGAGTCTGCTTAATAATCCAAATTATCACAGGCCTTTTCCTAGCTATACACTACACATCAGATACAACAACAGCATTTTCATCAGTAACACATATTTGCCGAGACGTAAACTACGGATGACTAATCCGATACATACACGCAAACGGAGCATCAATATTCTTCATTTGTCTTTTCCTCCATGTAGGCCGAGGAATGTACTATGGATCCTACGCCTTTATAGAAACATGAAACATCGGAGTGGTCTTACTCTTTGCAGTGATAGCCACCGCATTTATAGGCTATGTCCTC…	CYTB	1
K18010051	Praomys	jacksoni	Ilkimpa, Loita Hills	-1.78407	35.898	2101.44	26.1	98	125	23	21.5	ATGACAAACATCCGAAAAACCCACCCACTTCTTAAAATAATTAACCATTCTTTCATTGACCTTCCTGCCCCATCAAATATTTCATCATGATGAAACTTCGGCTCACTATTAGGAGTCTGCTTAATAATCCAAATTATCACAGGCCTTTTCCTAGCTATACACTACACATCAGATACAACAACAGCATTTTCATCAGTAACACATATTTGCCGAGACGTAAACTACGGATGACTAATCCGATACATACACGCAAACGGAGCATCAATATTCTTCATTTGTCTTTTCCTCCATGTAGGCCGAGGAATGTACTATGGATCCTACGCCTTTATAGAAACATGAAACATCGGAGTGGTCTTACTCTTTGCAGTGATAGCCACCGCATTTATAGGCTATGTCCTC…	CYTB	1
K18010052	Praomys	jacksoni	Ilkimpa, Loita Hills	-1.78417	35.898	2101.44	40.7	115	140	25	21.5	ATGACAAACATCCGAAAAACCCACCCACTTCTTAAAATAATTAACCATTCTTTCATTGACCTTCCTGCCCCATCAAATATTTCATCATGATGAAACTTCGGCTCACTATTAGGAGTCTGCTTAATAATCCAAATTATCACAGGCCTTTTCCTAGCTATACACTACACATCAGATACAACAACAGCATTTTCATCAGTAACACATATTTGCCGAGACGTAAACTACGGATGACTAATCCGATACATACACGCAAACGGAGCATCAATATTCTTCATTTGTCTTTTCCTCCATGTAGGCCGAGGAATGTACTATGGATCCTACGCCTTTATAGAAACATGAAACATCGGAGTGGTCTTACTCTTTGCAGTGATAGCCACCGCATTTATAGGCTATGTCCTC…	CYTB	1
K18010053	Praomys	jacksoni	Ilkimpa, Loita Hills	-1.78427	35.898	2101.44	46.2	125	150	25.5	23	ATGACAAACATCCGAAAAACCCACCCACTTCTTAAAATAATTAACCATTCTTTCATTGACCTTCCTGCCCCATCAAATATTTCATCATGATGAAACTTCGGCTCACTATTAGGAGTCTGCTTAATAATCCAAATTATCACAGGCCTTTTCCTAGCTATACACTACACATCAGATACAACAACAGCATTTTCATCAGTAACACATATTTGCCGAGACGTAAACTACGGATGACTAATCCGATACATACACGCAAACGGAGCATCAATATTCTTCATTTGTCTTTTCCTCCATGTAGGCCGAGGAATGTACTATGGATCCTACGCCTTTATAGAAACATGAAACATCGGAGTGGTCTTACTCTTTGCAGTGATAGCCACCGCATTTATAGGCTATGTCCTC…	CYTB	1
K18010054	Praomys	jacksoni	Ilkimpa, Loita Hills	-1.78437	35.898	2101.44	35.7	117	141	24.5	20.5	ATGACAAACATCCGAAAAACCCACCCACTTCTTAAAATAATTAACCATTCTTTCATTGACCTTCCTGCCCCATCAAATATTTCATCATGATGAAACTTCGGCTCACTATTAGGAGTCTGCTTAATAATCCAAATTATCACAGGCCTTTTCCTAGCTATACACTACACATCAGATACAACAACAGCATTTTCATCAGTAACACATATTTGCCGAGACGTAAACTACGGATGACTAATCCGATACATACACGCAAACGGAGCATCAATATTCTTCATTTGTCTTTTCCTCCATGTAGGCCGAGGAATGTACTATGGATCCTACGCCTTTATAGAAACATGAAACATCGGAGTGGTCTTACTCTTTGCAGTGATAGCCACCGCATTTATAGGCTATGTCCTC…	CYTB	1
K18010055	Praomys	jacksoni	Ilkimpa, Loita Hills	-1.78447	35.898	2101.44	38.1	117	142	22.5	22	ATGACAAACATCCGAAAAACCCACCCACTTCTTAAAATAATTAACCATTCTTTCATTGACCTTCCTGCCCCATCAAATATTTCATCATGATGAAACTTCGGCTCACTATTAGGAGTCTGCTTAATAATCCAAATTATCACAGGCCTTTTCCTAGCTATACACTACACATCAGATACAACAACAGCATTTTCATCAGTAACACATATTTGCCGAGACGTAAACTACGGATGACTAATCCGATACATACACGCAAACGGAGCATCAATATTCTTCATTTGTCTTTTCCTCCATGTAGGCCGAGGAATGTACTATGGATCCTACGCCTTTATAGAAACATGAAACATCGGAGTGGTCTTACTCTTTGCAGTGATAGCCACCGCATTTATAGGCTATGTCCTC…	CYTB	1
K18010056	Praomys	jacksoni	Ilkimpa, Loita Hills	-1.78457	35.898	2101.44	34.1	111	136	25	22	ATGACAAACATCCGAAAAACCCACCCACTTCTTAAAATAATTAACCATTCTTTCATTGACCTTCCTGCCCCATCAAATATTTCATCATGATGAAACTTCGGCTCACTATTAGGAGTCTGCTTAATAATCCAAATTATCACAGGCCTTTTCCTAGCTATACACTACACATCAGATACAACAACAGCATTTTCATCAGTAACACATATTTGCCGAGACGTAAACTACGGATGACTAATCCGATACATACACGCAAACGGAGCATCAATATTCTTCATTTGTCTTTTCCTCCATGTAGGCCGAGGAATGTACTATGGATCCTACGCCTTTATAGAAACATGAAACATCGGAGTGGTCTTACTCTTTGCAGTGATAGCCACCGCATTTATAGGCTATGTCCTC…	CYTB	1
K18010057	Praomys	jacksoni	Ilkimpa, Loita Hills	-1.78467	35.898	2098.56	21.4	95		23	20	ATGACAAACATCCGAAAAACCCACCCACTTCTTAAAATAATTAACCATTCTTTCATTGACCTTCCTGCCCCATCAAATATTTCATCATGATGAAACTTCGGCTCACTATTAGGAGTCTGCTTAATAATCCAAATTATTACAGGCCTTTTCCTAGCTATACACTACACATCAGATACAACAACAGCATTTTCATCAGTAACACATATTTGCCGAGACGTAAACTACGGATGACTAATCCGATACATACACGCAAACGGAGCATCAATATTCTTCATTTGTCTTTTCCTCCATGTAGGCCGAGGAATGTACTATGGATCCTACGCCTTTATAGAAACATGAAACATCGGAGTGGTCTTACTCTTTGCAGTGATAGCCACCGCATTTATAGGCTATGTCCTC…	CYTB	1
K18010062	Praomys	jacksoni	Ilkimpa, Loita Hills	-1.78419	35.8962	2138.51	30.9	107	137	23	21	ATGACAAACATCCGAAAAACCCACCCACTTCTTAAAATAATTAACCATTCTTTCATTGACCTTCCTGCCCCATCAAATATTTCATCATGATGAAACTTCGGCTCACTATTAGGAGTCTGCTTAATAATCCAAATTATCACAGGCCTTTTCCTAGCTATACACTACACATCAGATACAACAACAGCATTTTCATCAGTAACACATATTTGCCGAGACGTAAACTACGGATGACTAATCCGATACATACACGCAAACGGAGCATCAATATTCTTCATTTGTCTTTTCCTCCATGTAGGCCGAGGAATGTACTATGGATCCTACGCCTTTATAGAAACATGAAACATCGGAGTGGTCTTACTCTTTGCAGTGATAGCCACCGCATTTATAGGCTATGTCCTC…	CYTB	1
K18010063	Praomys	jacksoni	Ilkimpa, Loita Hills	-1.78409	35.8961	2138.51	29.6	102	130	25	21	ATGACAAACATCCGAAAAACCCACCCACTTCTTAAAATAATTAACCATTCTTTCATTGACCTTCCTGCCCCATCAAATATTTCATCATGATGAAACTTCGGCTCACTATTAGGAGTCTGCTTAATAATCCAAATTATCACAGGCCTTTTCCTAGCTATACACTACACATCAGATACAACAACAGCATTTTCATCAGTAACACATATTTGCCGAGACGTAAACTACGGATGACTAATCCGATACATACACGCAAACGGAGCATCAATATTCTTCATTTGTCTTTTCCTCCATGTAGGCCGAGGAATGTACTATGGATCCTACGCCTTTATAGAAACATGAAACATCGGAGTGGTCTTACTCTTTGCAGTGATAGCCACCGCATTTATAGGCTATGTCCTC…	CYTB	1
K18010064	Praomys	jacksoni	Ilkimpa, Loita Hills	-1.78399	35.896	2138.51	31.4	108	132	24.5	22	ATGACAAACATCCGAAAAACCCACCCACTTCTTAAAATAATTAACCATTCTTTCATTGACCTTCCTGCCCCATCAAATATTTCATCATGATGAAACTTCGGCTCACTATTAGGAGTCTGCTTAATAATCCAAATTATCACAGGCCTTTTCCTAGCTATACACTACACATCAGATACAACAACAGCATTTTCATCAGTAACACATATTTGCCGAGACGTAAACTACGGATGACTAATCCGATACATACACGCAAACGGAGCATCAATATTCTTCATTTGTCTTTTCCTCCATGTAGGCCGAGGAATGTACTATGGATCCTACGCCTTTATAGAAACATGAAACATCGGAGTGGTCTTACTCTTTGCAGTGATAGCCACCGCATTTATAGGCTATGTCCTC…	CYTB	1
K18010065	Praomys	jacksoni	Ilkimpa, Loita Hills	-1.7839	35.896	2145.84	18	94	102	21.5	20.5	ATGACAAACATCCGAAAAACCCACCCACTTCTTAAAATAATTAACCATTCTTTCATTGACCTTCCTGCCCCATCAAATATTTCATCATGATGAAACTTCGGCTCACTATTAGGAGTCTGCTTAATAATCCAAATTATCACAGGCCTTTTCCTAGCTATACACTACACATCAGATACAACAACAGCATTTTCATCAGTAACACATATTTGCCGAGACGTAAACTACGGATGACTAATCCGATACATACACGCAAACGGAGCATCAATATTCTTCATTTGTCTTTTCCTCCATGTAGGCCGAGGAATGTACTATGGATCCTACGCCTTTATAGAAACATGAAACATCGGAGTGGTCTTACTCTTTGCAGTGATAGCCACCGCATTTATAGGCTATGTCCTC…	CYTB	1
K18010066	Praomys	jacksoni	Ilkimpa, Loita Hills	-1.7838	35.8959	2145.84	21.7	96	112	23	20	ATGACAAACATCCGAAAAACCCACCCACTTCTTAAAATAATTAACCATTCTTTCATTGACCTTCCTGCCCCATCAAATATTTCATCATGATGAAACTTCGGCTCACTATTAGGAGTCTGCTTAATAATCCAAATTATCACAGGCCTTTTCCTAGCTATACACTACACATCAGATACAACAACAGCATTTTCATCAGTAACACATATTTGCCGAGACGTAAACTACGGATGACTAATCCGATACATACACGCAAACGGAGCATCAATATTCTTCATTTGTCTTTTCCTCCATGTAGGCCGAGGAATGTACTATGGATCCTACGCCTTTATAGAAACATGAAACATCGGAGTGGTCTTACTCTTTGCAGTGATAGCCACCGCATTTATAGGCTATGTCCTC…	CYTB	1
K18010067	Praomys	jacksoni	Ilkimpa, Loita Hills	-1.7837	35.8958	2145.84	22	95	118	23	21	ATGATAAACATCCGAAAAACCCACCCACTTCTTAAAATAATTAACCATTCTTTCATTGACCTTCCTGCCCCATCAAATATTTCATCATGATGAAACTTCGGCTCACTATTAGGAGTCTGCTTAATAATCCAAATTATCACAGGCCTTTTCCTAGCTATACACTACACATCAGATACAACAACAGCATTTTCATCAGTAACACATATTTGCCGAGACGTAAACTACGGATGACTAATCCGATACATACACGCAAACGGAGCATCAATATTCTTCATTTGTCTTTTCCTCCATGTAGGCCGAGGAATGTACTATGGATCCTACGCCTTTATAGAAACATGAAACATCGGAGTGGTCTTACTCTTTGCAGTGATAGCCACCGCATTTATAGGCTATGTCCTC…	CYTB	1
K18010068	Praomys	jacksoni	Ilkimpa, Loita Hills	-1.7836	35.8958	2145.84	19.2	92	102	21	20.5	ATGACAAACATCCGAAAAACCCACCCACTTCTTAAAATAATTAACCATTCTTTCATTGACCTTCCTGCCCCATCAAATATTTCATCATGATGAAACTTCGGCTCACTATTAGGAGTCTGCTTAATAATCCAAATTATCACAGGCCTTTTCCTAGCTATACACTACACATCAGATACAACAACAGCATTTTCATCAGTAACACATATTTGCCGAGACGTAAACTACGGATGACTAATCCGATACATACACGCAAACGGAGCATCAATATTCTTCATTTGTCTTTTCCTCCATGTAGGCCGAGGAATGTACTATGGATCCTACGCCTTTATAGAAACATGAAACATCGGAGTGGTCTTACTCTTTGCAGTGATAGCCACCGCATTTATAGGCTATGTCCTC…	CYTB	1
K18010069	Praomys	jacksoni	Ilkimpa, Loita Hills	-1.78351	35.8957	2145.84	31.2	109	139	23.5	22	ATGACAAACATCCGAAAAACCCACCCACTTCTTAAAATAATTAACCATTCTTTCATTGACCTTCCTGCCCCATCAAATATTTCATCATGATGAAACTTCGGCTCACTATTAGGAGTCTGCTTAATAATCCAAATTATCACAGGCCTTTTCCTAGCTATACACTACACATCAGATACAACAACAGCATTTTCATCAGTAACACATATTTGCCGAGACGTAAACTACGGATGACTAATCCGATACATACACGCAAACGGAGCATCAATATTCTTCATTTGTCTTTTCCTCCATGTAGGCCGAGGAATGTACTATGGATCCTACGCCTTTATAGAAACATGAAACATCGGAGTGGTCTTACTCTTTGCAGTGATAGCCACCGCATTTATAGGCTATGTCCTC…	CYTB	1
K18010070	Praomys	jacksoni	Ilkimpa, Loita Hills	-1.78341	35.8957	2145.84	29.1	110	135	23	21	ATGACAAACATCCGAAAAACCCACCCACTTCTTAAAATAATTAACCATTCTTTCATTGACCTTCCTGCCCCATCAAATATTTCATCATGATGAAACTTCGGCTCACTATTAGGAGTCTGCTTAATAATCCAAATTATCACAGGCCTTTTCCTAGCTATACACTACACATCAGATACAACAACAGCATTTTCATCAGTAACACATATTTGCCGAGACGTAAACTACGGATGACTAATCCGATACATACACGCAAACGGAGCATCAATATTCTTCATTTGTCTTTTCCTCCATGTAGGCCGAGGAATGTACTATGGATCCTACGCCTTTATAGAAACATGAAACATCGGAGTGGTCTTACTCTTTGCAGTGATAGCCACCGCATTTATAGGCTATGTCCTC…	CYTB	1
K18010074	Praomys	jacksoni	Ilkimpa, Loita Hills	-1.78408	35.8988	2093.53	49	123	150	25	23	ATGACAAACATCCGAAAAACCCACCCACTTCTTAAAATAATTAACCATTCTTTCATTGACCTTCCTGCCCCATCAAATATTTCATCATGATGAAACTTCGGCTCACTATTAGGAGTCTGCTTAATAATCCAAATTATCACAGGCCTTTTCCTAGCTATACACTACACATCAGATACAACAACAGCATTTTCATCAGTAACACATATTTGCCGAGACGTAAACTACGGATGACTAATCCGATACATACACGCAAACGGAGCATCAATATTCTTCATTTGTCTTTTCCTCCATGTAGGCCGAGGAATGTACTATGGATCCTACGCCTTTATAGAAACATGAAACATCGGAGTGGTCTTACTCTTTGCAGTGATAGCCACCGCATTTATAGGCTATGTCCTC…	CYTB	1
K18010075	Praomys	jacksoni	Ilkimpa, Loita Hills	-1.78377	35.8987	2101.49	37.5	114	128	22	25	ATGACAAACATCCGAAAAACCCACCCACTTCTTAAAATAATTAACCATTCTTTCATTGACCTTCCTGCCCCATCAAATATTTCATCATGATGAAACTTCGGCTCACTATTAGGAGTCTGCTTAATAATCCAAATTATCACAGGCCTTTTCCTAGCTATACACTACACATCAGATACAACAACAGCATTTTCATCAGTAACACATATTTGCCGAGACGTAAACTACGGATGACTAATCCGATACATACACGCAAACGGAGCATCAATATTCTTCATTTGTCTTTTCCTCCATGTAGGCCGAGGAATGTACTATGGATCCTACGCCTTTATAGAAACATGAAACATCGGAGTGGTCTTACTCTTTGCAGTGATAGCCACCGCATTTATAGGCTATGTCCTC…	CYTB	1
K18010076	Praomys	jacksoni	Ilkimpa, Loita Hills	-1.78345	35.8986	2101.49	37.2	115	139	24	21.5	ATGACAAACATCCGAAAAACCCACCCACTTCTTAAAATAATTAACCATTCTTTCATTGACCTTCCTGCCCCATCAAATATTTCATCATGATGAAACTTCGGCTCACTATTAGGAGTCTGCTTAATAATCCAAATTATCACAGGCCTTTTCCTAGCTATACACTACACATCAGATACAACAACAGCATTTTCATCAGTAACACATATTTGCCGAGACGTAAACTACGGATGACTAATCCGATACATACACGCAAACGGAGCATCAATATTCTTCATTTGTCTTTTCCTCCATGTAGGCCGAGGAATGTACTATGGATCCTACGCCTTTATAGAAACATGAAACATCGGAGTGGTCTTACTCTTTGCAGTGATAGCCACCGCATTTATAGGCTATGTCCTC…	CYTB	1
K18010077	Praomys	jacksoni	Ilkimpa, Loita Hills	-1.78313	35.8985	2109.07	29.5	102	122	23	21	ATGACAAACATCCGAAAAACCCACCCACTTCTTAAAATAATTAACCATTCTTTCATTGACCTTCCTGCCCCATCAAATATTTCATCATGATGAAACTTCGGCTCACTATTAGGAGTCTGCTTAATAATCCAAATTATCACAGGCCTTTTCCTAGCTATACACTACACATCAGATACAACAACAGCATTTTCATCAGTAACACATATTTGCCGAGACGTAAACTACGGATGACTAATCCGATACATACACGCAAACGGAGCATCAATATTCTTCATTTGTCTTTTCCTCCATGTAGGCCGAGGAATGTACTATGGATCCTACGCCTTTATAGAAACATGAAACATCGGAGTGGTCTTACTCTTTGCAGTGATAGCCACCGCATTTATAGGCTATGTCCTC…	CYTB	1
K18010078	Praomys	jacksoni	Ilkimpa, Loita Hills	-1.78282	35.8984	2109.07	23.9	100	120	23.5	19	ATGACAAACATCCGAAAAACCCACCCACTTCTTAAAATAATTAACCATTCTTTCATTGACCTTCCTGCCCCATCAAATATTTCATCATGATGAAACTTCGGCTCACTATTAGGAGTCTGCTTAATAATCCAAATTATCACAGGCCTTTTCCTAGCTATACACTACACATCAGATACAACAACAGCATTTTCATCAGTAACACATATTTGCCGAGACGTAAACTACGGATGACTAATCCGATACATACACGCAAACGGAGCATCAATATTCTTCATTTGTCTTTTCCTCCATGTAGGCCGAGGAATGTACTATGGATCCTACGCCTTTATAGAAACATGAAACATCGGAGTGGTCTTACTCTTTGCAGTGATAGCCACCGCATTTATAGGCTATGTCCTC…	CYTB	1
K18010079	Praomys	jacksoni	Ilkimpa, Loita Hills	-1.7825	35.8983	2115.78	14.5	80		21	18.5	ATGACAAACATCCGAAAAACCCACCCACTTCTTAAAATAATTAACCATTCTTTCATTGACCTTCCTGCCCCATCAAATATTTCATCATGATGAAACTTCGGCTCACTATTAGGAGTCTGCTTAATAATCCAAATTATCACAGGCCTTTTCCTAGCTATACACTACACATCAGATACAACAACAGCATTTTCATCAGTAACACATATTTGCCGAGACGTAAACTACGGATGACTAATCCGATACATACACGCAAACGGAGCATCAATATTCTTCATTTGTCTTTTCCTCCATGTAGGCCGAGGAATGTACTATGGATCCTACGCCTTTATAGAAACATGAAACATCGGAGTGGTCTTACTCTTTGCAGTGATAGCCACCGCATTTATAGGCTATGTCCTC…	CYTB	1
K18010080	Praomys	jacksoni	Ilkimpa, Loita Hills	-1.78218	35.8982	2115.78	30.2	113	135	23	22	ATGACAAACATCCGAAAAACCCACCCACTTCTTAAAATAATTAACCATTCTTTCATTGACCTTCCTGCCCCATCAAATATTTCATCATGATGAAACTTCGGCTCACTATTAGGAGTCTGCTTAATAATCCAAATTATCACAGGCCTTTTCCTAGCTATACACTACACATCAGATACAACAACAGCATTTTCATCAGTAACACATATTTGCCGAGACGTAAACTACGGATGACTAATCCGATACATACACGCAAACGGAGCATCAATATTCTTCATTTGTCTTTTCCTCCATGTAGGCCGAGGAATGTACTATGGATCCTACGCCTTTATAGAAACATGAAACATCGGAGTGGTCTTACTCTTTGCAGTGATAGCCACCGCATTTATAGGCTATGTCCTC…	CYTB	1
K18010084	Praomys	jacksoni	Ilkimpa, Loita Hills	-1.78812	35.8983	2054.27	39.3	114	139	24.5	22.5	ATGACAAACATCCGAAAAACCCACCCACTTCTTAAAATAATTAACCATTCTTTCATTGACCTTCCTGCCCCATCAAATATTTCATCATGATGAAACTTCGGCTCACTATTAGGAGTCTGCTTAATAATCCAAATTATCACAGGCCTTTTCCTAGCTATACACTACACATCAGATACAACAACAGCATTTTCATCAGTAACACATATTTGCCGAGACGTAAACTACGGATGACTAATCCGATACATACACGCAAACGGAGCATCAATATTCTTCATTTGTCTTTTCCTCCATGTAGGCCGAGGAATGTACTATGGATCCTACGCCTTTATAGAAACATGAAACATCGGAGTGGTCTTACTCTTTGCAGTGATAGCCACCGCATTTATAGGCTATGTCCTC…	CYTB	1
K18010085	Praomys	jacksoni	Ilkimpa, Loita Hills	-1.78817	35.8981	2055.69	34.4	109	131	23	23	ATGACAAACATCCGAAAAACCCACCCACTTCTTAAAATAATTAACCATTCTTTCATTGACCTTCCTGCCCCATCAAATATTTCATCATGATGAAACTTCGGCTCACTATTAGGAGTCTGCTTAATAATCCAAATTATCACAGGCCTTTTCCTAGCTATACACTACACATCAGATACAACAACAGCATTTTCATCAGTAACACATATTTGCCGAGACGTAAACTACGGATGACTAATCCGATACATACACGCAAACGGAGCATCAATATTCTTCATTTGTCTTTTCCTCCATGTAGGCCGAGGAATGTACTATGGATCCTACGCCTTTATAGAAACATGAAACATCGGAGTGGTCTTACTCTTTGCAGTGATAGCCACCGCATTTATAGGCTATGTCCTC…	CYTB	1
K18010086	Praomys	jacksoni	Ilkimpa, Loita Hills	-1.78822	35.898	2055.69	48	122	143	24	23	ATGACAAACATCCGAAAAACCCACCCACTTCTTAAAATAATTAACCATTCTTTCATTGACCTTCCTGCCCCATCAAATATTTCATCATGATGAAACTTCGGCTCACTATTAGGAGTCTGCTTAATAATCCAAATTATCACAGGCCTTTTCCTAGCTATACACTACACATCAGATACAACAACAGCATTTTCATCAGTAACACATATTTGCCGAGACGTAAACTACGGATGACTAATCCGATACATACACGCAAACGGAGCATCAATATTCTTCATTTGTCTTTTCCTCCATGTAGGCCGAGGAATGTACTATGGATCCTACGCCTTTATAGAAACATGAAACATCGGAGTGGTCTTACTCTTTGCAGTGATAGCCACCGCATTTATAGGCTATGTCCTC…	CYTB	1
K18010087	Praomys	jacksoni	Ilkimpa, Loita Hills	-1.78828	35.8978	2055.69	36.4	112	131	24	20.5	ATGACAAACATCCGAAAAACCCACCCACTTCTTAAAATAATTAACCATTCTTTCATTGACCTTCCTGCCCCATCAAATATTTCATCATGATGAAACTTCGGCTCACTATTAGGAGTCTGCTTAATAATCCAAATTATCACAGGCCTTTTCCTAGCTATACACTACACATCAGATACAACAACAGCATTTTCATCAGTAACACATATTTGCCGAGACGTAAACTACGGATGACTAATCCGATACATACACGCAAACGGAGCATCAATATTCTTCATTTGTCTTTTCCTCCATGTAGGCCGAGGAATGTACTATGGATCCTACGCCTTTATAGAAACATGAAACATCGGAGTGGTCTTACTCTTTGCAGTGATAGCCACCGCATTTATAGGCTATGTCCTC…	CYTB	1
K18010088	Praomys	jacksoni	Ilkimpa, Loita Hills	-1.78833	35.8977	2055.69	43	124	137	25	23	ATGACAAACATCCGAAAAACCCACCCACTTCTTAAAATAATTAACCATTCTTTCATTGACCTTCCTGCCCCATCAAATATTTCATCATGATGAAACTTCGGCTCACTATTAGGAGTCTGCTTAATAATCCAAATTATCACAGGCCTTTTCCTAGCTATACACTACACATCAGATACAACAACAGCATTTTCATCAGTAACACATATTTGCCGAGACGTAAACTACGGATGACTAATCCGATACATACACGCAAACGGAGCATCAATATTCTTCATTTGTCTTTTCCTCCATGTAGGCCGAGGAATGTACTATGGATCCTACGCCTTTATAGAAACATGAAACATCGGAGTGGTCTTACTCTTTGCAGTGATAGCCACCGCATTTATAGGCTATGTCCTC…	CYTB	1
K18010089	Praomys	jacksoni	Ilkimpa, Loita Hills	-1.78838	35.8976	2055.69	36.5	118	142	24	23	ATGACAAACATCCGAAAAACCCACCCACTTCTTAAAATAATTAACCATTCTTTCATTGACCTTCCTGCCCCATCAAATATTTCATCATGATGAAACTTCGGCTCACTATTAGGAGTCTGCTTAATAATCCAAATTATCACAGGCCTTTTCCTAGCTATACACTACACATCAGATACAACAACAGCATTTTCATCAGTAACACATATTTGCCGAGACGTAAACTACGGATGACTAATCCGATACATACACGCAAACGGAGCATCAATATTCTTCATTTGTCTTTTCCTCCATGTAGGCCGAGGAATGTACTATGGATCCTACGCCTTTATAGAAACATGAAACATCGGAGTGGTCTTACTCTTTGCAGTGATAGCCACCGCATTTATAGGCTATGTCCTC…	CYTB	1
K18010090	Praomys	jacksoni	Ilkimpa, Loita Hills	-1.78843	35.8974	2060.34	27	103	117	24	21	ATGACAAACATCCGAAAAACCCACCCACTTCTTAAAATAATTAACCATTCTTTCATTGACCTTCCTGCCCCATCAAATATTTCATCATGATGAAACTTCGGCTCACTATTAGGAGTCTGCTTAATAATCCAAATTATCACAGGCCTTTTCCTAGCTATACACTACACATCAGATACAACAACAGCATTTTCATCAGTAACACATATTTGCCGAGACGTAAACTACGGATGACTAATCCGATACATACACGCAAACGGAGCATCAATATTCTTCATTTGTCTTTTCCTCCATGTAGGCCGAGGAATGTACTATGGATCCTACGCCTTTATAGAAACATGAAACATCGGAGTGGTCTTACTCTTTGCAGTGATAGCCACCGCATTTATAGGCTATGTCCTC…	CYTB	1
K18010091	Praomys	jacksoni	Ilkimpa, Loita Hills	-1.78849	35.8973	2060.34	39.4	120	143	24.5	22.5	ATGACAAACATCCGAAAAACCCACCCACTTCTTAAAATAATTAACCATTCTTTCATTGACCTTCCTGCCCCATCAAATATTTCATCATGATGAAACTTCGGCTCACTATTAGGAGTCTGCTTAATAATCCAAATTATCACAGGCCTTTTCCTAGCTATACACTACACATCAGATACAACAACAGCATTTTCATCAGTAACACATATTTGCCGAGACGTAAACTACGGATGACTAATCCGATACATACACGCAAACGGAGCATCAATATTCTTCATTTGTCTTTTCCTCCATGTAGGCCGAGGAATGTACTATGGATCCTACGCCTTTATAGAAACATGAAACATCGGAGTGGTCTTACTCTTTGCAGTGATAGCCACCGCATTTATAGGCTATGTCCTC…	CYTB	1
K18010092	Praomys	jacksoni	Ilkimpa, Loita Hills	-1.78854	35.8971	2060.34	41	124	138	25	23.5	ATGACAAACATCCGAAAAACCCACCCACTTCTTAAAATAATTAACCATTCTTTCATTGACCTTCCTGCCCCATCAAATATTTCATCATGATGAAACTTCGGCTCACTATTAGGAGTCTGCTTAATAATCCAAATTATCACAGGCCTTTTCCTAGCTATACACTACACATCAGATACAACAACAGCATTTTCATCAGTAACACATATTTGCCGAGACGTAAACTACGGATGACTAATCCGATACATACACGCAAACGGAGCATCAATATTCTTCATTTGTCTTTTCCTCCATGTAGGCCGAGGAATGTACTATGGATCCTACGCCTTTATAGAAACATGAAACATCGGAGTGGTCTTACTCTTTGCAGTGATAGCCACCGCATTTATAGGCTATGTCCTC…	CYTB	1
K18010093	Praomys	jacksoni	Ilkimpa, Loita Hills	-1.78859	35.897	2060.34	14	81		21.5	18.5	ATGACAAACATCCGAAAAACCCACCCACTTCTTAAAATAATTAACCATTCTTTCATTGACCTTCCTGCCCCATCAAATATTTCATCATGATGAAACTTCGGCTCACTATTAGGAGTCTGCTTAATAATCCAAATTATCACAGGCCTTTTCCTAGCTATACACTACACATCAGATACAACAACAGCATTTTCATCAGTAACACATATTTGCCGAGACGTAAACTACGGATGACTAATCCGATACATACACGCAAACGGAGCATCAATATTCTTCATTTGTCTTTTCCTCCATGTAGGCCGAGGAATGTACTATGGATCCTACGCCTTTATAGAAACATGAAACATCGGAGTGGTCTTACTCTTTGCAGTGATAGCCACCGCATTTATAGGCTATGTCCTC…	CYTB	1
K18010097	Praomys	jacksoni	Ilkimpa, Loita Hills	-1.78369	35.898	2108.09	47.2	125	148	25	22	ATGACAAACATCCGAAAAACCCACCCACTTCTTAAAATAATTAACCATTCTTTCATTGACCTTCCTGCCCCATCAAATATTTCATCATGATGAAACTTCGGCTCACTATTAGGAGTCTGCTTAATAATCCAAATTATCACAGGCCTTTTCCTAGCTATACACTACACATCAGATACAACAACAGCATTTTCATCAGTAACACATATTTGCCGAGACGTAAACTACGGATGACTAATCCGATACATACACGCAAACGGAGCATCAATATTCTTCATTTGTCTTTTCCTCCATGTAGGCCGAGGAATGTACTATGGATCCTACGCCTTTATAGAAACATGAAACATCGGAGTGGTCTTACTCTTTGCAGTGATAGCCACCGCATTTATAGGCTATGTCCTC…	CYTB	1
K18010098	Praomys	jacksoni	Ilkimpa, Loita Hills	-1.78382	35.898	2108.09	39.4	125	149	24	23	ATGACAAACATCCGAAAAACCCACCCACTTCTTAAAATAATTAACCATTCTTTCATTGACCTTCCTGCCCCATCAAATATTTCATCATGATGAAACTTCGGCTCACTATTAGGAGTCTGCTTAATAATCCAAATTATCACAGGCCTTTTCCTAGCTATACACTACACATCAGATACAACAACAGCATTTTCATCAGTAACACATATTTGCCGAGACGTAAACTACGGATGACTAATCCGATACATACACGCAAACGGAGCATCAATATTCTTCATTTGTCTTTTCCTCCATGTAGGCCGAGGAATGTACTATGGATCCTACGCCTTTATAGAAACATGAAACATCGGAGTGGTCTTACTCTTTGCAGTGATAGCCACCGCATTTATAGGCTATGTCCTC…	CYTB	1
K18010099	Praomys	jacksoni	Ilkimpa, Loita Hills	-1.78396	35.898	2101.44	39	113	145	24	22.5	ATGACAAACATCCGAAAAACCCACCCACTTCTTAAAATAATTAACCATTCTTTCATTGACCTTCCTGCCCCATCAAATATTTCATCATGATGAAACTTCGGCTCACTATTAGGAGTCTGCTTAATAATCCAAATTATCACAGGCCTTTTCCTAGCTATACACTACACATCAGATACAACAACAGCATTTTCATCAGTAACACATATTTGCCGAGACGTAAACTACGGATGACTAATCCGATACATACACGCAAACGGAGCATCAATATTCTTCATTTGTCTTTTCCTCCATGTAGGCCGAGGAATGTACTATGGATCCTACGCCTTTATAGAAACATGAAACATCGGAGTGGTCTTACTCTTTGCAGTGATAGCCACCGCATTTATAGGCTATGTCCTC…	CYTB	1
K18010100	Praomys	jacksoni	Ilkimpa, Loita Hills	-1.78409	35.898	2101.44	46.8		153	24.5	21	ATGACAAACATCCGAAAAACCCACCCACTTCTTATAATAATTAACCATTCTTTCATTGACCTTCCTGCCCCATCAAATATTTCATCATGATGAAACTTCGGCTCACTATTAGGAGTCTGCTTAATAATCCAAATTATCACAGGCCTTTTCCTAGCTATACACTACACATCAGATACAACAACAGCATTTTCATCAGTAACACATATTTGCCGAGACGTAAACTACGGATGACTAATCCGATACATACACGCAAACGGAGCATCAATATTCTTCATTTGTCTTTTCCTCCATGTAGGCCGAGGAATGTACTATGGATCCTACGCCTTTATAGAAACATGAAACATCGGAGTGGTCTTACTCTTTGCAGTGATAGCCACCGCATTTATAGGCTATGTCCTC…	CYTB	1
K18010102	Praomys	jacksoni	Ilkimpa, Loita Hills	-1.78436	35.898	2101.44	36.2	116	137	24	22	ATGACAAACATCCGAAAAACCCACCCACTTCTTAAAATAATTAACCATTCTTTCATTGACCTTCCTGCCCCATCAAATATTTCATCATGATGAAACTTCGGCTCACTATTAGGAGTCTGCTTAATAATCCAAATTATCACAGGCCTTTTCCTAGCTATACACTACACATCAGATACAACAACAGCATTTTCATCAGTAACACATATTTGCCGAGACGTAAACTACGGATGACTAATCCGATACATACACGCAAACGGAGCATCAATATTCTTCATTTGTCTTTTCCTCCATGTAGGCCGAGGAATGTACTATGGATCCTACGCCTTTATAGAAACATGAAACATCGGAGTGGTCTTACTCTTTGCAGTGATAGCCACCGCATTTATAGGCTATGTCCTC…	CYTB	1
K18010103	Praomys	jacksoni	Ilkimpa, Loita Hills	-1.7845	35.898	2101.44	20	92	107	22	22	ATGACAAACATCCGAAAAACCCACCCACTTCTTAAAATAATTAACCATTCTTTCATTGACCTTCCTGCCCCATCAAATATTTCATCATGATGAAACTTCGGCTCACTATTAGGAGTCTGCTTAATAATCCAAATTATTACAGGCCTTTTCCTAGCTATACACTACACATCAGATACAACAACAGCATTTTCATCAGTAACACATATTTGCCGAGACGTAAACTACGGATGACTAATCCGATACATACACGCAAACGGAGCATCAATATTCTTCATTTGTCTTTTCCTCCATGTAGGCCGAGGAATGTACTATGGATCCTACGCCTTTATAGAAACATGAAACATCGGAGTGGTCTTACTCTTTGCAGTGATAGCCACCGCATTTATAGGCTATGTCCTC…	CYTB	1
K18010105	Praomys	jacksoni	Ilkimpa, Loita Hills	-1.78477	35.898	2098.56	34.7	122	144	24	22.5	ATGACAAACATCCGAAAAACCCACCCACTTCTTAAAATAATTAACCATTCTTTCATTGACCTTCCTGCCCCATCAAATATTTCATCATGATGAAACTTCGGCTCACTATTAGGAGTCTGCTTAATAATCCAAATTATCACAGGCCTTTTCCTAGCTATACACTACACATCAGATACAACAACAGCATTTTCATCAGTAACACATATTTGCCGAGACGTAAACTACGGATGACTAATCCGATACATACACGCAAACGGAGCATCAATATTCTTCATTTGTCTTTTCCTCCATGTAGGCCGAGGAATGTACTATGGATCCTACGCCTTTATAGAAACATGAAACATCGGAGTGGTCTTACTCTTTGCAGTGATAGCCACCGCATTTATAGGCTATGTCCTC…	CYTB	1
K18010108	Praomys	jacksoni	Ilkimpa, Loita Hills	-1.78417	35.8961	2138.51	39.4	118	130	24	23.5	ATGACAAACATCCGAAAAACCCACCCACTTCTTAAAATAATTAACCATTCTTTCATTGACCTTCCTGCCCCATCAAATATTTCATCATGATGAAACTTCGGCTCACTATTAGGAGTCTGCTTAATAATCCAAATTATCACAGGCCTTTTCCTAGCTATACACTACACATCAGATACAACAACAGCATTTTCATCAGTAACACATATTTGCCGAGACGTAAACTACGGATGACTAATCCGATACATACACGCAAACGGAGCATCAATATTCTTCATTTGTCTTTTCCTCCATGTAGGCCGAGGAATGTACTATGGATCCTACGCCTTTATAGAAACATGAAACATCGGAGTGGTCTTACTCTTTGCAGTGATAGCCACCGCATTTATAGGCTATGTCCTC…	CYTB	1
K18010109	Praomys	jacksoni	Ilkimpa, Loita Hills	-1.78402	35.896	2138.51	42.7	124	158	25	23	ATGACAAACATCCGAAAAACCCACCCACTTCTTAAAATAATTAACCATTCTTTCATTGACCTTCCTGCCCCATCAAATATTTCATCATGATGAAACTTCGGCTCACTATTAGGAGTCTGCTTAATAATCCAAATTATCACAGGCCTTTTCCTAGCTATACACTACACATCAGATACAACAACAGCATTTTCATCAGTAACACATATTTGCCGAGACGTAAACTACGGATGACTAATCCGATACATACACGCAAACGGAGCATCAATATTCTTCATTTGTCTTTTCCTCCATGTAGGCCGAGGAATGTACTATGGATCCTACGCCTTTATAGAAACATGAAACATCGGAGTGGTCTTACTCTTTGCAGTGATAGCCACCGCATTTATAGGCTATGTCCTC…	CYTB	1
K18010110	Praomys	jacksoni	Ilkimpa, Loita Hills	-1.78387	35.896	2145.84	43.7	117	147	23	24	ATGACAAACATCCGAAAAACCCACCCACTTCTTAAAATAATTAACCATTCTTTCATTGACCTTCCTGCCCCATCAAATATTTCATCATGATGAAACTTCGGCTCACTATTAGGAGTCTGCTTAATAATCCAAATTATCACAGGCCTTTTCCTAGCTATACACTACACATCAGATACAACAACAGCATTTTCATCAGTAACACATATTTGCCGAGACGTAAACTACGGATGACTAATCCGATACATACACGCAAACGGAGCATCAATATTCTTCATTTGTCTTTTCCTCCATGTAGGCCGAGGAATGTACTATGGATCCTACGCCTTTATAGAAACATGAAACATCGGAGTGGTCTTACTCTTTGCAGTGATAGCCACCGCATTTATAGGCTATGTCCTC…	CYTB	1
K18010111	Praomys	jacksoni	Ilkimpa, Loita Hills	-1.78372	35.8959	2145.84	39.9	122		24	23	ATGACTAACATCCGAAAAACCCACCCACTTCTTAAAATAATTAACCATTCTTTCATTGACCTTCCTGCCCCATCAAATATTTCATCATGATGAAACTTCGGCTCACTATTAGGAGTCTGCTTAATAATCCAAATTATCACAGGCCTTTTCCTAGCTATACACTACACATCAGATACAACAACAGCATTTTCATCAGTAACACATATTTGCCGAGACGTAAACTACGGATGACTAATCCGATACATACACGCAAACGGAGCATCAATATTCTTCATTTGTCTTTTCCTCCATGTAGGCCGAGGAATGTACTATGGATCCTACGCCTTTATAGAAACATGAAACATCGGAGTGGTCTTACTCTTTGCAGTGATAGCCACCGCATTTATAGGCTATGTCCTC…	CYTB	1
K18010112	Praomys	jacksoni	Ilkimpa, Loita Hills	-1.78356	35.8958	2145.84	33.3	111	131	24	22	ATGACAAACATCCGAAAAACCCACCCACTTCTTAAAATAATTAACCATTCTTTCATTGACCTTCCTGCCCCATCAAATATTTCATCATGATGAAACTTCGGCTCACTATTAGGAGTCTGCTTAATAATCCAAATTATCACAGGCCTTTTCCTAGCTATACACTACACATCAGATACAACAACAGCATTTTCATCAGTAACACATATTTGCCGAGACGTAAACTACGGATGACTAATCCGATACATACACGCAAACGGAGCATCAATATTCTTCATTTGTCTTTTCCTCCATGTAGGCCGAGGAATGTACTATGGATCCTACGCCTTTATAGAAACATGAAACATCGGAGTGGTCTTACTCTTTGCAGTGATAGCCACCGCATTTATAGGCTATGTCCTC…	CYTB	1
K18010113	Praomys	jacksoni	Ilkimpa, Loita Hills	-1.78341	35.8957	2145.84	31.5	115	137	23	21.5	ATGACAAACATCCGAAAAACCCACCCACTTCTTAAAATAATTAACCATTCTTTCATTGACCTTCCTGCCCCATCAAATATTTCATCATGATGAAACTTCGGCTCACTATTAGGAGTCTGCTTAATAATCCAAATTATCACAGGCCTTTTCCTAGCTATACACTACACATCAGATACAACAACAGCATTTTCATCAGTAACACATATTTGCCGAGACGTAAACTACGGATGACTAATCCGATACATACACGCAAACGGAGCATCAATATTCTTCATTTGTCTTTTCCTCCATGTAGGCCGAGGAATGTACTATGGATCCTACGCCTTTATAGAAACATGAAACATCGGAGTGGTCTTACTCTTTGCAGTGATAGCCACCGCATTTATAGGCTATGTCCTC…	CYTB	1
K18010115	Praomys	jacksoni	Ilkimpa, Loita Hills	-1.78805	35.8985	2054.27	40.1	121	139	23.5	22	ATGACAAACATCCGAAAAACCCACCCACTTCTTAAAATAATTAACCATTCTTTCATTGACCTTCCTGCCCCATCAAATATTTCATCATGATGAAACTTCGGCTCACTATTAGGAGTCTGCTTAATAATCCAAATTATCACAGGCCTTTTCCTAGCTATACACTACACATCAGATACAACAACAGCATTTTCATCAGTAACACATATTTGCCGAGACGTAAACTACGGATGACTAATCCGATACATACACGCAAACGGAGCATCAATATTCTTCATTTGTCTTTTCCTCCATGTAGGCCGAGGAATGTACTATGGATCCTACGCCTTTATAGAAACATGAAACATCGGAGTGGTCTTACTCTTTGCAGTGATAGCCACCGCATTTATAGGCTATGTCCTC…	CYTB	1
K18010116	Praomys	jacksoni	Ilkimpa, Loita Hills	-1.78814	35.8982	2055.69	42.7	125	147	25	22	ATGACAAACATCCGAAAAACCCACCCACTTCTTAAAATAATTAACCATTCTTTCATTGACCTTCCTGCCCCATCAAATATTTCATCATGATGAAACTTCGGCTCACTATTAGGAGTCTGCTTAATAATCCAAATTATCACAGGCCTTTTCCTAGCTATACACTACACATCAGATACAACAACAGCATTTTCATCAGTAACACATATTTGCCGAGACGTAAACTACGGATGACTAATCCGATACATACACGCAAACGGAGCATCAATATTCTTCATTTGTCTTTTCCTCCATGTAGGCCGAGGAATGTACTATGGATCCTACGCCTTTATAGAAACATGAAACATCGGAGTGGTCTTACTCTTTGCAGTGATAGCCACCGCATTTATAGGCTATGTCCTC…	CYTB	1
K18010117	Praomys	jacksoni	Ilkimpa, Loita Hills	-1.78823	35.898	2055.69	46.3	126	146	24.5	24	ATGACAAACATCCGAAAAACCCACCCACTTCTTAAAATAATTAACCATTCTTTCATTGACCTTCCTGCCCCATCAAATATTTCATCATGATGAAACTTCGGCTCACTATTAGGAGTCTGCTTAATAATCCAAATTATCACAGGCCTTTTCCTAGCTATACACTACACATCAGATACAACAACAGCATTTTCATCAGTAACACATATTTGCCGAGACGTAAACTACGGATGACTAATCCGATACATACACGCAAACGGAGCATCAATATTCTTCATTTGTCTTTTCCTCCATGTAGGCCGAGGAATGTACTATGGATCCTACGCCTTTATAGAAACATGAAACATCGGAGTGGTCTTACTCTTTGCAGTGATAGCCACCGCATTTATAGGCTATGTCCTC…	CYTB	1
K18010118	Praomys	jacksoni	Ilkimpa, Loita Hills	-1.78832	35.8977	2055.69	26.8	105	124	20.5		ATGACAAACATCCGAAAAACCCACCCACTTCTTAAAATAATTAACCATTCTTTCATTGACCTTCCTGCCCCATCAAATATTTCATCATGATGAAACTTCGGCTCACTATTAGGAGTCTGCTTAATAATCCAAATTATCACAGGCCTTTTCCTAGCTATACACTACACATCAGATACAACAACAGCATTTTCATCAGTAACACATATTTGCCGAGACGTAAACTACGGATGACTAATCCGATACATACACGCAAACGGAGCATCAATATTCTTCATTTGTCTTTTCCTCCATGTAGGCCGAGGAATGTACTATGGATCCTACGCCTTTATAGAAACATGAAACATCGGAGTGGTCTTACTCTTTGCAGTGATAGCCACCGCATTTATAGGCTATGTCCTC…	CYTB	1
K18010120	Praomys	jacksoni	Ilkimpa, Loita Hills	-1.7885	35.8972	2060.34	43.7	122	144	25	21.5	ATGACAAACATCCGAAAAACCCACCCACTTCTTAAAATAATTAACCATTCTTTCATTGACCTTCCTGCCCCATCAAATATTTCATCATGATGAAACTTCGGCTCACTATTAGGAGTCTGCTTAATAATCCAAATTATCACAGGCCTTTTCCTAGCTATACACTACACATCAGATACAACAACAGCATTTTCATCAGTAACACATATTTGCCGAGACGTAAACTACGGATGACTAATCCGATACATACACGCAAACGGAGCATCAATATTCTTCATTTGTCTTTTCCTCCATGTAGGCCGAGGAATGTACTATGGATCCTACGCCTTTATAGAAACATGAAACATCGGAGTGGTCTTACTCTTTGCAGTGATAGCCACCGCATTTATAGGCTATGTCCTC…	CYTB	1
K18010121	Praomys	jacksoni	Ilkimpa, Loita Hills	-1.78859	35.897	2060.34	18.7	90		21	20	ATGACAAACATCCGAAAAACCCACCCACTTCTTAAAATAATTAACCATTCTTTCATTGACCTTCCTGCCCCATCAAATATTTCATCATGATGAAACTTCGGCTCACTATTAGGAGTCTGCTTAATAATCCAAATTATCACAGGCCTTTTCCTAGCTATACACTACACATCAGATACAACAACAGCATTTTCATCAGTAACACATATTTGCCGAGACGTAAACTACGGATGACTAATCCGATACATACACGCAAACGGAGCATCAATATTCTTCATTTGTCTTTTCCTCCATGTAGGCCGAGGAATGTACTATGGATCCTACGCCTTTATAGAAACATGAAACATCGGAGTGGTCTTACTCTTTGCAGTGATAGCCACCGCATTTATAGGCTATGTCCTC…	CYTB	1
K18010124	Praomys	jacksoni	Empurputia, Loita Hills	-1.82954	35.8888	2200.34	26.8	106	137	25	22	ATGACAAACATCCGAAAAACCCACCCACTTCTTAAAATAATTAACCATTCTTTCATTGACCTTCCTGCCCCATCAAATATTTCATCATGATGAAACTTCGGCTCACTATTAGGAGTCTGCTTAATAATCCAAATTATCACAGGCCTTTTCCTAGCTATACACTACACATCAGATACAACAACAGCATTTTCATCAGTAACACATATTTGCCGAGACGTAAACTACGGATGACTAATCCGATACATACACGCAAACGGAGCATCAATATTCTTCATTTGTCTTTTCCTCCATGTAGGCCGAGGAATGTACTATGGATCCTACGCCTTTATAGAAACATGAAACATCGGAGTGGTCTTACTCTTTGCAGTGATAGCCACCGCATTTATAGGCTATGTCCTC…	CYTB	1
K18010125	Praomys	jacksoni	Empurputia, Loita Hills	-1.8295	35.8888	2200.34	24.9	92	124	24		ATGACAAACATCCGAAAAACCCACCCACTTCTTAAAATAATTAACCATTCTTTCATTGACCTTCCTGCCCCATCAAATATTTCATCATGATGAAACTTCGGCTCACTATTAGGAGTCTGCTTAATAATCCAAATTATCACAGGCCTTTTCCTAGCTATACACTACACATCAGATACAACAACAGCATTTTCATCAGTAACACATATTTGCCGAGACGTAAACTACGGATGACTAATCCGATACATACACGCAAACGGAGCATCAATATTCTTCATTTGTCTTTTCCTCCATGTAGGCCGAGGAATGTACTATGGATCCTACGCCTTTATAGAAACATGAAACATCGGAGTGGTCTTACTCTTTGCAGTGATAGCCACCGCATTTATAGGCTATGTCCTC…	CYTB	1
K18010126	Praomys	jacksoni	Empurputia, Loita Hills	-1.82946	35.8888	2200.34	36.3	111	137	25	19.5	ATGACAAACATCCGAAAAACCCACCCACTTCTTAAAATAATTAACCATTCTTTCATTGACCTTCCTGCCCCATCAAATATTTCATCATGATGAAACTTCGGCTCACTATTAGGAGTCTGCTTAATAATCCAAATTATCACAGGCCTTTTCCTAGCTATACACTACACATCAGATACAACAACAGCATTTTCATCAGTAACACATATTTGCCGAGACGTAAACTACGGATGACTAATCCGATACATACACGCAAACGGAGCATCAATATTCTTCATTTGTCTTTTCCTCCATGTAGGCCGAGGAATGTACTATGGATCCTACGCCTTTATAGAAACATGAAACATCGGAGTGGTCTTACTCTTTGCAGTGATAGCCACCGCATTTATAGGCTATGTCCTC…	CYTB	1
K18010127	Praomys	jacksoni	Empurputia, Loita Hills	-1.82942	35.8888	2200.34	42.2	125	148	25	23.5	ATGACAAACATCCGAAAAACCCACCCACTTCTTAAAATAATTAACCATTCTTTCATTGACCTTCCTGCCCCATCAAATATTTCATCATGATGAAACTTCGGCTCACTATTAGGAGTCTGCTTAATAATCCAAATTATCACAGGCCTTTTCCTAGCTATACACTACACATCAGATACAACAACAGCATTTTCATCAGTAACACATATTTGCCGAGACGTAAACTACGGATGACTAATCCGATACATACACGCAAACGGAGCATCAATATTCTTCATTTGTCTTTTCCTCCATGTAGGCCGAGGAATGTACTATGGATCCTACGCCTTTATAGAAACATGAAACATCGGAGTGGTCTTACTCTTTGCAGTGATAGCCACCGCATTTATAGGCTATGTCCTC…	CYTB	1
K18010128	Praomys	jacksoni	Empurputia, Loita Hills	-1.82938	35.8888	2200.34	40.9	125	146	23	21.5	ATGACAAACATCCGAAAAACCCACCCACTTCTTAAAATAATTAACCATTCTTTCATTGACCTTCCTGCCCCATCAAATATTTCATCATGATGAAACTTCGGCTCACTATTAGGAGTCTGCTTAATAATCCAAATTATCACAGGCCTTTTCCTAGCTATACACTACACATCAGATACAACAACAGCATTTTCATCAGTAACACATATTTGCCGAGACGTAAACTACGGATGACTAATCCGATACATACACGCAAACGGAGCATCAATATTCTTCATTTGTCTTTTCCTCCATGTAGGCCGAGGAATGTACTATGGATCCTACGCCTTTATAGAAACATGAAACATCGGAGTGGTCTTACTCTTTGCAGTGATAGCCACCGCATTTATAGGCTATGTCCTC…	CYTB	1
K18010129	Praomys	jacksoni	Empurputia, Loita Hills	-1.82935	35.8888	2200.34	15.1	84		22	19.5	ATGACAAACATCCGAAAAACCCACCCACTTCTTAAAATAATTAACCATTCTTTCATTGACCTTCCTGCCCCATCAAATATTTCATCATGATGAAACTTCGGCTCACTATTAGGAGTCTGCTTAATAATCCAAATTATCACAGGCCTTTTCCTAGCTATACACTACACATCAGATACAACAACAGCATTTTCATCAGTAACACATATTTGCCGAGACGTAAACTACGGATGACTAATCCGATACATACACGCAAACGGAGCATCAATATTCTTCATTTGTCTTTTCCTCCATGTAGGCCGAGGAATGTACTATGGATCCTACGCCTTTATAGAAACATGAAACATCGGAGTGGTCTTACTCTTTGCAGTGATAGCCACCGCATTTATAGGCTATGTCCTC…	CYTB	1
K18010131	Praomys	jacksoni	Empurputia, Loita Hills	-1.82927	35.8888	2200.34	36.3	118	142	24	23	ATGACAAACATCCGAAAAACCCACCCACTTCTTAAAATAATTAACCATTCTTTCATTGACCTTCCTGCCCCATCAAATATTTCATCATGATGAAACTTCGGCTCACTATTAGGAGTCTGCTTAATAATCCAAATTATCACAGGCCTTTTCCTAGCTATACACTACACATCAGATACAACAACAGCATTTTCATCAGTAACACATATTTGCCGAGACGTAAACTACGGATGACTAATCCGATACATACACGCAAACGGAGCATCAATATTCTTCATTTGTCTTTTCCTCCATGTAGGCCGAGGAATGTACTATGGATCCTACGCCTTTATAGAAACATGAAACATCGGAGTGGTCTTACTCTTTGCAGTGATAGCCACCGCATTTATAGGCTATGTCCTC…	CYTB	1
K18010132	Praomys	jacksoni	Empurputia, Loita Hills	-1.82923	35.8888	2200.34	31.2	111	128	25	22.5	ATGACAAACATCCGAAAAACCCACCCACTTCTTAAAATAATTAACCATTCTTTCATTGACCTTCCTGCCCCATCAAATATTTCATCATGATGAAACTTCGGCTCACTATTAGGAGTCTGCTTAATAATCCAAATTATCACAGGCCTTTTCCTAGCTATACACTACACATCAGATACAACAACAGCATTTTCATCAGTAACACATATTTGCCGAGACGTAAACTACGGATGACTAATCCGATACATACACGCAAACGGAGCATCAATATTCTTCATTTGTCTTTTCCTCCATGTAGGCCGAGGAATGTACTATGGATCCTACGCCTTTATAGAAACATGAAACATCGGAGTGGTCTTACTCTTTGCAGTGATAGCCACCGCATTTATAGGCTATGTCCTC…	CYTB	1
K18010133	Praomys	jacksoni	Empurputia, Loita Hills	-1.82919	35.8887	2204.01	36.8	113	140	24	23.5	ATGACAAACATCCGAAAAACCCACCCACTTCTTAAAATAATTAACCATTCTTTCATTGACCTTCCTGCCCCATCAAATATTTCATCATGATGAAACTTCGGCTCACTATTAGGAGTCTGCTTAATAATCCAAATTATCACAGGCCTTTTCCTAGCTATACACTACACATCAGATACAACAACAGCATTTTCATCAGTAACACATATTTGCCGAGACGTAAACTACGGATGACTAATCCGATACATACACGCAAACGGAGCATCAATATTCTTCATTTGTCTTTTCCTCCATGTAGGCCGAGGAATGTACTATGGATCCTACGCCTTTATAGAAACATGAAACATCGGAGTGGTCTTACTCTTTGCAGTGATAGCCACCGCATTTATAGGCTATGTCCTC…	CYTB	1
K18010134	Praomys	jacksoni	Empurputia, Loita Hills	-1.82915	35.8887	2204.01	24.1	100	117	24	20.5	ATGACAAACATCCGAAAAACCCACCCACTTCTTAAAATAATTAACCATTCTTTCATTGACCTTCCTGCCCCATCAAATATTTCATCATGATGAAACTTCGGCTCACTATTAGGAGTCTGCTTAATAATCCAAATTATCACAGGCCTTTTCCTAGCTATACACTACACATCAGATACAACAACAGCATTTTCATCAGTAACACATATTTGCCGAGACGTAAACTACGGATGACTAATCCGATACATACACGCAAACGGAGCATCAATATTCTTCATTTGTCTTTTCCTCCATGTAGGCCGAGGAATGTACTATGGATCCTACGCCTTTATAGAAACATGAAACATCGGAGTGGTCTTACTCTTTGCAGTGATAGCCACCGCATTTATAGGCTATGTCCTC…	CYTB	1
K18010135	Praomys	jacksoni	Empurputia, Loita Hills	-1.82911	35.8887	2204.01	40.1	116	147	23	21	ATGACAAACATCCGAAAAACCCACCCACTTCTTAAAATAATTAACCATTCTTTCATTGACCTTCCTGCCCCATCAAATATTTCATCATGATGAAACTTCGGCTCACTATTAGGAGTCTGCTTAATAATCCAAATTATCACAGGCCTTTTCCTAGCTATACACTACACATCAGATACAACAACAGCATTTTCATCAGTAACACATATTTGCCGAGACGTAAACTACGGATGACTAATCCGATACATACACGCAAACGGAGCATCAATATTCTTCATTTGTCTTTTCCTCCATGTAGGCCGAGGAATGTACTATGGATCCTACGCCTTTATAGAAACATGAAACATCGGAGTGGTCTTACTCTTTGCAGTGATAGCCACCGCATTTATAGGCTATGTCCTC…	CYTB	1
K18010140	Praomys	jacksoni	Empurputia, Loita Hills	-1.83031	35.887	2181.86	27.1	104	124	25	21	ATGACAAACATCCGAAAAACCCACCCACTTCTTAAAATAATTAACCATTCTTTCATTGACCTTCCTGCCCCATCAAATATTTCATCATGATGAAACTTCGGCTCACTATTAGGAGTCTGCTTAATAATCCAAATTATCACAGGCCTTTTCCTAGCTATACACTACACATCAGATACAACAACAGCATTTTCATCAGTAACACATATTTGCCGAGACGTAAACTACGGATGACTAATCCGATACATACACGCAAACGGAGCATCAATATTCTTCATTTGTCTTTTCCTCCATGTAGGCCGAGGAATGTACTATGGATCCTACGCCTTTATAGAAACATGAAACATCGGAGTGGTCTTACTCTTTGCAGTGATAGCCACCGCATTTATAGGCTATGTCCTC…	CYTB	1
K18010141	Praomys	jacksoni	Empurputia, Loita Hills	-1.83006	35.8873	2182.16	35.8	115	158	23.5	21	ATGACAAACATCCGAAAATCCCACCCACTTCTTAAAATAATTAACCATTCTTTCATTGACCTTCCTGCCCCATCAAATATTTCATCATGATGAAACTTCGGCTCACTATTAGGAGTCTGCTTAATAATCCAAATTATCACAGGCCTTTTCCTAGCTATACACTACACATCAGATACAACAACAGCATTTTCATCAGTAACACATATTTGCCGAGACGTAAACTACGGATGACTAATCCGATACATACACGCAAACGGAGCATCAATATTCTTCATTTGTCTTTTCCTCCATGTAGGCCGAGGAATGTACTATGGATCCTACGCCTTTATAGAAACATGAAACATCGGAGTGGTCTTACTCTTTGCAGTGATAGCCACCGCATTTATAGGCTATGTCCTC…	CYTB	1
K18010142	Praomys	jacksoni	Empurputia, Loita Hills	-1.82981	35.8876	2190.14	34.5	118	144	24	23	ATGACAAACATCCGAAAAACCCACCCACTTCTTAAAATAATTAACCATTCTTTCATTGACCTTCCTGCCCCATCAAATATTTCATCATGATGAAACTTCGGCTCACTATTAGGAGTCTGCTTAATAATCCAAATTATCACAGGCCTTTTCCTAGCTATACACTACACATCAGATACAACAACAGCATTTTCATCAGTAACACATATTTGCCGAGACGTAAACTACGGATGACTAATCCGATACATACACGCAAACGGAGCATCAATATTCTTCATTTGTCTTTTCCTCCATGTAGGCCGAGGAATGTACTATGGATCCTACGCCTTTATAGAAACATGAAACATCGGAGTGGTCTTACTCTTTGCAGTGATAGCCACCGCATTTATAGGCTATGTCCTC…	CYTB	1
K18010143	Praomys	jacksoni	Empurputia, Loita Hills	-1.82956	35.8879	2190.14	39.8	115	139	25	21.5	ATGACAAACATCCGAAAAACCCACCCACTTCTTATAATAATTAACCATTCTTTCATTGACCTTCCTGCCCCATCAAATATTTCATCATGATGAAACTTCGGCTCACTATTAGGAGTCTGCTTAATAATCCAAATTATCACAGGCCTTTTCCTAGCTATACACTACACATCAGATACAACAACAGCATTTTCATCAGTAACACATATTTGCCGAGACGTAAACTACGGATGACTAATCCGATACATACACGCAAACGGAGCATCAATATTCTTCATTTGTCTTTTCCTCCATGTAGGCCGAGGAATGTACTATGGATCCTACGCCTTTATAGAAACATGAAACATCGGAGTGGTCTTACTCTTTGCAGTGATAGCCACCGCATTTATAGGCTATGTCCTC…	CYTB	1
K18010144	Praomys	jacksoni	Empurputia, Loita Hills	-1.82932	35.8882	2192.89	37.2	118	135	24	23	ATGACAAACATCCGAAAAACCCACCCACTTCTTAAAATAATTAACCATTCTTTCATTGACCTTCCTGCCCCATCAAATATTTCATCATGATGAAACTTCGGCTCACTATTAGGAGTCTGCTTAATAATCCAAATTATCACAGGCCTTTTCCTAGCTATACACTACACATCAGATACAACAACAGCATTTTCATCAGTAACACATATTTGCCGAGACGTAAACTACGGATGACTAATCCGATACATACACGCAAACGGAGCATCAATATTCTTCATTTGTCTTTTCCTCCATGTAGGCCGAGGAATGTACTATGGATCCTACGCCTTTATAGAAACATGAAACATCGGAGTGGTCTTACTCTTTGCAGTGATAGCCACCGCATTTATAGGCTATGTCCTC…	CYTB	1
K18010145	Praomys	jacksoni	Empurputia, Loita Hills	-1.82907	35.8884	2197.51	23.2	98	108	23	20	ATGACAAACATCCGAAAAACCCACCCACTTCTTAAAATAATTAACCATTCTTTCATTGACCTTCCTGCCCCATCAAATATTTCATCATGATGAAACTTCGGCTCACTATTAGGAGTCTGCTTAATAATCCAAATTATCACAGGCCTTTTCCTAGCTATACACTACACATCAGATACAACAACAGCATTTTCATCAGTAACACATATTTGCCGAGACGTAAACTACGGATGACTAATCCGATACATACACGCAAACGGAGCATCAATATTCTTCATTTGTCTTTTCCTCCATGTAGGCCGAGGAATGTACTATGGATCCTACGCCTTTATAGAAACATGAAACATCGGAGTGGTCTTACTCTTTGCAGTGATAGCCACCGCATTTATAGGCTATGTCCTC…	CYTB	1
K18010146	Praomys	jacksoni	Empurputia, Loita Hills	-1.82882	35.8887	2204.01	39	117	136	24	23	ATGACAAACATCCGAAAAACCCACCCACTTCTTAAAATAATTAACCATTCTTTCATTGACCTTCCTGCCCCATCAAATATTTCATCATGATGAAACTTCGGCTCACTATTAGGAGTCTGCTTAATAATCCAAATTATCACAGGCCTTTTCCTAGCTATACACTACACATCAGATACAACAACAGCATTTTCATCAGTAACACATATTTGCCGAGACGTAAACTACGGATGACTAATCCGATACATACACGCAAACGGAGCATCAATATTCTTCATTTGTCTTTTCCTCCATGTAGGCCGAGGAATGTACTATGGATCCTACGCCTTTATAGAAACATGAAACATCGGAGTGGTCTTACTCTTTGCAGTGATAGCCACCGCATTTATAGGCTATGTCCTC…	CYTB	1
K18010147	Praomys	jacksoni	Empurputia, Loita Hills	-1.82857	35.889	2204.01	33	112	143	24	20.5	ATGACAAACATCCGAAAAACCCACCCACTTCTTAAAATAATTAACCATTCTTTCATTGACCTTCCTGCCCCATCAAATATTTCATCATGATGAAACTTCGGCTCACTATTAGGAGTCTGCTTAATAATCCAAATTATCACAGGCCTTTTCCTAGCTATACACTACACATCAGATACAACAACAGCATTTTCATCAGTAACACATATTTGCCGAGACGTAAACTACGGATGACTAATCCGATACATACACGCAAACGGAGCATCAATATTCTTCATTTGTCTTTTCCTCCATGTAGGCCGAGGAATGTACTATGGATCCTACGCCTTTATAGAAACATGAAACATCGGAGTGGTCTTACTCTTTGCAGTGATAGCCACCGCATTTATAGGCTATGTCCTC…	CYTB	1
K18010148	Praomys	jacksoni	Empurputia, Loita Hills	-1.82832	35.8893	2205.48	35.4	115	140	25	22.5	ATGACAAACATCCGAAAAACCCACCCACTTCTTAAAATAATTAACCATTCTTTCATTGACCTTCCTGCCCCATCAAATATTTCATCATGATGAAACTTCGGCTCACTATTAGGAGTCTGCTTAATAATCCAAATTATCACAGGCCTTTTCCTAGCTATACACTACACATCAGATACAACAACAGCATTTTCATCAGTAACACATATTTGCCGAGACGTAAACTACGGATGACTAATCCGATACATACACGCAAACGGAGCATCAATATTCTTCATTTGTCTTTTCCTCCATGTAGGCCGAGGAATGTACTATGGATCCTACGCCTTTATAGAAACATGAAACATCGGAGTGGTCTTACTCTTTGCAGTGATAGCCACCGCATTTATAGGCTATGTCCTC…	CYTB	1
K18010149	Praomys	jacksoni	Empurputia, Loita Hills	-1.82807	35.8896	2205.48	26.6	105	120	23	21	ATGACAAACATCCGAAAAACCCACCCACTTCTTAAAATAATTAACCATTCTTTCATTGACCTTCCTGCCCCATCAAATATTTCATCATGATGAAACTTCGGCTCACTATTAGGAGTCTGCTTAATAATCCAAATTATCACAGGCCTTTTCCTAGCTATACACTACACATCAGATACAACAACAGCATTTTCATCAGTAACACATATTTGCCGAGACGTAAACTACGGATGACTAATCCGATACATACACGCAAACGGAGCATCAATATTCTTCATTTGTCTTTTCCTCCATGTAGGCCGAGGAATGTACTATGGATCCTACGCCTTTATAGAAACATGAAACATCGGAGTGGTCTTACTCTTTGCAGTGATAGCCACCGCATTTATAGGCTATGTCCTC…	CYTB	1
K18010150	Praomys	jacksoni	Empurputia, Loita Hills	-1.82783	35.8899	2202.96	20.6	99	108	22	21	ATGACAAACATCCGAAAAACCCACCCACTTCTTAAAATAATTAACCATTCTTTCATTGACCTTCCTGCCCCATCAAATATTTCATCATGATGAAACTTCGGCTCACTATTAGGAGTCTGCTTAATAATCCAAATTATCACAGGCCTTTTCCTAGCTATACACTACACATCAGATACAACAACAGCATTTTCATCAGTAACACATATTTGCCGAGACGTAAACTACGGATGACTAATCCGATACATACACGCAAACGGAGCATCAATATTCTTCATTTGTCTTTTCCTCCATGTAGGCCGAGGAATGTACTATGGATCCTACGCCTTTATAGAAACATGAAACATCGGAGTGGTCTTACTCTTTGCAGTGATAGCCACCGCATTTATAGGCTATGTCCTC…	CYTB	1
K18010151	Praomys	jacksoni	Empurputia, Loita Hills	-1.82758	35.8902	2201.7	33.9	111	133	24	20.5	ATGACAAACATCCGAAAAACCCACCCACTTCTTAAAATAATTAACCATTCTTTCATTGACCTTCCTGCCCCATCAAATATTTCATCATGATGAAACTTCGGCTCACTATTAGGAGTCTGCTTAATAATCCAAATTATCACAGGCCTTTTCCTAGCTATACACTACACATCAGATACAACAACAGCATTTTCATCAGTAACACATATTTGCCGAGACGTAAACTACGGATGACTAATCCGATACATACACGCAAACGGAGCATCAATATTCTTCATTTGTCTTTTCCTCCATGTAGGCCGAGGAATGTACTATGGATCCTACGCCTTTATAGAAACATGAAACATCGGAGTGGTCTTACTCTTTGCAGTGATAGCCACCGCATTTATAGGCTATGTCCTC…	CYTB	1
K18010152	Praomys	jacksoni	Empurputia, Loita Hills	-1.82733	35.8905	2201.7	40.3	122	149	24	23	ATGACAAACATCCGAAAAACCCACCCACTTCTTAAAATAATTAACCATTCTTTCATTGACCTTCCTGCCCCATCAAATATTTCATCATGATGAAACTTCGGCTCACTATTAGGAGTCTGCTTAATAATCCAAATTATCACAGGCCTTTTCCTAGCTATACACTACACATCAGATACAACAACAGCATTTTCATCAGTAACACATATTTGCCGAGACGTAAACTACGGATGACTAATCCGATACATACACGCAAACGGAGCATCAATATTCTTCATTTGTCTTTTCCTCCATGTAGGCCGAGGAATGTACTATGGATCCTACGCCTTTATAGAAACATGAAACATCGGAGTGGTCTTACTCTTTGCAGTGATAGCCACCGCATTTATAGGCTATGTCCTC…	CYTB	1
K18010153	Praomys	jacksoni	Empurputia, Loita Hills	-1.82708	35.8908	2196.97	26.7	104	123	24	21.5	ATGACAAACATCCGAAAAACCCACCCACTTCTTAAAATAATTAACCATTCTTTCATTGACCTTCCTGCCCCATCAAATATTTCATCATGATGAAACTTCGGCTCACTATTAGGAGTCTGCTTAATAATCCAAATTATCACAGGCCTTTTCCTAGCTATACACTACACATCAGATACAACAACAGCATTTTCATCAGTAACACATATTTGCCGAGACGTAAACTACGGATGACTAATCCGATACATACACGCAAACGGAGCATCAATATTCTTCATTTGTCTTTTCCTCCATGTAGGCCGAGGAATGTACTATGGATCCTACGCCTTTATAGAAACATGAAACATCGGAGTGGTCTTACTCTTTGCAGTGATAGCCACCGCATTTATAGGCTATGTCCTC…	CYTB	1
K18010154	Praomys	jacksoni	Empurputia, Loita Hills	-1.82683	35.8911	2196.97	33	117	139	24.5	22	ATGACAAACATCCGAAAAACCCACCCACTTCTTAAAATAATTAACCATTCTTTCATTGACCTTCCTGCCCCATCAAATATTTCATCATGATGAAACTTCGGCTCACTATTAGGAGTCTGCTTAATAATCCAAATTATCACAGGCCTTTTCCTAGCTATACACTACACATCAGATACAACAACAGCATTTTCATCAGTAACACATATTTGCCGAGACGTAAACTACGGATGACTAATCCGATACATACACGCAAACGGAGCATCAATATTCTTCATTTGTCTTTTCCTCCATGTAGGCCGAGGAATGTACTATGGATCCTACGCCTTTATAGAAACATGAAACATCGGAGTGGTCTTACTCTTTGCAGTGATAGCCACCGCATTTATAGGCTATGTCCTC…	CYTB	1
K18010155	Praomys	jacksoni	Empurputia, Loita Hills	-1.82659	35.8914	2197.74	35.1	115	136	24	22	ATGACAAACATCCGAAAAACCCACCCACTTCTTAAAATAATTAACCATTCTTTCATTGACCTTCCTGCCCCATCAAATATTTCATCATGATGAAACTTCGGCTCACTATTAGGAGTCTGCTTAATAATCCAAATTATCACAGGCCTTTTCCTAGCTATACACTACACATCAGATACAACAACAGCATTTTCATCAGTAACACATATTTGCCGAGACGTAAACTACGGATGACTAATCCGATACATACACGCAAACGGAGCATCAATATTCTTCATTTGTCTTTTCCTCCATGTAGGCCGAGGAATGTACTATGGATCCTACGCCTTTATAGAAACATGAAACATCGGAGTGGTCTTACTCTTTGCAGTGATAGCCACCGCATTTATAGGCTATGTCCTC…	CYTB	1
K18010156	Praomys	jacksoni	Empurputia, Loita Hills	-1.82634	35.8917	2195.96	40.2	122	148	23.5	22.5	ATGACAAACATCCGAAAAACCCACCCACTTCTTAAAATAATTAACCATTCTTTCATTGACCTTCCTGCCCCATCAAATATTTCATCATGATGAAACTTCGGCTCACTATTAGGAGTCTGCTTAATAATCCAAATTATCACAGGCCTTTTCCTAGCTATACACTACACATCAGATACAACAACAGCATTTTCATCAGTAACACATATTTGCCGAGACGTAAACTACGGATGACTAATCCGATACATACACGCAAACGGAGCATCAATATTCTTCATTTGTCTTTTCCTCCATGTAGGCCGAGGAATGTACTATGGATCCTACGCCTTTATAGAAACATGAAACATCGGAGTGGTCTTACTCTTTGCAGTGATAGCCACCGCATTTATAGGCTATGTCCTC…	CYTB	1
K18010161	Praomys	jacksoni	Empurputia, Loita Hills	-1.82868	35.8894	2206.74	20.4	97	117	24.5	22.5	ATGACAAACATCCGAAAAACCCACCCACTTCTTAAAATAATTAACCATTCTTTCATTGACCTTCCTGCCCCATCAAATATTTCATCATGATGAAACTTCGGCTCACTATTAGGAGTCTGCTTAATAATCCAAATTATCACAGGCCTTTTCCTAGCTATACACTACACATCAGATACAACAACAGCATTTTCATCAGTAACACATATTTGCCGAGACGTAAACTACGGATGACTAATCCGATACATACACGCAAACGGAGCATCAATATTCTTCATTTGTCTTTTCCTCCATGTAGGCCGAGGAATGTACTATGGATCCTACGCCTTTATAGAAACATGAAACATCGGAGTGGTCTTACTCTTTGCAGTGATAGCCACCGCATTTATAGGCTATGTCCTC…	CYTB	1
K18010162	Praomys	jacksoni	Empurputia, Loita Hills	-1.82864	35.8893	2204.01	20.9	111		20		ATGACAAACATCCGAAAAACCCACCCACTTCTTAAAATAATTAACCATTCTTTCATTGACCTTCCTGCCCCATCAAATATTTCATCATGATGAAACTTCGGCTCACTATTAGGAGTCTGCTTAATAATCCAAATTATCACAGGCCTTTTCCTAGCTATACACTACACATCAGATACAACAACAGCATTTTCATCAGTAACACATATTTGCCGAGACGTAAACTACGGATGACTAATCCGATACATACACGCAAACGGAGCATCAATATTCTTCATTTGTCTTTTCCTCCATGTAGGCCGAGGAATGTACTATGGATCCTACGCCTTTATAGAAACATGAAACATCGGAGTGGTCTTACTCTTTGCAGTGATAGCCACCGCATTTATAGGCTATGTCCTC…	CYTB	1
K18010163	Praomys	jacksoni	Empurputia, Loita Hills	-1.8286	35.8892	2204.01	41	119	137	24.5	22.5	ATGACAAACATCCGAAAAACCCACCCACTTCTTAAAATAATTAACCATTCTTTCATTGACCTTCCTGCCCCATCAAATATTTCATCATGATGAAACTTCGGCTCACTATTAGGAGTCTGCTTAATAATCCAAATTATCACAGGCCTTTTCCTAGCTATACACTACACATCAGATACAACAACAGCATTTTCATCAGTAACACATATTTGCCGAGACGTAAACTACGGATGACTAATCCGATACATACACGCAAACGGAGCATCAATATTCTTCATTTGTCTTTTCCTCCATGTAGGCCGAGGAATGTACTATGGATCCTACGCCTTTATAGAAACATGAAACATCGGAGTGGTCTTACTCTTTGCAGTGATAGCCACCGCATTTATAGGCTATGTCCTC…	CYTB	1
K18010164	Praomys	jacksoni	Empurputia, Loita Hills	-1.82856	35.8891	2204.01	39.6	123	140	23.5	23	ATGACAAACATCCGAAAAACCCACCCACTTCTTAAAATAATTAACCATTCTTTCATTGACCTTCCTGCCCCATCAAATATTTCATCATGATGAAACTTCGGCTCACTATTAGGAGTCTGCTTAATAATCCAAATTATCACAGGCCTTTTCCTAGCTATACACTACACATCAGATACAACAACAGCATTTTCATCAGTAACACATATTTGCCGAGACGTAAACTACGGATGACTAATCCGATACATACACGCAAACGGAGCATCAATATTCTTCATTTGTCTTTTCCTCCATGTAGGCCGAGGAATGTACTATGGATCCTACGCCTTTATAGAAACATGAAACATCGGAGTGGTCTTACTCTTTGCAGTGATAGCCACCGCATTTATAGGCTATGTCCTC…	CYTB	1
K18010165	Praomys	jacksoni	Empurputia, Loita Hills	-1.82853	35.8889	2203.74	21.4	100	117	22	20.5	ATGACAAACATCCGAAAAACCCACCCACTTCTTAAAATAATTAACCATTCTTTCATTGACCTTCCTGCCCCATCAAATATTTCATCATGATGAAACTTCGGCTCACTATTAGGAGTCTGCTTAATAATCCAAATTATCACAGGCCTTTTCCTAGCTATACACTACACATCAGATACAACAACAGCATTTTCATCAGTAACACATATTTGCCGAGACGTAAACTACGGATGACTAATCCGATACATACACGCAAACGGAGCATCAATATTCTTCATTTGTCTTTTCCTCCATGTAGGCCGAGGAATGTACTATGGATCCTACGCCTTTATAGAAACATGAAACATCGGAGTGGTCTTACTCTTTGCAGTGATAGCCACCGCATTTATAGGCTATGTCCTC…	CYTB	1
K18010166	Praomys	jacksoni	Empurputia, Loita Hills	-1.82849	35.8888	2203.74	39.4	117	140	23	22.5	ATGACAAACATCCGAAAAACCCACCCACTTCTTAAAATAATTAACCATTCTTTCATTGACCTTCCTGCCCCATCAAATATTTCATCATGATGAAACTTCGGCTCACTATTAGGAGTCTGCTTAATAATCCAAATTATCACAGGCCTTTTCCTAGCTATACACTACACATCAGATACAACAACAGCATTTTCATCAGTAACACATATTTGCCGAGACGTAAACTACGGATGACTAATCCGATACATACACGCAAACGGAGCATCAATATTCTTCATTTGTCTTTTCCTCCATGTAGGCCGAGGAATGTACTATGGATCCTACGCCTTTATAGAAACATGAAACATCGGAGTGGTCTTACTCTTTGCAGTGATAGCCACCGCATTTATAGGCTATGTCCTC…	CYTB	1
K18010167	Praomys	jacksoni	Empurputia, Loita Hills	-1.82845	35.8887	2203.74	23.1	97		22	20.5	ATGACAAACATCCGAAAAACCCACCCACTTCTTAAAATAATTAACCATTCTTTCATTGACCTTCCTGCCCCATCAAATATTTCATCATGATGAAACTTCGGCTCACTATTAGGAGTCTGCTTAATAATCCAAATTATCACAGGCCTTTTCCTAGCTATACACTACACATCAGATACAACAACAGCATTTTCATCAGTAACACATATTTGCCGAGACGTAAACTACGGATGACTAATCCGATACATACACGCAAACGGAGCATCAATATTCTTCATTTGTCTTTTCCTCCATGTAGGCCGAGGAATGTACTATGGATCCTACGCCTTTATAGAAACATGAAACATCGGAGTGGTCTTACTCTTTGCAGTGATAGCCACCGCATTTATAGGCTATGTCCTC…	CYTB	1
K18010168	Praomys	jacksoni	Empurputia, Loita Hills	-1.82841	35.8886	2196.82	36.5	119	147	25	22	ATGACAAACATCCGAAAAACCCACCCACTTCTTAAAATAATTAACCATTCTTTCATTGACCTTCCTGCCCCATCAAATATTTCATCATGATGAAACTTCGGCTCACTATTAGGAGTCTGCTTAATAATCCAAATTATCACAGGCCTTTTCCTAGCTATACACTACACATCAGATACAACAACAGCATTTTCATCAGTAACACATATTTGCCGAGACGTAAACTACGGATGACTAATCCGATACATACACGCAAACGGAGCATCAATATTCTTCATTTGTCTTTTCCTCCATGTAGGCCGAGGAATGTACTATGGATCCTACGCCTTTATAGAAACATGAAACATCGGAGTGGTCTTACTCTTTGCAGTGATAGCCACCGCATTTATAGGCTATGTCCTC…	CYTB	1
K18010169	Praomys	jacksoni	Empurputia, Loita Hills	-1.82838	35.8884	2196.82	32.8	114	143	24	24	ATGACAAACATCCGAAAAACCCACCCACTTCTTAAAATAATTAACCATTCTTTCATTGACCTTCCTGCCCCATCAAATATTTCATCATGATGAAACTTCGGCTCACTATTAGGAGTCTGCTTAATAATCCAAATTATCACAGGCCTTTTCCTAGCTATACACTACACATCAGATACAACAACAGCATTTTCATCAGTAACACATATTTGCCGAGACGTAAACTACGGATGACTAATCCGATACATACACGCAAACGGAGCATCAATATTCTTCATTTGTCTTTTCCTCCATGTAGGCCGAGGAATGTACTATGGATCCTACGCCTTTATAGAAACATGAAACATCGGAGTGGTCTTACTCTTTGCAGTGATAGCCACCGCATTTATAGGCTATGTCCTC…	CYTB	1
K18010170	Praomys	jacksoni	Empurputia, Loita Hills	-1.82834	35.8883	2196.82	38.4	116	142	24	23	ATGACAAACATCCGAAAAACCCACCCACTTCTTAAAATAATTAACCATTCTTTCATTGACCTTCCTGCCCCATCAAATATTTCATCATGATGAAACTTCGGCTCACTATTAGGAGTCTGCTTAATAATCCAAATTATCACAGGCCTTTTCCTAGCTATACACTACACATCAGATACAACAACAGCATTTTCATCAGTAACACATATTTGCCGAGACGTAAACTACGGATGACTAATCCGATACATACACGCAAACGGAGCATCAATATTCTTCATTTGTCTTTTCCTCCATGTAGGCCGAGGAATGTACTATGGATCCTACGCCTTTATAGAAACATGAAACATCGGAGTGGTCTTACTCTTTGCAGTGATAGCCACCGCATTTATAGGCTATGTCCTC…	CYTB	1
K18010171	Praomys	jacksoni	Empurputia, Loita Hills	-1.8283	35.8882	2196.82	41.6	122	149	24	24	ATGACAAACATCCGAAAAACCCACCCACTTCTTAAAATAATTAACCATTCTTTCATTGACCTTCCTGCCCCATCAAATATTTCATCATGATGAAACTTCGGCTCACTATTAGGAGTCTGCTTAATAATCCAAATTATCACAGGCCTTTTCCTAGCTATACACTACACATCAGATACAACAACAGCATTTTCATCAGTAACACATATTTGCCGAGACGTAAACTACGGATGACTAATCCGATACATACACGCAAACGGAGCATCAATATTCTTCATTTGTCTTTTCCTCCATGTAGGCCGAGGAATGTACTATGGATCCTACGCCTTTATAGAAACATGAAACATCGGAGTGGTCTTACTCTTTGCAGTGATAGCCACCGCATTTATAGGCTATGTCCTC…	CYTB	1
K18010172	Praomys	jacksoni	Empurputia, Loita Hills	-1.82826	35.8881	2196.82	43.3	121	140	25	22	ATGACAAACATCCGAAAAACCCACCCACTTCTTAAAATAATTAACCATTCTTTCATTGACCTTCCTGCCCCATCAAATATTTCATCATGATGAAACTTCGGCTCACTATTAGGAGTCTGCTTAATAATCCAAATTATCACAGGCCTTTTCCTAGCTATACACTACACATCAGATACAACAACAGCATTTTCATCAGTAACACATATTTGCCGAGACGTAAACTACGGATGACTAATCCGATACATACACGCAAACGGAGCATCAATATTCTTCATTTGTCTTTTCCTCCATGTAGGCCGAGGAATGTACTATGGATCCTACGCCTTTATAGAAACATGAAACATCGGAGTGGTCTTACTCTTTGCAGTGATAGCCACCGCATTTATAGGCTATGTCCTC…	CYTB	1
K18010173	Praomys	jacksoni	Empurputia, Loita Hills	-1.82823	35.8879	2196.82	22.5	101	122	22.5	20	ATGACAAACATCCGAAAAACCCACCCACTTCTTAAAATAATTAACCATTCTTTCATTGACCTTCCTGCCCCATCAAATATTTCATCATGATGAAACTTCGGCTCACTATTAGGAGTCTGCTTAATAATCCAAATTATCACAGGCCTTTTCCTAGCTATACACTACACATCAGATACAACAACAGCATTTTCATCAGTAACACATATTTGCCGAGACGTAAACTACGGATGACTAATCCGATACATACACGCAAACGGAGCATCAATATTCTTCATTTGTCTTTTCCTCCATGTAGGCCGAGGAATGTACTATGGATCCTACGCCTTTATAGAAACATGAAACATCGGAGTGGTCTTACTCTTTGCAGTGATAGCCACCGCATTTATAGGCTATGTCCTC…	CYTB	1
K18010174	Praomys	jacksoni	Empurputia, Loita Hills	-1.82819	35.8878	2199.03	22	97	117	23	21	ATGACAAACATCCGAAAAACCCACCCACTTCTTAAAATAATTAACCATTCTTTCATTGACCTTCCTGCCCCATCAAATATTTCATCATGATGAAACTTCGGCTCACTATTAGGAGTCTGCTTAATAATCCAAATTATCACAGGCCTTTTCCTAGCTATACACTACACATCAGATACAACAACAGCATTTTCATCAGTAACACATATTTGCCGAGACGTAAACTACGGATGACTAATCCGATACATACACGCAAACGGAGCATCAATATTCTTCATTTGTCTTTTCCTCCATGTAGGCCGAGGAATGTACTATGGATCCTACGCCTTTATAGAAACATGAAACATCGGAGTGGTCTTACTCTTTGCAGTGATAGCCACCGCATTTATAGGCTATGTCCTC…	CYTB	1
K18010175	Praomys	jacksoni	Empurputia, Loita Hills	-1.82815	35.8877	2199.03	20.9	91	116	23.5	20	ATGACAAACATCCGAAAAACCCACCCACTTCTTAAAATAATTAACCATTCTTTCATTGACCTTCCTGCCCCATCAAATATTTCATCATGATGAAACTTCGGCTCACTATTAGGAGTCTGCTTAATAATCCAAATTATCACAGGCCTTTTCCTAGCTATACACTACACATCAGATACAACAACAGCATTTTCATCAGTAACACATATTTGCCGAGACGTAAACTACGGATGACTAATCCGATACATACACGCAAACGGAGCATCAATATTCTTCATTTGTCTTTTCCTCCATGTAGGCCGAGGAATGTACTATGGATCCTACGCCTTTATAGAAACATGAAACATCGGAGTGGTCTTACTCTTTGCAGTGATAGCCACCGCATTTATAGGCTATGTCCTC…	CYTB	1
K18010176	Praomys	jacksoni	Empurputia, Loita Hills	-1.82812	35.8876	2199.03	19.8	93	115	23.5	21.5	ATGACAAACATCCGAAAAACCCACCCACTTCTTAAAATAATTAACCATTCTTTCATTGACCTTCCTGCCCCATCAAATATTTCATCATGATGAAACTTCGGCTCACTATTAGGAGTCTGCTTAATAATCCAAATTATCACAGGCCTTTTCCTAGCTATACACTACACATCAGATACAACAACAGCATTTTCATCAGTAACACATATTTGCCGAGACGTAAACTACGGATGACTAATCCGATACATACACGCAAACGGAGCATCAATATTCTTCATTTGTCTTTTCCTCCATGTAGGCCGAGGAATGTACTATGGATCCTACGCCTTTATAGAAACATGAAACATCGGAGTGGTCTTACTCTTTGCAGTGATAGCCACCGCATTTATAGGCTATGTCCTC…	CYTB	1
K18010177	Praomys	jacksoni	Empurputia, Loita Hills	-1.82808	35.8874	2199.03	21.5	98	104	23	19.5	ATGACAAACATCCGAAAAACCCACCCACTTCTTAAAATAATTAACCATTCTTTCATTGACCTTCCTGCCCCATCAAATATTTCATCATGATGAAACTTCGGCTCACTATTAGGAGTCTGCTTAATAATCCAAATTATCACAGGCCTTTTCCTAGCTATACACTACACATCAGATACAACAACAGCATTTTCATCAGTAACACATATTTGCCGAGACGTAAACTACGGATGACTAATCCGATACATACACGCAAACGGAGCATCAATATTCTTCATTTGTCTTTTCCTCCATGTAGGCCGAGGAATGTACTATGGATCCTACGCCTTTATAGAAACATGAAACATCGGAGTGGTCTTACTCTTTGCAGTGATAGCCACCGCATTTATAGGCTATGTCCTC…	CYTB	1
K18010178	Praomys	jacksoni	Empurputia, Loita Hills	-1.82804	35.8873	2199.03	31.9	101		20.5	18.5	ATGACAAACATCCGAAAAACCCACCCACTTCTTAAAATAATTAACCATTCTTTCATTGACCTTCCTGCCCCATCAAATATTTCATCATGATGAAACTTCGGCTCACTATTAGGAGTCTGCTTAATAATCCAAATTATCACAGGCCTTTTCCTAGCTATACACTACACATCAGATACAACAACAGCATTTTCATCAGTAACACATATTTGCCGAGACGTAAACTACGGATGACTAATCCGATACATACACGCAAACGGAGCATCAATATTCTTCATTTGTCTTTTCCTCCATGTAGGCCGAGGAATGTACTATGGATCCTACGCCTTTATAGAAACATGAAACATCGGAGTGGTCTTACTCTTTGCAGTGATAGCCACCGCATTTATAGGCTATGTCCTC…	CYTB	1
K18010182	Praomys	jacksoni	Empurputia, Loita Hills	-1.82789	35.8868	2196.59	28.5	108	122	23	21.5	ATGATAAACATCCGAAAAACCCACCCTTCTCTTAAAATGATTAGCCATTCTTTCATTGACCTTCCTGCCCCATCAAATATTTCTTCATGATGAAACTTCGGGTCACTATTAGGAGTCTGCTTAGTAATCCATATTATCACAGGCCTTTTCCTAGCTATACACTACACATCAGATACAACAACAGCATTTTCATCAGTAACACATATTTGCCGAGACGTAAACTACGGATGACTAATCCGATACATACACGCAAACGGAGCATCAATATTCTTCATTTGTCTTTTCCTCCATGTAGGCCGAGGAATGTACTATGGATCCTACGCCTTTATAGAAACATGAAACATCGGAGTGGTCTTACTCTTTGCAGTGATAGCCACCGCATTTATAGGCTATGTCCTC…	CYTB	1
K18010183	Praomys	jacksoni	Empurputia, Loita Hills	-1.82785	35.8867	2196.59	35.3	114	145	24	23	ATGACAAACATCCGAAAAACCCACCCACTTCTTAAAATAATTAACCATTCTTTCATTGACCTTCCTGCCCCATCAAATATTTCATCATGATGAAACTTCGGCTCACTATTAGGAGTCTGCTTAATAATCCAAATTATCACAGGCCTTTTCCTAGCTATACACTACACATCAGATACAACAACAGCATTTTCATCAGTAACACATATTTGCCGAGACGTAAACTACGGATGACTAATCCGATACATACACGCAAACGGAGCATCAATATTCTTCATTTGTCTTTTCCTCCATGTAGGCCGAGGAATGTACTATGGATCCTACGCCTTTATAGAAACATGAAACATCGGAGTGGTCTTACTCTTTGCAGTGATAGCCACCGCATTTATAGGCTATGTCCTC…	CYTB	1
K18010184	Praomys	jacksoni	Empurputia, Loita Hills	-1.82782	35.8866	2202.3	27.5	109	127	23	21	ATGACAAACATCCGAAAAACCCACCCACTTCTTAAAATAATTAACCATTCTTTCATTGACCTTCCTGCCCCATCAAATATTTCATCATGATGAAACTTCGGCTCACTATTAGGAGTCTGCTTAATAATCCAAATTATCACAGGCCTTTTCCTAGCTATACACTACACATCAGATACAACAACAGCATTTTCATCAGTAACACATATTTGCCGAGACGTAAACTACGGATGACTAATCCGATACATACACGCAAACGGAGCATCAATATTCTTCATTTGTCTTTTCCTCCATGTAGGCCGAGGAATGTACTATGGATCCTACGCCTTTATAGAAACATGAAACATCGGAGTGGTCTTACTCTTTGCAGTGATAGCCACCGCATTTATAGGCTATGTCCTC…	CYTB	1
K18010185	Praomys	jacksoni	Empurputia, Loita Hills	-1.82778	35.8865	2195.16	33.7	114	141	23	21.5	ATGACAAACATCCGAAAAACCCACCCACTTCTTAAAATAATTAACCATTCTTTCATTGACCTTCCTGCCCCATCAAATATTTCATCATGATGAAACTTCGGCTCACTATTAGGAGTCTGCTTAATAATCCAAATTATCACAGGCCTTTTCCTAGCTATACACTACACATCAGATACAACAACAGCATTTTCATCAGTAACACATATTTGCCGAGACGTAAACTACGGATGACTAATCCGATACATACACGCAAACGGAGCATCAATATTCTTCATTTGTCTTTTCCTCCATGTAGGCCGAGGAATGTACTATGGATCCTACGCCTTTATAGAAACATGAAACATCGGAGTGGTCTTACTCTTTGCAGTGATAGCCACCGCATTTATAGGCTATGTCCTC…	CYTB	1
K18010187	Praomys	jacksoni	Empurputia, Loita Hills	-1.82865	35.8907	2199.07	41.1	120	153	24.5	22.5	ATGACAAACATCCGAAAAACCCACCCACTTCTTAAAATAATTAACCATTCTTTCATTGACCTTCCTGCCCCATCAAATATTTCATCATGATGAAACTTCGGCTCACTATTAGGAGTCTGCTTAATAATCCAAATTATCACAGGCCTTTTCCTAGCTATACACTACACATCAGATACAACAACAGCATTTTCATCAGTAACACATATTTGCCGAGACGTAAACTACGGATGACTAATCCGATACATACACGCAAACGGAGCATCAATATTCTTCATTTGTCTTTTCCTCCATGTAGGCCGAGGAATGTACTATGGATCCTACGCCTTTATAGAAACATGAAACATCGGAGTGGTCTTACTCTTTGCAGTGATAGCCACCGCATTTATAGGCTATGTCCTC…	CYTB	1
K18010188	Praomys	jacksoni	Empurputia, Loita Hills	-1.82865	35.8908	2199.07	37.2	118	135	23	22.5	ATGACAAACATCCGAAAAACCCACCCACTTCTTAAAATAATTAACCATTCTTTCATTGACCTTCCTGCCCCATCAAATATTTCATCATGATGAAACTTCGGCTCACTATTAGGAGTCTGCTTAATAATCCAAATTATCACAGGCCTTTTCCTAGCTATACACTACACATCAGATACAACAACAGCATTTTCATCAGTAACACATATTTGCCGAGACGTAAACTACGGATGACTAATCCGATACATACACGCAAACGGAGCATCAATATTCTTCATTTGTCTTTTCCTCCATGTAGGCCGAGGAATGTACTATGGATCCTACGCCTTTATAGAAACATGAAACATCGGAGTGGTCTTACTCTTTGCAGTGATAGCCACCGCATTTATAGGCTATGTCCTC…	CYTB	1
K18010189	Praomys	jacksoni	Empurputia, Loita Hills	-1.82865	35.891	2199.07	25.5	102	132	24	21	ATGACAAACATCCGAAAAACCCACCCACTTCTTAAAATAATTAACCATTCTTTCATTGACCTTCCTGCCCCATCAAATATTTCATCATGATGAAACTTCGGCTCACTATTAGGAGTCTGCTTAATAATCCAAATTATCACAGGCCTTTTCCTAGCTATACACTACACATCAGATACAACAACAGCATTTTCATCAGTAACACATATTTGCCGAGACGTAAACTACGGATGACTAATCCGATACATACACGCAAACGGAGCATCAATATTCTTCATTTGTCTTTTCCTCCATGTAGGCCGAGGAATGTACTATGGATCCTACGCCTTTATAGAAACATGAAACATCGGAGTGGTCTTACTCTTTGCAGTGATAGCCACCGCATTTATAGGCTATGTCCTC…	CYTB	1
K18010190	Praomys	jacksoni	Empurputia, Loita Hills	-1.82866	35.8911	2199.07	38.6	120	147	25	23.5	ATGACAAACATCCGAAAAACCCACCCACTTCTTAAAATAATTAACCATTCTTTCATTGACCTTCCTGCCCCATCAAATATTTCATCATGATGAAACTTCGGCTCACTATTAGGAGTCTGCTTAATAATCCAAATTATCACAGGCCTTTTCCTAGCTATACACTACACATCAGATACAACAACAGCATTTTCATCAGTAACACATATTTGCCGAGACGTAAACTACGGATGACTAATCCGATACATACACGCAAACGGAGCATCAATATTCTTCATTTGTCTTTTCCTCCATGTAGGCCGAGGAATGTACTATGGATCCTACGCCTTTATAGAAACATGAAACATCGGAGTGGTCTTACTCTTTGCAGTGATAGCCACCGCATTTATAGGCTATGTCCTC…	CYTB	1
K18010191	Praomys	jacksoni	Empurputia, Loita Hills	-1.82866	35.8912	2199.07	40.1	120	150	26	22	ATGACAAACATCCGAAAAACCCACCCACTTCTTAAAATAATTAACCATTCTTTCATTGACCTTCCTGCCCCATCAAATATTTCATCATGATGAAACTTCGGCTCACTATTAGGAGTCTGCTTAATAATCCAAATTATCACAGGCCTTTTCCTAGCTATACACTACACATCAGATACAACAACAGCATTTTCATCAGTAACACATATTTGCCGAGACGTAAACTACGGATGACTAATCCGATACATACACGCAAACGGAGCATCAATATTCTTCATTTGTCTTTTCCTCCATGTAGGCCGAGGAATGTACTATGGATCCTACGCCTTTATAGAAACATGAAACATCGGAGTGGTCTTACTCTTTGCAGTGATAGCCACCGCATTTATAGGCTATGTCCTC…	CYTB	1
K18010192	Praomys	jacksoni	Empurputia, Loita Hills	-1.82866	35.8914	2187.15	31.1	114	138	24	22.5	ATGACAAACATCCGAAAAACCCACCCACTTCTTAAAATAATTAACCATTCTTTCATTGACCTTCCTGCCCCATCAAATATTTCATCATGATGAAACTTCGGCTCACTATTAGGAGTCTGCTTAATAATCCAAATTATCACAGGCCTTTTCCTAGCTATACACTACACATCAGATACAACAACAGCATTTTCATCAGTAACACATATTTGCCGAGACGTAAACTACGGATGACTAATCCGATACATACACGCAAACGGAGCATCAATATTCTTCATTTGTCTTTTCCTCCATGTAGGCCGAGGAATGTACTATGGATCCTACGCCTTTATAGAAACATGAAACATCGGAGTGGTCTTACTCTTTGCAGTGATAGCCACCGCATTTATAGGCTATGTCCTC…	CYTB	1
K18010193	Praomys	jacksoni	Empurputia, Loita Hills	-1.82866	35.8915	2187.15	19.6	95	112	23.5	20	ATGACAAACATCCGAAAAACCCACCCACTTCTTAAAATAATTAACCATTCTTTCATTGACCTTCCTGCCCCATCAAATATTTCATCATGATGAAACTTCGGCTCACTATTAGGAGTCTGCTTAATAATCCAAATTATCACAGGCCTTTTCCTAGCTATACACTACACATCAGATACAACAACAGCATTTTCATCAGTAACACATATTTGCCGAGACGTAAACTACGGATGACTAATCCGATACATACACGCAAACGGAGCATCAATATTCTTCATTTGTCTTTTCCTCCATGTAGGCCGAGGAATGTACTATGGATCCTACGCCTTTATAGAAACATGAAACATCGGAGTGGTCTTACTCTTTGCAGTGATAGCCACCGCATTTATAGGCTATGTCCTC…	CYTB	1
K18010194	Praomys	jacksoni	Empurputia, Loita Hills	-1.82866	35.8916	2187.15	39.7	117	148	25	22	ATGACAAACATCCGAAAAACCCACCCACTTCTTAAAATAATTAACCATTCTTTCATTGACCTTCCTGCCCCATCAAATATTTCATCATGATGAAACTTCGGCTCACTATTAGGAGTCTGCTTAATAATCCAAATTATCACAGGCCTTTTCCTAGCTATACACTACACATCAGATACAACAACAGCATTTTCATCAGTAACACATATTTGCCGAGACGTAAACTACGGATGACTAATCCGATACATACACGCAAACGGAGCATCAATATTCTTCATTTGTCTTTTCCTCCATGTAGGCCGAGGAATGTACTATGGATCCTACGCCTTTATAGAAACATGAAACATCGGAGTGGTCTTACTCTTTGCAGTGATAGCCACCGCATTTATAGGCTATGTCCTC…	CYTB	1
K18010195	Praomys	jacksoni	Empurputia, Loita Hills	-1.82866	35.8918	2187.15	36.8	118	141	25	22	ATGACAAACATCCGAAAAACCCACCCACTTCTTAAAATAATTAACCATTCTTTCATTGACCTTCCTGCCCCATCAAATATTTCATCATGATGAAACTTCGGCTCACTATTAGGAGTCTGCTTAATAATCCAAATTATCACAGGCCTTTTCCTAGCTATACACTACACATCAGATACAACAACAGCATTTTCATCAGTAACACATATTTGCCGAGACGTAAACTACGGATGACTAATCCGATACATACACGCAAACGGAGCATCAATATTCTTCATTTGTCTTTTCCTCCATGTAGGCCGAGGAATGTACTATGGATCCTACGCCTTTATAGAAACATGAAACATCGGAGTGGTCTTACTCTTTGCAGTGATAGCCACCGCATTTATAGGCTATGTCCTC…	CYTB	1
K18010197	Praomys	jacksoni	Empurputia, Loita Hills	-1.82867	35.8921	2174.91	32.8	111	139	24.5	23	ATGACAAACATCCGAAAAACCCACCCACTTCTTAAAATAATTAACCATTCTTTCATTGACCTTCCTGCCCCATCAAATATTTCATCATGATGAAACTTCGGCTCACTATTAGGAGTCTGCTTAATAATCCAAATTATCACAGGCCTTTTCCTAGCTATACACTACACATCAGATACAACAACAGCATTTTCATCAGTAACACATATTTGCCGAGACGTAAACTACGGATGACTAATCCGATACATACACGCAAACGGAGCATCAATATTCTTCATTTGTCTTTTCCTCCATGTAGGCCGAGGAATGTACTATGGATCCTACGCCTTTATAGAAACATGAAACATCGGAGTGGTCTTACTCTTTGCAGTGATAGCCACCGCATTTATAGGCTATGTCCTC…	CYTB	1
K18010198	Praomys	jacksoni	Empurputia, Loita Hills	-1.82867	35.8922	2174.91	25.8	107	123	23.5	20.5	ATGACAAACATCCGAAAAACCCACCCACTTCTTAAAATAATTAACCATTCTTTCATTGACCTTCCTGCCCCATCAAATATTTCATCATGATGAAACTTCGGCTCACTATTAGGAGTCTGCTTAATAATCCAAATTATCACAGGCCTTTTCCTAGCTATACACTACACATCAGATACAACAACAGCATTTTCATCAGTAACACATATTTGCCGAGACGTAAACTACGGATGACTAATCCGATACATACACGCAAACGGAGCATCAATATTCTTCATTTGTCTTTTCCTCCATGTAGGCCGAGGAATGTACTATGGATCCTACGCCTTTATAGAAACATGAAACATCGGAGTGGTCTTACTCTTTGCAGTGATAGCCACCGCATTTATAGGCTATGTCCTC…	CYTB	1
K18010199	Praomys	jacksoni	Empurputia, Loita Hills	-1.82867	35.8923	2174.91	31.5	113		23	21	ATGACAAACATCCGAAAAACCCACCCACTTCTTAAAATAATTAACCATTCTTTCATTGACCTTCCTGCCCCATCAAATATTTCATCATGATGAAACTTCGGCTCACTATTAGGAGTCTGCTTAATAATCCAAATTATCACAGGCCTTTTCCTAGCTATACACTACACATCAGATACAACAACAGCATTTTCATCAGTAACACATATTTGCCGAGACGTAAACTACGGATGACTAATCCGATACATACACGCAAACGGAGCATCAATATTCTTCATTTGTCTTTTCCTCCATGTAGGCCGAGGAATGTACTATGGATCCTACGCCTTTATAGAAACATGAAACATCGGAGTGGTCTTACTCTTTGCAGTGATAGCCACCGCATTTATAGGCTATGTCCTC…	CYTB	1
K18010200	Praomys	jacksoni	Empurputia, Loita Hills	-1.82867	35.8925	2174.91	24.7	104	112	22	21.5	ATGACAAACATCCGAAAAACCCACCCACTTCTTAAAATAATTAACCATTCTTTCATTGACCTTCCTGCCCCATCAAATATTTCATCATGATGAAACTTCGGCTCACTATTAGGAGTCTGCTTAATAATCCAAATTATCACAGGCCTTTTCCTAGCTATACACTACACATCAGATACAACAACAGCATTTTCATCAGTAACACATATTTGCCGAGACGTAAACTACGGATGACTAATCCGATATATACACGCAAACGGAGCATCAATATTCTTCATTTGTCTTTTCCTCCATGTAGGCCGAGGAATGTACTATGGATCCTACGCCTTTATAGAAACATGAAACATCGGAGTGGTCTTACTCTTTGCAGTGATAGCCACCGCATTTATAGGCTATGTCCTC…	CYTB	1
K18010201	Praomys	jacksoni	Empurputia, Loita Hills	-1.82867	35.8926	2174.91	27.7	105	128	24	22.5	ATGACAAACATCCGAAAAACCCACCCACTTCTTAAAATAATTAACCATTCTTTCATTGACCTTCCTGCCCCATCAAATATTTCATCATGATGAAACTTCGGCTCACTATTAGGAGTCTGCTTAATAATCCAAATTATCACAGGCCTTTTCCTAGCTATACACTACACATCAGATACAACAACAGCATTTTCATCAGTAACACATATTTGCCGAGACGTAAACTACGGATGACTAATCCGATACATACACGCAAACGGAGCATCAATATTCTTCATTTGTCTTTTCCTCCATGTAGGCCGAGGAATGTACTATGGATCCTACGCCTTTATAGAAACATGAAACATCGGAGTGGTCTTACTCTTTGCAGTGATAGCCACCGCATTTATAGGCTATGTCCTC…	CYTB	1
K18010202	Praomys	jacksoni	Empurputia, Loita Hills	-1.82868	35.8927	2160.95	23.9	104		23	21.5	ATGACAAACATCCGAAAAACCCACCCACTTCTTAAAATAATTAACCATTCTTTCATTGACCTTCCTGCCCCATCAAATATTTCATCATGATGAAACTTCGGCTCACTATTAGGAGTCTGCTTAATAATCCAAATTATCACAGGCCTTTTCCTAGCTATACACTACACATCAGATACAACAACAGCATTTTCATCAGTAACACATATTTGCCGAGACGTAAACTACGGATGACTAATCCGATATATACACGCAAACGGAGCATCAATATTCTTCATTTGTCTTTTCCTCCATGTAGGCCGAGGAATGTACTATGGATCCTACGCCTTTATAGAAACATGAAACATCGGAGTGGTCTTACTCTTTGCAGTGATAGCCACCGCATTTATAGGCTATGTCCTC…	CYTB	1
K18010203	Praomys	jacksoni	Empurputia, Loita Hills	-1.82868	35.8929	2160.95	30.8	111	136	24.5	22	ATGACAAACATCCGAAAAACCCACCCACTTCTTAAAATAATTAACCATTCTTTCATTGACCTTCCTGCCCCATCAAATATTTCATCATGATGAAACTTCGGCTCACTATTAGGAGTCTGCTTAATAATCCAAATTATCACAGGCCTTTTCCTAGCTATACACTACACATCAGATACAACAACAGCATTTTCATCAGTAACACATATTTGCCGAGACGTAAACTACGGATGACTAATCCGATACATACACGCAAACGGAGCATCAATATTCTTCATTTGTCTTTTCCTCCATGTAGGCCGAGGAATGTACTATGGATCCTACGCCTTTATAGAAACATGAAACATCGGAGTGGTCTTACTCTTTGCAGTGATAGCCACCGCATTTATAGGCTATGTCCTC…	CYTB	1
K18010204	Praomys	jacksoni	Empurputia, Loita Hills	-1.82868	35.893	2160.95	25	104	134	23	22	ATGACAAACATCCGAAAAACCCACCCACTTCTTAAAATAATTAACCATTCTTTCATTGACCTTCCTGCCCCATCAAATATTTCATCATGATGAAACTTCGGCTCACTATTAGGAGTCTGCTTAATAATCCAAATTATCACAGGCCTTTTCCTAGCTATACACTACACATCAGATACAACAACAGCATTTTCATCAGTAACACATATTTGCCGAGACGTAAACTACGGATGACTAATCCGATACATACACGCAAACGGAGCATCAATATTCTTCATTTGTCTTTTCCTCCATGTAGGCCGAGGAATGTACTATGGATCCTACGCCTTTATAGAAACATGAAACATCGGAGTGGTCTTACTCTTTGCAGTGATAGCCACCGCATTTATAGGCTATGTCCTC…	CYTB	1
K18010205	Praomys	jacksoni	Empurputia, Loita Hills	-1.82868	35.8932	2160.95	36	120	144	24	23.5	ATGACAAACATCCGAAAAACCCACCCACTTCTTAAAATAATTAACCATTCTTTCATTGACCTTCCTGCCCCATCAAATATTTCATCATGATGAAACTTCGGCTCACTATTAGGAGTCTGCTTAATAATCCAAATTATCACAGGCCTTTTCCTAGCTATACACTACACATCAGATACAACAACAGCATTTTCATCAGTAACACATATTTGCCGAGACGTAAACTACGGATGACTAATCCGATACATACACGCAAACGGAGCATCAATATTCTTCATTTGTCTTTTCCTCCATGTAGGCCGAGGAATGTACTATGGATCCTACGCCTTTATAGAAACATGAAACATCGGAGTGGTCTTACTCTTTGCAGTGATAGCCACCGCATTTATAGGCTATGTCCTC…	CYTB	1
K18010210	Praomys	jacksoni	Empurputia, Loita Hills	-1.83007	35.8872	2182.16	30.2	113	141	25.5	22	ATGACAAACATCCGAAAAACCCACCCACTTCTTAAAATAATTAACCATTCTTTCATTGACCTTCCTGCCCCATCAAATATTTCATCATGATGAAACTTCGGCTCACTATTAGGAGTCTGCTTAATAATCCAAATTATCACAGGCCTTTTCCTAGCTATACACTACACATCAGATACAACAACAGCATTTTCATCAGTAACACATATTTGCCGAGACGTAAACTACGGATGACTAATCCGATACATACACGCAAACGGAGCATCAATATTCTTCATTTGTCTTTTCCTCCATGTAGGCCGAGGAATGTACTATGGATCCTACGCCTTTATAGAAACATGAAACATCGGAGTGGTCTTACTCTTTGCAGTGATAGCCACCGCATTTATAGGCTATGTCCTC…	CYTB	1
K18010211	Praomys	jacksoni	Empurputia, Loita Hills	-1.82977	35.8876	2190.14	21.3	98	113	22	22	ATGACAAACATCCGAAAAACCCACCCACTTCTTAAAATAATTAACCATTCTTTCATTGACCTTCCTGCCCCATCAAATATTTCATCATGATGAAACTTCGGCTCACTATTAGGAGTCTGCTTAATAATCCAAATTATCACAGGCCTTTTCCTAGCTATACACTACACATCAGATACAACAACAGCATTTTCATCAGTAACACATATTTGCCGAGACGTAAACTACGGATGACTAATCCGATACATACACGCAAACGGAGCATCAATATTCTTCATTTGTCTTTTCCTCCATGTAGGCCGAGGAATGTACTATGGATCCTACGCCTTTATAGAAACATGAAACATCGGAGTGGTCTTACTCTTTGCAGTGATAGCCACCGCATTTATAGGCTATGTCCTC…	CYTB	1
K18010212	Praomys	jacksoni	Empurputia, Loita Hills	-1.82946	35.888	2192.89	30.6	115		22		ATGACAAACATCCGAAAAACCCACCCACTTCTTAAAATAATTAACCATTCTTTCATTGACCTTCCTGCCCCATCAAATATTTCATCATGATGAAACTTCGGCTCACTATTAGGAGTCTGCTTAATAATCCAAATTATCACAGGCCTTTTCCTAGCTATACACTACACATCAGATACAACAACAGCATTTTCATCAGTAACACATATTTGCCGAGACGTAAACTACGGATGACTAATCCGATACATACACGCAAACGGAGCATCAATATTCTTCATTTGTCTTTTCCTCCATGTAGGCCGAGGAATGTACTATGGATCCTACGCCTTTATAGAAACATGAAACATCGGAGTGGTCTTACTCTTTGCAGTGATAGCCACCGCATTTATAGGCTATGTCCTC…	CYTB	1
K18010216	Praomys	jacksoni	Empurputia, Loita Hills	-1.82824	35.8894	2205.48	33.7	117	143	25	22	ATGACAAACATCCGAAAAACCCACCCACTTCTTAAAATAATTAACCATTCTTTCATTGACCTTCCTGCCCCATCAAATATTTCATCATGATGAAACTTCGGCTCACTATTAGGAGTCTGCTTAATAATCCAAATTATCACAGGCCTTTTCCTAGCTATACACTACACATCAGATACAACAACAGCATTTTCATCAGTAACACATATTTGCCGAGACGTAAACTACGGATGACTAATCCGATACATACACGCAAACGGAGCATCAATATTCTTCATTTGTCTTTTCCTCCATGTAGGCCGAGGAATGTACTATGGATCCTACGCCTTTATAGAAACATGAAACATCGGAGTGGTCTTACTCTTTGCAGTGATAGCCACCGCATTTATAGGCTATGTCCTC…	CYTB	1
K18010217	Praomys	jacksoni	Empurputia, Loita Hills	-1.82793	35.8898	2205.48	42.2	122	145	24.5	22	ATGACAAACATCCGAAAAACCCACCCACTTCTTAAAATAATTAACCATTCTTTCATTGACCTTCCTGCCCCATCAAATATTTCATCATGATGAAACTTCGGCTCACTATTAGGAGTCTGCTTAATAATCCAAATTATCACAGGCCTTTTCCTAGCTATACACTACACATCAGATACAACAACAGCATTTTCATCAGTAACACATATTTGCCGAGACGTAAACTACGGATGACTAATCCGATACATACACGCAAACGGAGCATCAATATTCTTCATTTGTCTTTTCCTCCATGTAGGCCGAGGAATGTACTATGGATCCTACGCCTTTATAGAAACATGAAACATCGGAGTGGTCTTACTCTTTGCAGTGATAGCCACCGCATTTATAGGCTATGTCCTC…	CYTB	1
K18010218	Praomys	jacksoni	Empurputia, Loita Hills	-1.82762	35.8902	2201.7	21	96	115	24	20.5	ATGACAAACATCCGAAAAACCCACCCACTTCTTAAAATAATTAACCATTCTTTCATTGACCTTCCTGCCCCATCAAATATTTCATCATGATGAAACTTCGGCTCACTATTAGGAGTCTGCTTAATAATCCAAATTATCACAGGCCTTTTCCTAGCTATACACTACACATCAGATACAACAACAGCATTTTCATCAGTAACACATATTTGCCGAGACGTAAACTACGGATGACTAATCCGATACATACACGCAAACGGAGCATCAATATTCTTCATTTGTCTTTTCCTCCATGTAGGCCGAGGAATGTACTATGGATCCTACGCCTTTATAGAAACATGAAACATCGGAGTGGTCTTACTCTTTGCAGTGATAGCCACCGCATTTATAGGCTATGTCCTC…	CYTB	1
K18010219	Praomys	jacksoni	Empurputia, Loita Hills	-1.82732	35.8905	2201.7	39.2	117	145	25		ATGACAAACATCCGAAAAACCCACCCACTTCTTAAAATAATTAACCATTCTTTCATTGACCTTCCTGCCCCATCAAATATTTCATCATGATGAAACTTCGGCTCACTATTAGGAGTCTGCTTAATAATCCAAATTATCACAGGCCTTTTCCTAGCTATACACTACACATCAGATACAACAACAGCATTTTCATCAGTAACACATATTTGCCGAGACGTAAACTACGGATGACTAATCCGATACATACACGCAAACGGAGCATCAATATTCTTCATTTGTCTTTTCCTCCATGTAGGCCGAGGAATGTACTATGGATCCTACGCCTTTATAGAAACATGAAACATCGGAGTAGTCTTACTCTTTGCAGTGATAGCCACCGCATTTATAGGCTATGTCCTC…	CYTB	1
K18010220	Praomys	jacksoni	Empurputia, Loita Hills	-1.82701	35.8909	2196.97	40.4	124	140	25	22.5	ATGACAAACATCCGAAAAACCCACCCACTTCTTAAAATAATTAACCATTCTTTCATTGACCTTCCTGCCCCATCAAATATTTCATCATGATGAAACTTCGGCTCACTATTAGGAGTCTGCTTAATAATCCAAATTATCACAGGCCTTTTCCTAGCTATACACTACACATCAGATACAACAACAGCATTTTCATCAGTAACACATATTTGCCGAGACGTAAACTACGGATGACTAATCCGATACATACACGCAAACGGAGCATCAATATTCTTCATTTGTCTTTTCCTCCATGTAGGCCGAGGAATGTACTATGGATCCTACGCCTTTATAGAAACATGAAACATCGGAGTGGTCTTACTCTTTGCAGTGATAGCCACCGCATTTATAGGCTATGTCCTC…	CYTB	1
K18010221	Praomys	jacksoni	Empurputia, Loita Hills	-1.8267	35.8913	2196.97	36.1	113	144	24	23	ATGACAAACATCCGAAAAACCCACCCACTTCTTAAAATAATTAACCATTCTTTCATTGACCTTCCTGCCCCATCAAATATTTCATCATGATGAAACTTCGGCTCACTATTAGGAGTCTGCTTAATAATCCAAATTATCACAGGCCTTTTCCTAGCTATACACTACACATCAGATACAACAACAGCATTTTCATCAGTAACACATATTTGCCGAGACGTAAACTACGGATGACTAATCCGATACATACACGCAAACGGAGCATCAATATTCTTCATTTGTCTTTTCCTCCATGTAGGCCGAGGAATGTACTATGGATCCTACGCCTTTATAGAAACATGAAACATCGGAGTAGTCTTACTCTTTGCAGTGATAGCCACCGCATTTATAGGCTATGTCCTC…	CYTB	1
K18010222	Praomys	jacksoni	Empurputia, Loita Hills	-1.8264	35.8916	2195.96	32.1	110	138	23	22.5	ATGACAAACATCCGAAAAACCCACCCACTTCTTAAAATAATTAACCATTCTTTCATTGACCTTCCTGCCCCATCAAATATTTCATCATGATGAAACTTCGGCTCACTATTAGGAGTCTGCTTAATAATCCAAATTATCACAGGCCTTTTCCTAGCTATACACTACACATCAGATACAACAACAGCATTTTCATCAGTAACACATATTTGCCGAGACGTAAACTACGGATGACTAATCCGATACATACACGCAAACGGAGCATCAATATTCTTCATTTGTCTTTTCCTCCATGTAGGCCGAGGAATGTACTATGGATCCTACGCCTTTATAGAAACATGAAACATCGGAGTGGTCTTACTCTTTGCAGTGATAGCCACCGCATTTATAGGCTATGTCCTC…	CYTB	1
K18010223	Praomys	jacksoni	Empurputia, Loita Hills	-1.82609	35.892	2195.96	17.9	90	104	21	20	ATGACAAACATCCGAAAAACCCACCCACTTCTTAAAATAATTAACCATTCTTTCATTGACCTTCCTGCCCCATCAAATATTTCATCATGATGAAACTTCGGCTCACTATTAGGAGTCTGCTTAATAATCCAAATTATCACAGGCCTTTTCCTAGCTATACACTACACATCAGATACAACAACAGCATTTTCATCAGTAACACATATTTGCCGAGACGTAAACTACGGATGACTAATCCGATACATACACGCAAACGGAGCATCAATATTCTTCATTTGTCTTTTCCTCCATGTAGGCCGAGGAATGTACTATGGATCCTACGCCTTTATAGAAACATGAAACATCGGAGTGGTCTTACTCTTTGCAGTGATAGCCACCGCATTTATAGGCTATGTCCTC…	CYTB	1
K18010226	Praomys	jacksoni	Empurputia, Loita Hills	-1.82862	35.8892	2204.01	40.2	120	139	23.5	22	ATGACAAACATCCGAAAAACCCACCCACTTCTTAAAATAATTAACCATTCTTTCATTGACCTTCCTGCCCCATCAAATATTTCATCATGATGAAACTTCGGCTCACTATTAGGAGTCTGCTTAATAATCCAAATTATCACAGGCCTTTTCCTAGCTATACACTACACATCAGATACAACAACAGCATTTTCATCAGTAACACATATTTGCCGAGACGTAAACTACGGATGACTAATCCGATACATACACGCAAACGGAGCATCAATATTCTTCATTTGTCTTTTCCTCCATGTAGGCCGAGGAATGTACTATGGATCCTACGCCTTTATAGAAACATGAAACATCGGAGTGGTCTTACTCTTTGCAGTGATAGCCACCGCATTTATAGGCTATGTCCTC…	CYTB	1
K18010227	Praomys	jacksoni	Empurputia, Loita Hills	-1.82854	35.889	2204.01	26.5	106	124	24.5	22	ATGACAAACATCCGAAAAACCCACCCACTTCTTAAAATAATTAACCATTCTTTCATTGACCTTCCTGCCCCATCAAATATTTCATCATGATGAAACTTCGGCTCACTATTAGGAGTCTGCTTAATAATCCAAATTATCACAGGCCTTTTCCTAGCTATACACTACACATCAGATACAACAACAGCATTTTCATCAGTAACACATATTTGCCGAGACGTAAACTACGGATGACTAATCCGATACATACACGCAAACGGAGCATCAATATTCTTCATTTGTCTTTTCCTCCATGTAGGCCGAGGAATGTACTATGGATCCTACGCCTTTATAGAAACATGAAACATCGGAGTGGTCTTACTCTTTGCAGTGATAGCCACCGCATTTATAGGCTATGTCCTC…	CYTB	1
K18010228	Praomys	jacksoni	Empurputia, Loita Hills	-1.82845	35.8887	2203.74	35.1	111	139	24	22.5	ATGACAAACATCCGAAAAACCCACCCACTTCTTAAAATAATTAACCATTCTTTCATTGACCTTCCTGCCCCATCAAATATTTCATCATGATGAAACTTCGGCTCACTATTAGGAGTCTGCTTAATAATCCAAATTATCACAGGCCTTTTCCTAGCTATACACTACACATCAGATACAACAACAGCATTTTCATCAGTAACACATATTTGCCGAGACGTAAACTACGGATGACTAATCCGATACATACACGCAAACGGAGCATCAATATTCTTCATTTGTCTTTTCCTCCATGTAGGCCGAGGAATGTACTATGGATCCTACGCCTTTATAGAAACATGAAACATCGGAGTGGTCTTACTCTTTGCAGTGATAGCCACCGCATTTATAGGCTATGTCCTC…	CYTB	1
K18010229	Praomys	jacksoni	Empurputia, Loita Hills	-1.82837	35.8884	2196.82	34.4	115	140	25	21.5	ATGACAAACATCCGAAAAACCCACCCACTTCTTAAAATAATTAACCATTCTTTCATTGACCTTCCTGCCCCATCAAATATTTCATCATGATGAAACTTCGGCTCACTATTAGGAGTCTGCTTAATAATCCAAATTATCACAGGCCTTTTCCTAGCTATACACTACACATCAGATACAACAACAGCATTTTCATCAGTAACACATATTTGCCGAGACGTAAACTACGGATGACTAATCCGATACATACACGCAAACGGAGCATCAATATTCTTCATTTGTCTTTTCCTCCATGTAGGCCGAGGAATGTACTATGGATCCTACGCCTTTATAGAAACATGAAACATCGGAGTGGTCTTACTCTTTGCAGTGATAGCCACCGCATTTATAGGCTATGTCCTC…	CYTB	1
K18010230	Praomys	jacksoni	Empurputia, Loita Hills	-1.82828	35.8881	2196.82	31	110	125	23	21.5	ATGACAAACATCCGAAAAACCCACCCACTTCTTAAAATAATTAACCATTCTTTCATTGACCTTCCTGCCCCATCAAATATTTCATCATGATGAAACTTCGGCTCACTATTAGGAGTCTGCTTAATAATCCAAATTATCACAGGCCTTTTCCTAGCTATACACTACACATCAGATACAACAACAGCATTTTCATCAGTAACACATATTTGCCGAGACGTAAACTACGGATGACTAATCCGATACATACACGCAAACGGAGCATCAATATTCTTCATTTGTCTTTTCCTCCATGTAGGCCGAGGAATGTACTATGGATCCTACGCCTTTATAGAAACATGAAACATCGGAGTGGTCTTACTCTTTGCAGTGATAGCCACCGCATTTATAGGCTATGTCCTC…	CYTB	1
K18010231	Praomys	jacksoni	Empurputia, Loita Hills	-1.8282	35.8878	2199.03	39.6	117	144	24.5	23	ATGACAAACATCCGAAAAACCCACCCACTTCTTAAAATAATTAACCATTCTTTCATTGACCTTCCTGCCCCATCAAATATTTCATCATGATGAAACTTCGGCTCACTATTAGGAGTCTGCTTAATAATCCAAATTATCACAGGCCTTTTCCTAGCTATACACTACACATCAGATACAACAACAGCATTTTCATCAGTAACACATATTTGCCGAGACGTAAACTACGGATGACTAATCCGATACATACACGCAAACGGAGCATCAATATTCTTCATTTGTCTTTTCCTCCATGTAGGCCGAGGAATGTACTATGGATCCTACGCCTTTATAGAAACATGAAACATCGGAGTGGTCTTACTCTTTGCAGTGATAGCCACCGCATTTATAGGCTATGTCCTC…	CYTB	1
K18010232	Praomys	jacksoni	Empurputia, Loita Hills	-1.82812	35.8876	2199.03	40.8	117	145	24	22.5	ATGACAAACATCCGAAAAACCCACCCACTTCTTAAAATAATTAACCATTCTTTCATTGACCTTCCTGCCCCATCAAATATTTCATCATGATGAAACTTCGGCTCACTATTAGGAGTCTGCTTAATAATCCAAATTATCACAGGCCTTTTCCTAGCTATACACTACACATCAGATACAACAACAGCATTTTCATCAGTAACACATATTTGCCGAGACGTAAACTACGGATGACTAATCCGATACATACACGCAAACGGAGCATCAATATTCTTCATTTGTCTTTTCCTCCATGTAGGCCGAGGAATGTACTATGGATCCTACGCCTTTATAGAAACATGAAACATCGGAGTGGTCTTACTCTTTGCAGTGATAGCCACCGCATTTATAGGCTATGTCCTC…	CYTB	1
K18010234	Praomys	jacksoni	Empurputia, Loita Hills	-1.82795	35.887	2196.59	33.6	114	130	24	22.5	ATGACAAACATCCGAAAAACCCACCCACTTCTTAAAATAATTAACCATTCTTTCATTGACCTTCCTGCCCCATCAAATATTTCATCATGATGAAACTTCGGCTCACTATTAGGAGTCTGCTTAATAATCCAAATTATCACAGGCCTTTTCCTAGCTATACACTACACATCAGATACAACAACAGCATTTTCATCAGTAACACATATTTGCCGAGACGTAAACTACGGATGACTAATCCGATACATACACGCAAACGGAGCATCAATATTCTTCATTTGTCTTTTCCTCCATGTAGGCCGAGGAATGTACTATGGATCCTACGCCTTTATAGAAACATGAAACATCGGAGTGGTCTTACTCTTTGCAGTGATAGCCACCGCATTTATAGGCTATGTCCTC…	CYTB	1
K18010235	Praomys	jacksoni	Empurputia, Loita Hills	-1.82786	35.8867	2196.59	24.1	100	120	24	21.5	ATGACAAACATCCGAAAAACCCACCCACTTCTTAAAATAATTAACCATTCTTTCATTGACCTTCCTGCCCCATCAAATATTTCATCATGATGAAACTTCGGCTCACTATTAGGAGTCTGCTTAATAATCCAAATTATCACAGGCCTTTTCCTAGCTATACACTACACATCAGATACAACAACAGCATTTTCATCAGTAACACATATTTGCCGAGACGTAAACTACGGATGACTAATCCGATACATACACGCAAACGGAGCATCAATATTCTTCATTTGTCTTTTCCTCCATGTAGGCCGAGGAATGTACTATGGATCCTACGCCTTTATAGAAACATGAAACATCGGAGTGGTCTTACTCTTTGCAGTGATAGCCACCGCATTTATAGGCTATGTCCTC…	CYTB	1
K18010236	Praomys	jacksoni	Empurputia, Loita Hills	-1.82778	35.8865	2195.16	20	93		23	20	ATGACAAACATCCGAAAAACCCACCCACTTCTTAAAATAATTAACCATTCTTTCATTGACCTTCCTGCCCCATCAAATATTTCATCATGATGAAACTTCGGCTCACTATTAGGAGTCTGCTTAATAATCCAAATTATCACAGGCCTTTTCCTAGCTATACACTACACATCAGATACAACAACAGCATTTTCATCAGTAACACATATTTGCCGAGACGTAAACTACGGATGACTAATCCGATACATACACGCAAACGGAGCATCAATATTCTTCATTTGTCTTTTCCTCCATGTAGGCCGAGGAATGTACTATGGATCCTACGCCTTTATAGAAACATGAAACATCGGAGTGGTCTTACTCTTTGCAGTGATAGCCACCGCATTTATAGGCTATGTCCTC…	CYTB	1
K18010237	Praomys	jacksoni	Empurputia, Loita Hills	-1.82865	35.8905	2205.74	28.9	106	136	23.5	21.5	ATGACAAACATCCGAAAAACCCACCCACTTCTTAAAATAATTAACCATTCTTTCATTGACCTTCCTGCCCCATCAAATATTTCATCATGATGAAACTTCGGCTCACTATTAGGAGTCTGCTTAATAATCCAAATTATCACAGGCCTTTTCCTAGCTATACACTACACATCAGATACAACAACAGCATTTTCATCAGTAACACATATTTGCCGAGACGTAAACTACGGATGACTAATCCGATACATACACGCAAACGGAGCATCAATATTCTTCATTTGTCTTTTCCTCCATGTAGGCCGAGGAATGTACTATGGATCCTACGCCTTTATAGAAACATGAAACATCGGAGTGGTCTTACTCTTTGCAGTGATAGCCACCGCATTTATAGGCTATGTCCTC…	CYTB	1
K18010238	Praomys	jacksoni	Empurputia, Loita Hills	-1.82865	35.8907	2199.07	24.4	102	116	22	20	ATGACAAACATCCGAAAAACCCACCCACTTCTTAAAATAATTAACCATTCTTTCATTGACCTTCCTGCCCCATCAAATATTTCATCATGATGAAACTTCGGCTCACTATTAGGAGTCTGCTTAATAATCCAAATTATCACAGGCCTTTTCCTAGCTATACACTACACATCAGATACAACAACAGCATTTTCATCAGTAACACATATTTGCCGAGACGTAAACTACGGATGACTAATCCGATACATACACGCAAACGGAGCATCAATATTCTTCATTTGTCTTTTCCTCCATGTAGGCCGAGGAATGTACTATGGATCCTACGCCTTTATAGAAACATGAAACATCGGAGTGGTCTTACTCTTTGCAGTGATAGCCACCGCATTTATAGGCTATGTCCTC…	CYTB	1
K18010239	Praomys	jacksoni	Empurputia, Loita Hills	-1.82865	35.8909	2199.07	18.5	95	114	22	20	ATGACAAACATCCGAAAAACCCACCCACTTCTTAAAATAATTAACCATTCTTTCATTGACCTTCCTGCCCCATCAAATATTTCATCATGATGAAACTTCGGCTCACTATTAGGAGTCTGCTTAATAATCCAAATTATCACAGGCCTTTTCCTAGCTATACACTACACATCAGATACAACAACAGCATTTTCATCAGTAACACATATTTGCCGAGACGTAAACTACGGATGACTAATCCGATACATACACGCAAACGGAGCATCAATATTCTTCATTTGTCTTTTCCTCCATGTAGGCCGAGGAATGTACTATGGATCCTACGCCTTTATAGAAACATGAAACATCGGAGTGGTCTTACTCTTTGCAGTGATAGCCACCGCATTTATAGGCTATGTCCTC…	CYTB	1
K18010241	Praomys	jacksoni	Empurputia, Loita Hills	-1.82866	35.8913	2199.07	21.6	97	107	22.5	20	ATGACAAACATCCGAAAAACCCACCCACTTCTTAAAATAATTAACCATTCTTTCATTGACCTTCCTGCCCCATCAAATATTTCATCATGATGAAACTTCGGCTCACTATTAGGAGTCTGCTTAATAATCCAAATTATCACAGGCCTTTTCCTAGCTATACACTACACATCAGATACAACAACAGCATTTTCATCAGTAACACATATTTGCCGAGACGTAAACTACGGATGACTAATCCGATACATACACGCAAACGGAGCATCAATATTCTTCATTTGTCTTTTCCTCCATGTAGGCCGAGGAATGTACTATGGATCCTACGCCTTTATAGAAACATGAAACATCGGAGTGGTCTTACTCTTTGCAGTGATAGCCACCGCATTTATAGGCTATGTCCTC…	CYTB	1
K18010242	Praomys	jacksoni	Empurputia, Loita Hills	-1.82866	35.8915	2187.15	20	95	121	23	20.5	ATGACAAACATCCGAAAAACCCACCCACTTCTTAAAATAATTAACCATTCTTTCATTGACCTTCCTGCCCCATCAAATATTTCATCATGATGAAACTTCGGCTCACTATTAGGAGTCTGCTTAATAATCCAAATTATCACAGGCCTTTTCCTAGCTATACACTACACATCAGATACAACAACAGCATTTTCATCAGTAACACATATTTGCCGAGACGTAAACTACGGATGACTAATCCGATACATACACGCAAACGGAGCATCAATATTCTTCATTTGTCTTTTCCTCCATGTAGGCCGAGGAATGTACTATGGATCCTACGCCTTTATAGAAACATGAAACATCGGAGTGGTCTTACTCTTTGCAGTGATAGCCACCGCATTTATAGGCTATGTCCTC…	CYTB	1
K18010243	Praomys	jacksoni	Empurputia, Loita Hills	-1.82866	35.8917	2187.15	41.3	120	136	24	23	ATGACAAACATCCGAAAAACCCACCCACTTCTTAAAATAATTAACCATTCTTTCATTGACCTTCCTGCCCCATCAAATATTTCATCATGATGAAACTTCGGCTCACTATTAGGAGTCTGCTTAATAATCCAAATTATCACAGGCCTTTTCCTAGCTATACACTACACATCAGATACAACAACAGCATTTTCATCAGTAACACATATTTGCCGAGACGTAAACTACGGATGACTAATCCGATACATACACGCAAACGGAGCATCAATATTCTTCATTTGTCTTTTCCTCCATGTAGGCCGAGGAATGTACTATGGATCCTACGCCTTTATAGAAACATGAAACATCGGAGTGGTCTTACTCTTTGCAGTGATAGCCACCGCATTTATAGGCTATGTCCTC…	CYTB	1
K18010244	Praomys	jacksoni	Empurputia, Loita Hills	-1.82867	35.892	2187.15	35.2	110	123	24	21.5	ATGACAAACATCCGAAAAACCCACCCACTTCTTAAAATAATTAACCATTCTTTCATTGACCTTCCTGCCCCATCAAATATTTCATCATGATGAAACTTCGGCTCACTATTAGGAGTCTGCTTAATAATCCAAATTATCACAGGCCTTTTCCTAGCTATACACTACACATCAGATACAACAACAGCATTTTCATCAGTAACACATATTTGCCGAGACGTAAACTACGGATGACTAATCCGATACATACACGCAAACGGAGCATCAATATTCTTCATTTGTCTTTTCCTCCATGTAGGCCGAGGAATGTACTATGGATCCTACGCCTTTATAGAAACATGAAACATCGGAGTGGTCTTACTCTTTGCAGTGATAGCCACCGCATTTATAGGCTATGTCCTC…	CYTB	1
K18010245	Praomys	jacksoni	Empurputia, Loita Hills	-1.82867	35.8922	2174.91	20.6	94	111	23.5	19.5	ATGACAAACATCCGAAAAACCCACCCACTTCTTAAAATAATTAACCATTCTTTCATTGACCTTCCTGCCCCATCAAATATTTCATCATGATGAAACTTCGGCTCACTATTAGGAGTCTGCTTAATAATCCAAATTATCACAGGCCTTTTCCTAGCTATACACTACACATCAGATACAACAACAGCATTTTCATCAGTAACACATATTTGCCGAGACGTAAACTACGGATGACTAATCCGATACATACACGCAAACGGAGCATCAATATTCTTCATTTGTCTTTTCCTCCATGTAGGCCGAGGAATGTACTATGGATCCTACGCCTTTATAGAAACATGAAACATCGGAGTGGTCTTACTCTTTGCAGTGATAGCCACCGCATTTATAGGCTATGTCCTC…	CYTB	1
K18010246	Praomys	jacksoni	Empurputia, Loita Hills	-1.82867	35.8924	2174.91	38.6	118	139	24	22.5	ATGACAAACATCCGAAAAACCCACCCACTTCTTAAAATAATTAACCATTCTTTCATTGACCTTCCTGCCCCATCAAATATTTCATCATGATGAAACTTCGGCTCACTATTAGGAGTCTGCTTAATAATCCAAATTATCACAGGCCTTTTCCTAGCTATACACTACACATCAGATACAACAACAGCATTTTCATCAGTAACACATATTTGCCGAGACGTAAACTACGGATGACTAATCCGATACATACACGCAAACGGAGCATCAATATTCTTCATTTGTCTTTTCCTCCATGTAGGCCGAGGAATGTACTATGGATCCTACGCCTTTATAGAAACATGAAACATCGGAGTGGTCTTACTCTTTGCAGTGATAGCCACCGCATTTATAGGCTATGTCCTC…	CYTB	1
K18010247	Praomys	jacksoni	Empurputia, Loita Hills	-1.82867	35.8926	2174.91	44.5	120	149	24.5	23	ATGACAAACATCCGAAAAACCCACCCACTTCTTAAAATAATTAACCATTCTTTCATTGACCTTCCTGCCCCATCAAATATTTCATCATGATGAAACTTCGGCTCACTATTAGGAGTCTGCTTAATAATCCAAATTATCACAGGCCTTTTCCTAGCTATACACTACACATCAGATACAACAACAGCATTTTCATCAGTAACACATATTTGCCGAGACGTAAACTACGGATGACTAATCCGATACATACACGCAAACGGAGCATCAATATTCTTCATTTGTCTTTTCCTCCATGTAGGCCGAGGAATGTACTATGGATCCTACGCCTTTATAGAAACATGAAACATCGGAGTGGTCTTACTCTTTGCAGTGATAGCCACCGCATTTATAGGCTATGTCCTC…	CYTB	1
K18010248	Praomys	jacksoni	Empurputia, Loita Hills	-1.82868	35.8928	2160.95	27.4	110	135	22.5	23	ATGACAAACATCCGAAAAACCCACCCACTTCTTAAAATAATTAACCATTCTTTCATTGACCTTCCTGCCCCATCAAATATTTCATCATGATGAAACTTCGGCTCACTATTAGGAGTCTGCTTAATAATCCAAATTATCACAGGCCTTTTCCTAGCTATACACTACACATCAGATACAACAACAGCATTTTCATCAGTAACACATATTTGCCGAGACGTAAACTACGGATGACTAATCCGATACATACACGCAAACGGAGCATCAATATTCTTCATTTGTCTTTTCCTCCATGTAGGCCGAGGAATGTACTATGGATCCTACGCCTTTATAGAAACATGAAACATCGGAGTGGTCTTACTCTTTGCAGTGATAGCCACCGCATTTATAGGCTATGTCCTC…	CYTB	1
K18010249	Praomys	jacksoni	Empurputia, Loita Hills	-1.82868	35.893	2160.95	36.8	119	142	24	22	ATGACAAACATCCGAAAAACCCACCCACTTCTTAAAATAATTAACCATTCTTTCATTGACCTTCCTGCCCCATCAAATATTTCATCATGATGAAACTTCGGCTCACTATTAGGAGTCTGCTTAATAATCCAAATTATCACAGGCCTTTTCCTAGCTATACACTACACATCAGATACAACAACAGCATTTTCATCAGTAACACATATTTGCCGAGACGTAAACTACGGATGACTAATCCGATACATACACGCAAACGGAGCATCAATATTCTTCATTTGTCTTTTCCTCCATGTAGGCCGAGGAATGTACTATGGATCCTACGCCTTTATAGAAACATGAAACATCGGAGTGGTCTTACTCTTTGCAGTGATAGCCACCGCATTTATAGGCTATGTCCTC…	CYTB	1
K18010250	Praomys	jacksoni	Empurputia, Loita Hills	-1.82868	35.8932	2160.95	35	114	134	24	22	ATGACAAACATCCGAAAAACCCACCCACTTCTTAAAATAATTAACCATTCTTTCATTGACCTTCCTGCCCCATCAAATATTTCATCATGATGAAACTTCGGCTCACTATTAGGAGTCTGCTTAATAATCCAAATTATCACAGGCCTTTTCCTAGCTATACACTACACATCAGATACAACAACAGCATTTTCATCAGTAACACATATTTGCCGAGACGTAAACTACGGATGACTAATCCGATACATACACGCAAACGGAGCATCAATATTCTTCATTTGTCTTTTCCTCCATGTAGGCCGAGGAATGTACTATGGATCCTACGCCTTTATAGAAACATGAAACATCGGAGTGGTCTTACTCTTTGCAGTGATAGCCACCGCATTTATAGGCTATGTCCTC…	CYTB	1
K18010253	Praomys	jacksoni	Empurputia, Loita Hills	-1.85041	35.8917	2163.62	33.6	110	130	23	21.5	ATGACAAACATCCGAAAAACCCACCCACTTCTTAAAATAATTAACCATTCTTTCATTGACCTTCCTGCCCCATCAAATATTTCATCATGATGAAACTTCGGCTCACTATTAGGAGTCTGCTTAATAATCCAAATTATCACAGGCCTTTTCCTAGCTATACACTACACATCAGATACAACAACAGCATTTTCATCAGTAACACATATTTGCCGAGACGTAAACTACGGATGACTAATCCGATACATACACGCAAACGGAGCATCAATATTCTTCATTTGTCTTTTCCTCCATGTAGGCCGAGGAATGTACTATGGATCCTACGCCTTTATAGAAACATGAAACATCGGAGTGGTCTTACTCTTTGCAGTGATAGCCACCGCATTTATAGGCTATGTCCTC…	CYTB	1
K18010254	Praomys	jacksoni	Empurputia, Loita Hills	-1.85027	35.8918	2163.62	39	120	145	24	22	ATGACAAACATCCGAAAAACCCACCCACTTCTTAAAATAATTAACCATTCTTTCATTGACCTTCCTGCCCCATCAAATATTTCATCATGATGAAACTTCGGCTCACTATTAGGAGTCTGCTTAATAATCCAAATTATCACAGGCCTTTTCCTAGCTATACACTACACATCAGATACAACAACAGCATTTTCATCAGTAACACATATTTGCCGAGACGTAAACTACGGATGACTAATCCGATACATACACGCAAACGGAGCATCAATATTCTTCATTTGTCTTTTCCTCCATGTAGGCCGAGGAATGTACTATGGATCCTACGCCTTTATAGAAACATGAAACATCGGAGTGGTCTTACTCTTTGCAGTGATAGCCACCGCATTTATAGGCTATGTCCTC…	CYTB	1
K18010259	Praomys	jacksoni	Empurputia, Loita Hills	-1.84958	35.8921	2165.91	28.1	102	124	23.5	20	ATGACAAACATCCGAAAAACCCACCCACTTCTTAAAATAATTAACCATTCTTTCATTGACCTTCCTACCCCATCAAATATTTCATCATGATGAAACTTCGGCTCACTATTAGGAGTCTGCTTAATAATCCAAATTATCACAGGCCTTTTCCTAGCTATACACTACACATCAGATACAACAACAGCATTTTCATCAGTAACACATATTTGCCGAGACGTAAACTACGGATGACTAATCCGATACATACACGCAAACGGAGCATCAATATTCTTCATTTGTCTTTTCCTCCATGTAGGCCGAGGAATGTACTATGGATCCTACGCCTTTATAGAAACATGAAACATCGGAGTGGTCTTACTCTTTGCAGTGATAGCCACCGCATTTATAGGCTATGTCCTC…	CYTB	1
K18010260	Praomys	jacksoni	Empurputia, Loita Hills	-1.84944	35.8922	2165.91	16	88	101	21	20	ATGACAAACATCCGAAAAACCCACCCACTTCTTAAAATAATTAACCATTCTTTCATTGACCTTCCTGCCCCATCAAATATTTCATCATGATGAAACTTCGGCTCACTATTAGGAGTCTGCTTAATAATCCAAATTATCACAGGCCTTTTCCTAGCTATACACTACACATCAGATACAACAACAGCATTTTCATCAGTAACACATATTTGCCGAGACGTAAACTACGGATGACTAATCCGATACATACACGCAAACGGAGCATCAATATTCTTCATTTGTCTTTTCCTCCATGTAGGCCGAGGAATGTACTATGGATCCTACGCCTTTATAGAAACATGAAACATCGGAGTGGTCTTACTCTTTGCAGTGATAGCCACCGCATTTATAGGCTATGTCCTC…	CYTB	1
K18010265	Praomys	jacksoni	Empurputia, Loita Hills	-1.85207	35.8902	2158.43	39.1	117	140	24		ATGACAAACATCCGAAAAACCCACCCACTTCTTAAAATAATTAACCATTCTTTCATTGACCTTCCTGCCCCATCAAATATTTCATCATGATGAAACTTCGGCTCACTATTAGGAGTCTGCTTAATAATCCAAATTATCACAGGCCTTTTCCTAGCTATACACTACACATCAGATACAACAACAGCATTTTCATCAGTAACACATATTTGCCGAGACGTAAACTACGGATGACTAATCCGATACATACACGCAAACGGAGCATCAATATTCTTCATTTGTCTTTTCCTCCATGTAGGCCGAGGAATGTACTATGGATCCTACGCCTTTATAGAAACATGAAACATCGGAGTGGTCTTACTCTTTGCAGTGATAGCCACCGCATTTATAGGCTATGTCCTC…	CYTB	1
K18010266	Praomys	jacksoni	Empurputia, Loita Hills	-1.85226	35.8901	2158.43	36.5	114	130	23.5	22.5	ATGACAAACATCCGAAAAACCCACCCACTTCTTAAAATAATTAACCATTCTTTCATTGACCTTCCTGCCCCATCAAATATTTCATCATGATGAAACTTCGGCTCACTATTAGGAGTCTGCTTAATAATCCAAATTATCACAGGCCTTTTCCTAGCTATACACTACACATCAGATACAACAACAGCATTTTCATCAGTAACACATATTTGCCGAGACGTAAACTACGGATGACTAATCCGATACATACACGCAAACGGAGCATCAATATTCTTCATTTGTCTTTTCCTCCATGTAGGCCGAGGAATGTACTATGGATCCTACGCCTTTATAGAAACATGAAACATCGGAGTGGTCTTACTCTTTGCAGTGATAGCCACCGCATTTATAGGCTATGTCCTC…	CYTB	1
K18010269	Praomys	jacksoni	Empurputia, Loita Hills	-1.85286	35.8895	2152.06	57.3	126	160	24	24.5	ATGACAAACATCCGAAAAACCCACCCACTTCTTAAAATAATTAACCATTCTTTCATTGACCTTCCTGCCCCATCAAATATTTCATCATGATGAAACTTCGGCTCACTATTAGGAGTCTGCTTAATAATCCAAATTATCACAGGCCTTTTCCTAGCTATACACTACACATCAGATACAACAACAGCATTTTCATCAGTAACACATATTTGCCGAGACGTAAACTACGGATGACTAATCCGATACATACACGCAAACGGAGCATCAATATTCTTCATTTGTCTTTTCCTCCATGTAGGCCGAGGAATGTACTATGGATCCTACGCCTTTATAGAAACATGAAACATCGGAGTGGTCTTACTCTTTGCAGTGATAGCCACCGCATTTATAGGCTATGTCCTC…	CYTB	1
K18010271	Praomys	jacksoni	Empurputia, Loita Hills	-1.85517	35.8879	2150.49	43.4	119		20	18.5	ATGACAAACATCCGAAAAACCCACCCACTTCTTAAAATAATTAACCATTCTTTCATTGACCTTCCTGCCCCATCAAATATTTCATCATGATGAAACTTCGGCTCACTATTAGGAGTCTGCTTAATAATCCAAATTATCACAGGCCTTTTCCTAGCTATACACTACACATCAGATACAACAACAGCATTTTCATCAGTAACACATATTTGCCGAGACGTAAACTACGGATGACTAATCCGATACATACACGCAAACGGAGCATCAATATTCTTCATTTGTCTTTTCCTCCATGTAGGCCGAGGAATGTACTATGGATCCTACGCCTTTATAGAAACATGAAACATCGGAGTGGTCTTACTCTTTGCAGTGATAGCCACCGCATTTATAGGCTATGTCCTC…	CYTB	1
K18010276	Praomys	jacksoni	Empurputia, Loita Hills	-1.8539	35.8891	2148.05	29.4	107	127	25	22	ATGACAAACATCCGAAAAACCCACCCACTTCTTAAAATAATTAACCATTCTTTCATTGACCTTCCTGCCCCATCAAATATTTCATCATGATGAAACTTCGGCTCACTATTAGGAGTCTGCTTAATAATCCAAATTATCACAGGCCTTTTCCTAGCTATACACTACACATCAGATACAACAACAGCATTTTCATCAGTAACACATATTTGCCGAGACGTAAACTACGGATGACTAATCCGATACATACACGCAAACGGAGCATCAATATTCTTCATTTGTCTTTTCCTCCATGTAGGCCGAGGAATGTACTATGGATCCTACGCCTTTATAGAAACATGAAACATCGGAGTGGTCTTACTCTTTGCAGTGATAGCCACCGCATTTATAGGCTATGTCCTC…	CYTB	1
K18010277	Praomys	jacksoni	Empurputia, Loita Hills	-1.85364	35.8893	2137.71	32.1	105	129	24	21.5	ATGACAAACATCCGAAAAACCCACCCACTTCTTAAAATAATTAACCATTCTTTCATTGACCTTCCTGCCCCATCAAATATTTCATCATGATGAAACTTCGGCTCACTATTAGGAGTCTGCTTAATAATCCAAATTATCACAGGCCTTTTCCTAGCTATACACTACACATCAGATACAACAACAGCATTTTCATCAGTAACACATATTTGCCGAGACGTAAACTACGGATGACTAATCCGATACATACACGCAAACGGAGCATCAATATTCTTCATTTGTCTTTTCCTCCATGTAGGCCGAGGAATGTACTATGGATCCTACGCCTTTATAGAAACATGAAACATCGGAGTGGTCTTACTCTTTGCAGTGATAGCCACCGCATTTATAGGCTATGTCCTC…	CYTB	1
K18010278	Praomys	jacksoni	Empurputia, Loita Hills	-1.85339	35.8896	2137.71	28.8	108	129	24	21.5	ATGACAAACATCCGAAAAACCCACCCACTTCTTAAAATAATTAACCATTCTTTCATTGACCTTCCTGCCCCATCAAATATTTCATCATGATGAAACTTCGGCTCACTATTAGGAGTCTGCTTAATAATCCAAATTATCACAGGCCTTTTCCTAGCTATACACTACACATCAGATACAACAACAGCATTTTCATCAGTAACACATATTTGCCGAGACGTAAACTACGGATGACTAATCCGATACATACACGCAAACGGAGCATCAATATTCTTCATTTGTCTTTTCCTCCATGTAGGCCGAGGAATGTACTATGGATCCTACGCCTTTATAGAAACATGAAACATCGGAGTGGTCTTACTCTTTGCAGTGATAGCCACCGCATTTATAGGCTATGTCCTC…	CYTB	1
K18010279	Praomys	jacksoni	Empurputia, Loita Hills	-1.85314	35.8898	2152.06	38.1	117	141	23	22.5	ATGACAAACATCCGAAAAACCCACCCACTTCTTAAAATAATTAACCATTCTTTCATTGACCTTCCTGCCCCATCAAATATTTCATCATGATGAAACTTCGGCTCACTATTAGGAGTCTGCTTAATAATCCAAATTATCACAGGCCTTTTCCTAGCTATACACTACACATCAGATACAACAACAGCATTTTCATCAGTAACACATATTTGCCGAGACGTAAACTACGGATGACTAATCCGATACATACACGCAAACGGAGCATCAATATTCTTCATTTGTCTTTTCCTCCATGTAGGCCGAGGAATGTACTATGGATCCTACGCCTTTATAGAAACATGAAACATCGGAGTGGTCTTACTCTTTGCAGTGATAGCCACCGCATTTATAGGCTATGTCCTC…	CYTB	1
K18010285	Praomys	jacksoni	Empurputia, Loita Hills	-1.85555	35.8876	2144.82	30.9	110	138	24	21.5	ATGACAAACATCCGAAAAACCCACCCACTTCTTAAAATAATTAACCATTCTTTCATTGACCTTCCTGCCCCATCAAATATTTCATCATGATGAAACTTCGGCTCACTATTAGGAGTCTGCTTAATAATCCAAATTATCACAGGCCTTTTCCTAGCTATACACTACACATCAGATACAACAACAGCATTTTCATCAGTAACACATATTTGCCGAGACGTAAACTACGGATGACTAATCCGATACATACACGCAAACGGAGCATCAATATTCTTCATTTGTCTTTTCCTCCATGTAGGCCGAGGAATGTACTATGGATCCTACGCCTTTATAGAAACATGAAACATCGGAGTGGTCTTACTCTTTGCAGTGATAGCCACCGCATTTATAGGCTATGTCCTC…	CYTB	1
K18010286	Praomys	jacksoni	Empurputia, Loita Hills	-1.85581	35.8875	2144.82	35.3	118	137	24	22	ATGACAAACATCCGAAAAACCCACCCACTTCTTAAAATAATTAACCATTCTTTCATTGACCTTCCTGCCCCATCAAATATTTCATCATGATGAAACTTCGGCTCACTATTAGGAGTCTGCTTAATAATCCAAATTATCACAGGCCTTTTCCTAGCTATACACTACACATCAGATACAACAACAGCATTTTCATCAGTAACACATATTTGCCGAGACGTAAACTACGGATGACTAATCCGATACATACACGCAAACGGAGCATCAATATTCTTCATTTGTCTTTTCCTCCATGTAGGCCGAGGAATGTACTATGGATCCTACGCCTTTATAGAAACATGAAACATCGGAGTGGTCTTACTCTTTGCAGTGATAGCCACCGCATTTATAGGCTATGTCCTC…	CYTB	1
K18010287	Praomys	jacksoni	Empurputia, Loita Hills	-1.85606	35.8874	2141.53	23.4	99	123	24	20.5	ATGACAAACATCCGAAAAACCCACCCACTTCTTAAAATAATTAACCATTCTTTCATTGACCTTCCTGCCCCATCAAATATTTCATCATGATGAAACTTCGGCTCACTATTAGGAGTCTGCTTAATAATCCAAATTATCACAGGCCTTTTCCTAGCTATACACTACACATCAGATACAACAACAGCATTTTCATCAGTAACACATATTTGCCGAGACGTAAACTACGGATGACTAATCCGATACATACACGCAAACGGAGCATCAATATTCTTCATTTGTCTTTTCCTCCATGTAGGCCGAGGAATGTACTATGGATCCTACGCCTTTATAGAAACATGAAACATCGGAGTGGTCTTACTCTTTGCAGTGATAGCCACCGCATTTATAGGCTATGTCCTC…	CYTB	1
K18010288	Praomys	jacksoni	Empurputia, Loita Hills	-1.85631	35.8873	2141.53	38.8	120	140	23.5	22	ATGACAAACATCCGAAAAACCCACCCACTTCTTAAAATAATTAACCATTCTTTCATTGACCTTCCTGCCCCATCAAATATTTCATCATGATGAAACTTCGGCTCACTATTAGGAGTCTGCTTAATAATCCAAATTATCACAGGCCTTTTCCTAGCTATACACTACACATCAGATACAACAACAGCATTTTCATCAGTAACACATATTTGCCGAGACGTAAACTACGGATGACTAATCCGATACATACACGCAAACGGAGCATCAATATTCTTCATTTGTCTTTTCCTCCATGTAGGCCGAGGAATGTACTATGGATCCTACGCCTTTATAGAAACATGAAACATCGGAGTGGTCTTACTCTTTGCAGTGATAGCCACCGCATTTATAGGCTATGTCCTC…	CYTB	1
K18010294	Praomys	jacksoni	Empurputia, Loita Hills	-1.85784	35.8865	2171.24	38	116	145	24	23	ATGACAAACATCCGAAAAACCCACCCACTTCTTAAAATAATTAACCATTCTTTCATTGACCTTCCTGCCCCATCAAATATTTCATCATGATGAAACTTCGGCTCACTATTAGGAGTCTGCTTAATAATCCAAATTATCACAGGCCTTTTCCTAGCTATACACTACACATCAGATACAACAACAGCATTTTCATCAGTAACACATATTTGCCGAGACGTAAACTACGGATGACTAATCCGATACATACACGCAAACGGAGCATCAATATTCTTCATTTGTCTTTTCCTCCATGTAGGCCGAGGAATGTACTATGGATCCTACGCCTTTATAGAAACATGAAACATCGGAGTGGTCTTACTCTTTGCAGTGATAGCCACCGCATTTATAGGCTATGTCCTC…	CYTB	1
K18010295	Praomys	jacksoni	Empurputia, Loita Hills	-1.85809	35.8863	2175.59	32.6	112	139	24	21.5	ATGACAAACATCCGAAAAACCCACCCACTTCTTAAAATAATTAACCATTCTTTCATTGACCTTCCTGCCCCATCAAATATTTCATCATGATGAAACTTCGGCTCACTATTAGGAGTCTGCTTAATAATCCAAATTATCACAGGCCTTTTCCTAGCTATACACTACACATCAGATACAACAACAGCATTTTCATCAGTAACACATATTTGCCGAGACGTAAACTACGGATGACTAATCCGATACATACACGCAAACGGAGCATCAATATTCTTCATTTGTCTTTTCCTCCATGTAGGCCGAGGAATGTACTATGGATCCTACGCCTTTATAGAAACATGAAACATCGGAGTGGTCTTACTCTTTGCAGTGATAGCCACCGCATTTATAGGCTATGTCCTC…	CYTB	1
K18010296	Praomys	jacksoni	Empurputia, Loita Hills	-1.85834	35.8862	2175.59	26.6	100	129	23	21	ATGACAAACATCCGAAAAACCCACCCACTTCTTAAAATAATTAACCATTCTTTCATTGACCTTCCTGCCCCATCAAATATTTCATCATGATGAAACTTCGGCTCACTATTAGGAGTCTGCTTAATAATCCAAATTATCACAGGCCTTTTCCTAGCTATACACTACACATCAGATACAACAACAGCATTTTCATCAGTAACACATATTTGCCGAGACGTAAACTACGGATGACTAATCCGATACATACACGCAAACGGAGCATCAATATTCTTCATTTGTCTTTTCCTCCATGTAGGCCGAGGAATGTACTATGGATCCTACGCCTTTATAGAAACATGAAACATCGGAGTGGTCTTACTCTTTGCAGTGATAGCCACCGCATTTATAGGCTATGTCCTC…	CYTB	1
K18010297	Praomys	jacksoni	Empurputia, Loita Hills	-1.8586	35.8861	2175.59	30.5	110	138	23	21.5	ATGACAAACATCCGAAAAACCCACCCACTTCTTAAAATAATTAACCATTCTTTCATTGACCTTCCTGCCCCATCAAATATTTCATCATGATGAAACTTCGGCTCACTATTAGGAGTCTGCTTAATAATCCAAATTATCACAGGCCTTTTCCTAGCTATACACTACACATCAGATACAACAACAGCATTTTCATCAGTAACACATATTTGCCGAGACGTAAACTACGGATGACTAATCCGATACATACACGCAAACGGAGCATCAATATTCTTCATTTGTCTTTTCCTCCATGTAGGCCGAGGAATGTACTATGGATCCTACGCCTTTATAGAAACATGAAACATCGGAGTGGTCTTACTCTTTGCAGTGATAGCCACCGCATTTATAGGCTATGTCCTC…	CYTB	1
K18010298	Praomys	jacksoni	Empurputia, Loita Hills	-1.85885	35.8859	2176.9	41.3	118		23.5	21	ATGACAAACATCCGAAAAACCCACCCACTTCTTAAAATAATTAACCATTCTTTCATTGACCTTCCTGCCCCATCAAATATTTCATCATGATGAAACTTCGGCTCACTATTAGGAGTCTGCTTAATAATCCAAATTATCACAGGCCTTTTCCTAGCTATACACTACACATCAGATACAACAACAGCATTTTCATCAGTAACACATATTTGCCGAGACGTAAACTACGGATGACTAATCCGATACATACACGCAAACGGAGCATCAATATTCTTCATTTGTCTTTTCCTCCATGTAGGCCGAGGAATGTACTATGGATCCTACGCCTTTATAGAAACATGAAACATCGGAGTGGTCTTACTCTTTGCAGTGATAGCCACCGCATTTATAGGCTATGTCCTC…	CYTB	1
K18010305	Praomys	jacksoni	Empurputia, Loita Hills	-1.85364	35.8893	2137.71	35.2	108	126	23.5	20.5	ATGACAAACATCCGAAAAACCCACCCACTTCTTAAAATAATTAACCATTCTTTCATTGACCTTCCTGCCCCATCAAATATTTCATCATGATGAAACTTCGGCTCACTATTAGGAGTCTGCTTAATAATCCAAATTATCACAGGCCTTTTCCTAGCTATACACTACACATCAGATACAACAACAGCATTTTCATCAGTAACACATATTTGCCGAGACGTAAACTACGGATGACTAATCCGATACATACACGCAAACGGAGCATCAATATTCTTCATTTGTCTTTTCCTCCATGTAGGCCGAGGAATGTACTATGGATCCTACGCCTTTATAGAAACATGAAACATCGGAGTGGTCTTACTCTTTGCAGTGATAGCCACCGCATTTATAGGCTATGTCCTC…	CYTB	1
K18010310	Praomys	jacksoni	Empurputia, Loita Hills	-1.85237	35.8906	2158.43	35.3	114	142	23	21.5	ATGACAAACATCCGAAAAACCCACCCACTTCTTAAAATAATTAACCATTCTTTCATTGACCTTCCTGCCCCATCAAATATTTCATCATGATGAAACTTCGGCTCACTATTAGGAGTCTGCTTAATAATCCAAATTATCACAGGCCTTTTCCTAGCTATACACTACACATCAGATACAACAACAGCATTTTCATCAGTAACACATATTTGCCGAGACGTAAACTACGGATGACTAATCCGATACATACACGCAAACGGAGCATCAATATTCTTCATTTGTCTTTTCCTCCATGTAGGCCGAGGAATGTACTATGGATCCTACGCCTTTATAGAAACATGAAACATCGGAGTGGTCTTACTCTTTGCAGTGATAGCCACCGCATTTATAGGCTATGTCCTC…	CYTB	1
K18010311	Praomys	jacksoni	Empurputia, Loita Hills	-1.85212	35.8908	2150.82	17.1	88	102	22	19.5	ATGACAAACATCCGAAAAACCCACCCACTTCTTAAAATAATTAACCATTCTTTCATTGACCTTCCTGCCCCATCAAATATTTCATCATGATGAAACTTCGGCTCACTATTAGGAGTCTGCTTAATAATCCAAATTATCACAGGCCTTTTCCTAGCTATACACTACACATCAGATACAACAACAGCATTTTCATCAGTAACACATATTTGCCGAGACGTAAACTACGGATGACTAATCCGATACATACACGCAAACGGAGCATCAATATTCTTCATTTGTCTTTTCCTCCATGTAGGCCGAGGAATGTACTATGGATCCTACGCCTTTATAGAAACATGAAACATCGGAGTGGTCTTACTCTTTGCAGTGATAGCCACCGCATTTATAGGCTATGTCCTC…	CYTB	1
K18010312	Praomys	jacksoni	Empurputia, Loita Hills	-1.85069	35.8916	2160.94	36.1	115	143	25	21	ATGACAAACATCCGAAAAACCCACCCACTTCTTAAAATAATTAACCATTCTTTCATTGACCTTCCTGCCCCATCAAATATTTCATCATGATGAAACTTCGGCTCACTATTAGGAGTCTGCTTAATAATCCAAATTATCACAGGCCTTTTCCTAGCTATACACTACACATCAGATACAACAACAGCATTTTCATCAGTAACACATATTTGCCGAGACGTAAACTACGGATGACTAATCCGATACATACACGCAAACGGAGCATCAATATTCTTCATTTGTCTTTTCCTCCATGTAGGCCGAGGAATGTACTATGGATCCTACGCCTTTATAGAAACATGAAACATCGGAGTGGTCTTACTCTTTGCAGTGATAGCCACCGCATTTATAGGCTATGTCCTC…	CYTB	1
K18010318	Praomys	jacksoni	Empurputia, Loita Hills	-1.85036	35.8917	2163.62	19	70	101	22	20	ATGACAAACATCCGAAAAACCCACCCACTTCTTAAAATAATTAACCATTCTTTCATTGACCTTCCTGCCCCATCAAATATTTCATCATGATGAAACTTCGGCTCACTATTAGGAGTCTGCTTAATAATCCAAATTATCACAGGCCTTTTCCTAGCTATACACTACACATCAGATACAACAACAGCATTTTCATCAGTAACACATATTTGCCGAGACGTAAACTACGGATGACTAATCCGATACATACACGCAAACGGAGCATCAATATTCTTCATTTGTCTTTTCCTCCATGTAGGCCGAGGAATGTACTATGGATCCTACGCCTTTATAGAAACATGAAACATCGGAGTGGTCTTACTCTTTGCAGTGATAGCCACCGCATTTATAGGCTATGTCCTC…	CYTB	1
K18010319	Praomys	jacksoni	Empurputia, Loita Hills	-1.85031	35.8918	2163.62	31.1	110	135	23	22	ATGACAAACATCCGAAAAACCCACCCACTTCTTAAAATAATTAACCATTCTTTCATTGACCTTCCTGCCCCATCAAATATTTCATCATGATGAAACTTCGGCTCACTATTAGGAGTCTGCTTAATAATCCAAATTATCACAGGCCTTTTCCTAGCTATACACTACACATCAGATACAACAACAGCATTTTCATCAGTAACACATATTTGCCGAGACGTAAACTACGGATGACTAATCCGATACATACACGCAAACGGAGCATCAATATTCTTCATTTGTCTTTTCCTCCATGTAGGCCGAGGAATGTACTATGGATCCTACGCCTTTATAGAAACATGAAACATCGGAGTGGTCTTACTCTTTGCAGTGATAGCCACCGCATTTATAGGCTATGTCCTC…	CYTB	1
K18010320	Praomys	jacksoni	Empurputia, Loita Hills	-1.85026	35.8918	2163.62	36.3	109	130	23.5	20	ATGACAAACATCCGAAAAACCCACCCACTTCTTAAAATAATTAACCATTCTTTCATTGACCTTCCTGCCCCATCAAATATTTCATCATGATGAAACTTCGGCTCACTATTAGGAGTCTGCTTAATAATCCAAATTATCACAGGCCTTTTCCTAGCTATACACTACACATCAGATACAACAACAGCATTTTCATCAGTAACACATATTTGCCGAGACGTAAACTACGGATGACTAATCCGATACATACACGCAAACGGAGCATCAATATTCTTCATTTGTCTTTTCCTCCATGTAGGCCGAGGAATGTACTATGGATCCTACGCCTTTATAGAAACATGAAACATCGGAGTGGTCTTACTCTTTGCAGTGATAGCCACCGCATTTATAGGCTATGTCCTC…	CYTB	1
K18010321	Praomys	jacksoni	Empurputia, Loita Hills	-1.8502	35.8918	2163.62	17.1	89		22	19	ATGACAAACATCCGAAAAACCCACCCACTTCTTAAAATAATTAACCATTCTTTCATTGACCTTCCTGCCCCATCAAATATTTCATCATGATGAAACTTCGGCTCACTATTAGGAGTCTGCTTAATAATCCAAATTATCACAGGCCTTTTCCTAGCTATACACTACACATCAGATACAACAACAGCATTTTCATCAGTAACACATATTTGCCGAGACGTAAACTACGGATGACTAATCCGATACATACACGCAAACGGAGCATCAATATTCTTCATTTGTCTTTTCCTCCATGTAGGCCGAGGAATGTACTATGGATCCTACGCCTTTATAGAAACATGAAACATCGGAGTGGTCTTACTCTTTGCAGTGATAGCCACCGCATTTATAGGCTATGTCCTC…	CYTB	1
K18010322	Praomys	jacksoni	Empurputia, Loita Hills	-1.85015	35.8918	2163.62						ATGACAAACATCCGAAAAACCCACCCACTTCTTAAAATAATTAACCATTCTTTCATTGACCTTCCTGCCCCATCAAATATTTCATCATGATGAAACTTCGGCTCACTATTAGGAGTCTGCTTAATAATCCAAATTATCACAGGCCTTTTCCTAGCTATACACTACACATCAGATACAACAACAGCATTTTCATCAGTAACACATATTTGCCGAGACGTAAACTACGGATGACTAATCCGATACATACACGCAAACGGAGCATCAATATTCTTCATTTGTCTTTTCCTCCATGTAGGCCGAGGAATGTACTATGGATCCTACGCCTTTATAGAAACATGAAACATCGGAGTGGTCTTACTCTTTGCAGTGATAGCCACCGCATTTATAGGCTATGTCCTC…	CYTB	1
K18010326	Praomys	jacksoni	Empurputia, Loita Hills	-1.84993	35.8919	2163.62	31.4	110	133	24	21	ATGACAAACATCCGAAAAACCCACCCACTTCTTAAAATAATTAACCATTCTTTCATTGACCTTCCTGCCCCATCAAATATTTCATCATGATGAAACTTCGGCTCACTATTAGGAGTCTGCTTAATAATCCAAATTATCACAGGCCTTTTCCTAGCTATACACTACACATCAGATACAACAACAGCATTTTCATCAGTAACACATATTTGCCGAGACGTAAACTACGGATGACTAATCCGATACATACACGCAAACGGAGCATCAATATTCTTCATTTGTCTTTTCCTCCATGTAGGCCGAGGAATGTACTATGGATCCTACGCCTTTATAGAAACATGAAACATCGGAGTGGTCTTACTCTTTGCAGTGATAGCCACCGCATTTATAGGCTATGTCCTC…	CYTB	1
K18010327	Praomys	jacksoni	Empurputia, Loita Hills	-1.84987	35.892	2163.62	46.1	129	152	26		ATGACAAACATCCGAAAAACCCACCCACTTCTTAAAATAATTAACCATTCTTTCATTGACCTTCCTGCCCCATCAAATATTTCATCATGATGAAACTTCGGCTCACTATTAGGAGTCTGCTTAATAATCCAAATTATTACAGGCCTTTTCCTAGCTATACACTACACATCAGATACAACAACAGCATTTTCATCAGTAACACATATTTGCCGAGACGTAAACTACGGATGACTAATCCGATACATACACGCAAACGGAGCATCAATATTCTTCATTTGTCTTTTCCTCCATGTAGGCCGAGGAATGTACTATGGATCCTACGCCTTTATAGAAACATGAAACATCGGAGTGGTCTTACTCTTTGCAGTGATAGCCACCGCATTTATAGGCTATGTCCTC…	CYTB	1
K18010328	Praomys	jacksoni	Empurputia, Loita Hills	-1.84982	35.892	2163.62	24.2	101	114	24	21.5	ATGACAAACATCCGAAAAACCCACCCACTTCTTAAAATAATTAACCATTCTTTCATTGACCTTCCTGCCCCATCAAATATTTCATCATGATGAAACTTCGGCTCACTATTAGGAGTCTGCTTAATAATCCAAATTATCACAGGCCTTTTCCTAGCTATACACTACACATCAGATACAACAACAGCATTTTCATCAGTAACACATATTTGCCGAGACGTAAACTACGGATGACTAATCCGATACATACACGCAAACGGAGCATCAATATTCTTCATTTGTCTTTTCCTCCATGTAGGCCGAGGAATGTACTATGGATCCTACGCCTTTATAGAAACATGAAACATCGGAGTGGTCTTACTCTTTGCAGTGATAGCCACCGCATTTATAGGCTATGTCCTC…	CYTB	1
K18010329	Praomys	jacksoni	Empurputia, Loita Hills	-1.84977	35.892	2165	45.5	117	143	24	22.5	ATGACAAACATCCGAAAAACCCACCCACTTCTTAAAATAATTAACCATTCTTTCATTGACCTTCCTGCCCCATCAAATATTTCATCATGATGAAACTTCGGCTCACTATTAGGAGTCTGCTTAATAATCCAAATTATCACAGGCCTTTTCCTAGCTATACACTACACATCAGATACAACAACAGCATTTTCATCAGTAACACATATTTGCCGAGACGTAAACTACGGATGACTAATCCGATACATACACGCAAACGGAGCATCAATATTCTTCATTTGTCTTTTCCTCCATGTAGGCCGAGGAATGTACTATGGATCCTACGCCTTTATAGAAACATGAAACATCGGAGTGGTCTTACTCTTTGCAGTGATAGCCACCGCATTTATAGGCTATGTCCTC…	CYTB	1
K18010330	Praomys	jacksoni	Empurputia, Loita Hills	-1.84971	35.892	2165	35.1	113	131	23.5	22	ATGACAAACATCCGAAAAACCCACCCACTTCTTAAAATAATTAACCATTCTTTCATTGACCTTCCTGCCCCATCAAATATTTCATCATGATGAAACTTCGGCTCACTATTAGGAGTCTGCTTAATAATCCAAATTATCACAGGCCTTTTCCTAGCTATACACTACACATCAGATACAACAACAGCATTTTCATCAGTAACACATATTTGCCGAGACGTAAACTACGGATGACTAATCCGATACATACACGCAAACGGAGCATCAATATTCTTCATTTGTCTTTTCCTCCATGTAGGCCGAGGAATGTACTATGGATCCTACGCCTTTATAGAAACATGAAACATCGGAGTGGTCTTACTCTTTGCAGTGATAGCCACCGCATTTATAGGCTATGTCCTC…	CYTB	1
K18010331	Praomys	jacksoni	Empurputia, Loita Hills	-1.84966	35.8921	2165.91	34.8	114	138	24	21.5	ATGACAAACATCCGAAAAACCCACCTACTTCTTAAAATAATTAACCATTCTTTCATTGACCTTCCTGCCCCATCAAATATTTCATCATGATGAAACTTCGGCTCACTATTAGGAGTCTGCTTAATAATCCAAATTATCACAGGCCTTTTCCTAGCTATACACTACACATCAGATACAACAACAGCATTTTCATCAGTAACACATATTTGCCGAGACGTAAACTACGGATGACTAATCCGATACATACACGCAAACGGAGCATCAATATTCTTCATTTGTCTTTTCCTCCATGTAGGCCGAGGAATGTACTATGGATCCTACGCCTTTATAGAAACATGAAACATCGGAGTGGTCTTACTCTTTGCAGTGATAGCCACCGCATTTATAGGCTATGTCCTC…	CYTB	1
K18010333	Praomys	jacksoni	Empurputia, Loita Hills	-1.84955	35.8921	2165.91	36.8	113	137	24	22	ATGACAAACATCCGAAAAACCCACCCACTTCTTAAAATAATTAACCATTCTTTCATTGACCTTCCTGCCCCATCAAATATTTCATCATGATGAAACTTCGGCTCACTATTAGGAGTCTGCTTAATAATCCAAATTATCACAGGCCTTTTCCTAGCTATACACTACACATCAGATACAACAACAGCATTTTCATCAGTAACACATATTTGCCGAGACGTAAACTACGGATGACTAATCCGATACATACACGCAAACGGAGCATCAATATTCTTCATTTGTCTTTTCCTCCATGTAGGCCGAGGAATGTACTATGGATCCTACGCCTTTATAGAAACATGAAACATCGGAGTGGTCTTACTCTTTGCAGTGATAGCCACCGCATTTATAGGCTATGTCCTC…	CYTB	1
K18010334	Praomys	jacksoni	Empurputia, Loita Hills	-1.84949	35.8921	2165.91	12.2	83		21	20	ATGACAAACATCCGAAAAACCCACCCACTTCTTAAAATAATTAACCATTCTTTCATTGACCTTCCTGCCCCATCAAATATTTCATCATGATGAAACTTCGGCTCACTATTAGGAGTCTGCTTAATAATCCAAATTATCACAGGCCTTTTCCTAGCTATACACTACACATCAGATACAACAACAGCATTTTCATCAGTAACACATATTTGCCGAGACGTAAACTACGGATGACTAATCCGATACATACACGCAAACGGAGCATCAATATTCTTCATTTGTCTTTTCCTCCATGTAGGCCGAGGAATGTACTATGGATCCTACGCCTTTATAGAAACATGAAACATCGGAGTGGTCTTACTCTTTGCAGTGATAGCCACCGCATTTATAGGCTATGTCCTC…	CYTB	1
K18010336	Praomys	jacksoni	Empurputia, Loita Hills	-1.85127	35.8909	2158.88	22.3	94	101	23	19.5	ATGACAAACATCCGAAAAACCCACCCACTTCTTAAAATAATTAACCATTCTTTCATTGACCTTCCTGCCCCATCAAATATTTCATCATGATGAAACTTCGGCTCACTATTAGGAGTCTGCTTAATAATCCAAATTATCACAGGCCTTTTCCTAGCTATACACTACACATCAGATACAACAACAGCATTTTCATCAGTAACACATATTTGCCGAGACGTAAACTACGGATGACTAATCCGATACATACACGCAAACGGAGCATCAATATTCTTCATTTGTCTTTTCCTCCATGTAGGCCGAGGAATGTACTATGGATCCTACGCCTTTATAGAAACATGAAACATCGGAGTGGTCTTACTCTTTGCAGTGATAGCCACCGCATTTATAGGCTATGTCCTC…	CYTB	1
K18010337	Praomys	jacksoni	Empurputia, Loita Hills	-1.85153	35.8907	2158.88	27	100	120	23.5	20	ATGACAAACATCCGAAAAACCCACCCACTTCTTAAAATAATTAACCATTCTTTCATTGACCTTCCTGCCCCATCAAATATTTCATCATGATGAAACTTCGGCTCACTATTAGGAGTCTGCTTAATAATCCAAATTATCACAGGCCTTTTCCTAGCTATACACTACACATCAGATACAACAACAGCATTTTCATCAGTAACACATATTTGCCGAGACGTAAACTACGGATGACTAATCCGATACATACACGCAAACGGAGCATCAATATTCTTCATTTGTCTTTTCCTCCATGTAGGCCGAGGAATGTACTATGGATCCTACGCCTTTATAGAAACATGAAACATCGGAGTGGTCTTACTCTTTGCAGTGATAGCCACCGCATTTATAGGCTATGTCCTC…	CYTB	1
K18010338	Praomys	jacksoni	Empurputia, Loita Hills	-1.85178	35.8905	2166.31	38.7	115	141	24	22.5	ATGACAAACATCCGAAAAACCCACCCACTTCTTAAAATAATTAACCATTCTTTCATTGACCTTCCTGCCCCATCAAATATTTCATCATGATGAAACTTCGGCTCACTATTAGGAGTCTGCTTAATAATCCAAATTATCACAGGCCTTTTCCTAGCTATACACTACACATCAGATACAACAACAGCATTTTCATCAGTAACACATATTTGCCGAGACGTAAACTACGGATGACTAATCCGATACATACACGCAAACGGAGCATCAATATTCTTCATTTGTCTTTTCCTCCATGTAGGCCGAGGAATGTACTATGGATCCTACGCCTTTATAGAAACATGAAACATCGGAGTGGTCTTACTCTTTGCAGTGATAGCCACCGCATTTATAGGCTATGTCCTC…	CYTB	1
K18010339	Praomys	jacksoni	Empurputia, Loita Hills	-1.85204	35.8903	2158.43	17.3	90	108	21.5	20.5	ATGACAAACATCCGAAAAACCCACCCACTTCTTAAAATAATTAACCATTCTTTCATTGACCTTCCTGCCCCATCAAATATTTCATCATGATGAAACTTCGGCTCACTATTAGGAGTCTGCTTAATAATCCAAATTATCACAGGCCTTTTCCTAGCTATACACTACACATCAGATACAACAACAGCATTTTCATCAGTAACACATATTTGCCGAGACGTAAACTACGGATGACTAATCCGATACATACACGCAAACGGAGCATCAATATTCTTCATTTGTCTTTTCCTCCATGTAGGCCGAGGAATGTACTATGGATCCTACGCCTTTATAGAAACATGAAACATCGGAGTGGTCTTACTCTTTGCAGTGATAGCCACCGCATTTATAGGCTATGTCCTC…	CYTB	1
K18010342	Praomys	jacksoni	Empurputia, Loita Hills	-1.8528	35.8896	2152.06	31.6	109	137	24	22	ATGACAAACATCCGAAAAACCCACCCACTTCTTAAAATAATTAACCATTCTTTCATTGACCTTCCTGCCCCATCAAATATTTCATCATGATGAAACTTCGGCTCACTATTAGGAGTCTGCTTAATAATCCAAATTATCACAGGCCTTTTCCTAGCTATACACTACACATCAGATACAACAACAGCATTTTCATCAGTAACACATATTTGCCGAGACGTAAACTACGGATGACTAATCCGATACATACACGCAAACGGAGCATCAATATTCTTCATTTGTCTTTTCCTCCATGTAGGCCGAGGAATGTACTATGGATCCTACGCCTTTATAGAAACATGAAACATCGGAGTGGTCTTACTCTTTGCAGTGATAGCCACCGCATTTATAGGCTATGTCCTC…	CYTB	1
K18010343	Praomys	jacksoni	Empurputia, Loita Hills	-1.85306	35.8893	2152.06	26.9	101	121	23	21.5	ATGACAAACATCCGAAAAACCCACCCACTTCTTAAAATAATTAACCATTCTTTCATTGACCTTCCTGCCCCATCAAATATTTCATCATGATGAAACTTCGGCTCACTATTAGGAGTCTGCTTAATAATCCAAATTATCACAGGCCTTTTCCTAGCTATACACTACACATCAGATACAACAACAGCATTTTCATCAGTAACACATATTTGCCGAGACGTAAACTACGGATGACTAATCCGATACATACACGCAAACGGAGCATCAATATTCTTCATTTGTCTTTTCCTCCATGTAGGCCGAGGAATGTACTATGGATCCTACGCCTTTATAGAAACATGAAACATCGGAGTGGTCTTACTCTTTGCAGTGATAGCCACCGCATTTATAGGCTATGTCCTC…	CYTB	1
K18010349	Praomys	jacksoni	Empurputia, Loita Hills	-1.85255	35.8898	2163.8	28.5	104	122	23	22	ATGACAAACATCCGAAAAACCCACCCACTTCTTAAAATAATTAACCATTCTTTCATTGACCTTCCTGCCCCATCAAATATTTCATCATGATGAAACTTCGGCTCACTATTAGGAGTCTGCTTAATAATCCAAATTATCACAGGCCTTTTCCTAGCTATACACTACACATCAGATACAACAACAGCATTTTCATCAGTAACACATATTTGCCGAGACGTAAACTACGGATGACTAATCCGATACATACACGCAAACGGAGCATCAATATTCTTCATTTGTCTTTTCCTCCATGTAGGCCGAGGAATGTACTATGGATCCTACGCCTTTATAGAAACATGAAACATCGGAGTGGTCTTACTCTTTGCAGTGATAGCCACCGCATTTATAGGCTATGTCCTC…	CYTB	1
K18010350	Praomys	jacksoni	Empurputia, Loita Hills	-1.8528	35.8896	2152.06	34.4	112	136	24	22.5	ATGACAAACATCCGAAAAACCCACCCACTTCTTAAAATAATTAACCATTCTTTCATTGACCTTCCTGCCCCATCAAATATTTCATCATGATGAAACTTCGGCTCACTATTAGGAGTCTGCTTAATAATCCAAATTATCACAGGCCTTTTCCTAGCTATACACTACACATCAGATACAACAACAGCATTTTCATCAGTAACACATATTTGCCGAGACGTAAACTACGGATGACTAATCCGATACATACACGCAAACGGAGCATCAATATTCTTCATTTGTCTTTTCCTCCATGTAGGCCGAGGAATGTACTATGGATCCTACGCCTTTATAGAAACATGAAACATCGGAGTGGTCTTACTCTTTGCAGTGATAGCCACCGCATTTATAGGCTATGTCCTC…	CYTB	1
K18010351	Praomys	jacksoni	Empurputia, Loita Hills	-1.85306	35.8893	2152.06	33.9	106	132	24	20.5	ATGACAAACATCCGAAAAACCCACCCACTTCTTAAAATAATTAACCATTCTTTCATTGACCTTCCTGCCCCATCAAATATTTCATCATGATGAAACTTCGGCTCACTATTAGGAGTCTGCTTAATAATCCAAATTATCACAGGCCTTTTCCTAGCTATACACTACACATCAGATACAACAACAGCATTTTCATCAGTAACACATATTTGCCGAGACGTAAACTACGGATGACTAATCCGATACATACACGCAAACGGAGCATCAATATTCTTCATTTGTCTTTTCCTCCATGTAGGCCGAGGAATGTACTATGGATCCTACGCCTTTATAGAAACATGAAACATCGGAGTGGTCTTACTCTTTGCAGTGATAGCCACCGCATTTATAGGCTATGTCCTC…	CYTB	1
K18010352	Praomys	jacksoni	Empurputia, Loita Hills	-1.85069	35.8916	2160.94	17	89	102	22	20	ATGACAAACATCCGAAAAACCCACCCACTTCTTAAAATAATTAACCATTCTTTCATTGACCTTCCTGCCCCATCAAATATTTCATCATGATGAAACTTCGGCTCACTATTAGGAGTCTGCTTAATAATCCAAATTATCACAGGCCTTTTCCTAGCTATACACTACACATCAGATACAACAACAGCATTTTCATCAGTAACACATATTTGCCGAGACGTAAACTACGGATGACTAATCCGATACATACACGCAAACGGAGCATCAATATTCTTCATTTGTCTTTTCCTCCATGTAGGCCGAGGAATGTACTATGGATCCTACGCCTTTATAGAAACATGAAACATCGGAGTGGTCTTACTCTTTGCAGTGATAGCCACCGCATTTATAGGCTATGTCCTC…	CYTB	1
K18010362	Praomys	jacksoni	Empurputia, Loita Hills	-1.8498	35.892	2165	28.6	106	126	23	21.5	ATGACAAACATCCGAAAAACCCACCCACTTCTTAAAATAATTAACCATTCTTTCATTGACCTTCCTGCCCCATCAAATATTTCATCATGATGAAACTTCGGCTCACTATTAGGAGTCTGCTTAATAATCCAAATTATCACAGGCCTTTTCCTAGCTATACACTACACATCAGATACAACAACAGCATTTTCATCAGTAACACATATTTGCCGAGACGTAAACTACGGATGACTAATCCGATACATACACGCAAACGGAGCATCAATATTCTTCATTTGTCTTTTCCTCCATGTAGGCCGAGGAATGTACTATGGATCCTACGCCTTTATAGAAACATGAAACATCGGAGTGGTCTTACTCTTTGCAGTGATAGCCACCGCATTTATAGGCTATGTCCTC…	CYTB	1
K18010363	Praomys	jacksoni	Empurputia, Loita Hills	-1.84971	35.892	2165	26.3	101	116	23	22	ATGACAAACATCCGAAAAACCCACCCACTTCTTAAAATAATTAACCATTCTTTCATTGACCTTCCTGCCCCATCAAATATTTCATCATGATGAAACTTCGGCTCACTATTAGGAGTCTGCTTAATAATCCAAATTATCACAGGCCTTTTCCTAGCTATACACTACACATCAGATACAACAACAGCATTTTCATCAGTAACACATATTTGCCGAGACGTAAACTACGGATGACTAATCCGATACATACACGCAAACGGAGCATCAATATTCTTCATTTGTCTTTTCCTCCATGTAGGCCGAGGAATGTACTATGGATCCTACGCCTTTATAGAAACATGAAACATCGGAGTGGTCTTACTCTTTGCAGTGATAGCCACCGCATTTATAGGCTATGTCCTC…	CYTB	1
K18010368	Praomys	jacksoni	Empurputia, Loita Hills	-1.84122	35.8938	2202.22	34.4	114	134	23.5	21	ATGACAAACATCCGAAAAACCCACCCACTTCTTAAAATAATTAACCATTCTTTCATTGACCTTCCTGCCCCATCAAATATTTCATCATGATGAAACTTCGGCTCACTATTAGGAGTCTGCTTAATAATCCAAATTATCACAGGCCTTTTCCTAGCTATACACTACACATCAGATACAACAACAGCATTTTCATCAGTAACACATATTTGCCGAGACGTAAACTACGGATGACTAATCCGATACATACACGCAAACGGAGCATCAATATTCTTCATTTGTCTTTTCCTCCATGTAGGCCGAGGAATGTACTATGGATCCTACGCCTTTATAGAAACATGAAACATCGGAGTGGTCTTACTCTTTGCAGTGATAGCCACCGCATTTATAGGCTATGTCCTC…	CYTB	1
K18010369	Praomys	jacksoni	Empurputia, Loita Hills	-1.84051	35.8943	2206.54	31	109	128	22.5	20	ATGACAAACATCCGAAAAACCCACCCACTTCTTAAAATAATTAACCATTCTTTCATTGACCTTCCTGCCCCATCAAATATTTCATCATGATGAAACTTCGGCTCACTATTAGGAGTCTGCTTAATAATCCAAATTATCACAGGCCTTTTCCTAGCTATACACTACACATCAGATACAACAACAGCATTTTCATCAGTAACACATATTTGCCGAGACGTAAACTACGGATGACTAATCCGATACATACACGCAAACGGAGCATCAATATTCTTCATTTGTCTTTTCCTCCATGTAGGCCGAGGAATGTACTATGGATCCTACGCCTTTATAGAAACATGAAACATCGGAGTGGTCTTACTCTTTGCAGTGATAGCCACCGCATTTATAGGCTATGTCCTC…	CYTB	1
K18010370	Praomys	jacksoni	Empurputia, Loita Hills	-1.83979	35.8948	2207.38	35.8	113	138	23	22	ATGACAAACATCCGAAAAACCCACCCACTTCTTAAAATAATTAACCATTCTTTCATTGACCTTCCTGCCCCATCAAATATTTCATCATGATGAAACTTCGGCTCACTATTAGGAGTCTGCTTAATAATCCAAATTATCACAGGCCTTTTCCTAGCTATACACTACACATCAGATACAACAACAGCATTTTCATCAGTAACACATATTTGCCGAGACGTAAACTACGGATGACTAATCCGATACATACACGCAAACGGAGCATCAATATTCTTCATTTGTCTTTTCCTCCATGTAGGCCGAGGAATGTACTATGGATCCTACGCCTTTATAGAAACATGAAACATCGGAGTGGTCTTACTCTTTGCAGTGATAGCCACCGCATTTATAGGCTATGTCCTC…	CYTB	1
K18010371	Praomys	jacksoni	Empurputia, Loita Hills	-1.83908	35.8952	2208.39	34.2	109	138	22.5	22.5	ATGACAAACATCCGAAAAACCCACCCACTTCTTAAAATAATTAACCATTCTTTCATTGACCTTCCTGCCCCATCAAATATTTCATCATGATGAAACTTCGGCTCACTATTAGGAGTCTGCTTAATAATCCAAATTATCACAGGCCTTTTCCTAGCTATACACTACACATCAGATACAACAACAGCATTTTCATCAGTAACACATATTTGCCGAGACGTAAACTACGGATGACTAATCCGATACATACACGCAAACGGAGCATCAATATTCTTCATTTGTCTTTTCCTCCATGTAGGCCGAGGAATGTACTATGGATCCTACGCCTTTATAGAAACATGAAACATCGGAGTGGTCTTACTCTTTGCAGTGATAGCCACCGCATTTATAGGCTATGTCCTC…	CYTB	1
K18010372	Praomys	jacksoni	Empurputia, Loita Hills	-1.83837	35.8957	2205.72	30.3	110	122	23.5	21	ATGACAAACATCCGAAAAACCCACCCACTTCTTAAAATAATTAACCATTCTTTCATTGACCTTCCTGCCCCATCAAATATTTCATCATGATGAAACTTCGGCTCACTATTAGGAGTCTGCTTAATAATCCAAATTATCACAGGCCTTTTCCTAGCTATACACTACACATCAGATACAACAACAGCATTTTCATCAGTAACACATATTTGCCGAGACGTAAACTACGGATGACTAATCCGATACATACACGCAAACGGAGCATCAATATTCTTCATTTGTCTTTTCCTCCATGTAGGCCGAGGAATGTACTATGGATCCTACGCCTTTATAGAAACATGAAACATCGGAGTGGTCTTACTCTTTGCAGTGATAGCCACCGCATTTATAGGCTATGTCCTC…	CYTB	1
K18010377	Praomys	jacksoni	Empurputia, Loita Hills	-1.84142	35.8937	2202.22	34.5	116	139	24	21.5	ATGACAAACATCCGAAAAACCCACCCACTTCTTAAAATAATTAACCATTCTTTCATTGACCTTCCTGCCCCATCAAATATTTCATCATGATGAAACTTCGGCTCACTATTAGGAGTCTGCTTAATAATCCAAATTATCACAGGCCTTTTCCTAGCTATACACTACACATCAGATACAACAACAGCATTTTCATCAGTAACACATATTTGCCGAGACGTAAACTACGGATGACTAATCCGATACATACACGCAAACGGAGCATCAATATTCTTCATTTGTCTTTTCCTCCATGTAGGCCGAGGAATGTACTATGGATCCTACGCCTTTATAGAAACATGAAACATCGGAGTGGTCTTACTCTTTGCAGTGATAGCCACCGCATTTATAGGCTATGTCCTC…	CYTB	1
K18010378	Praomys	jacksoni	Empurputia, Loita Hills	-1.8409	35.894	2202.22	23.2	99	108	22.5	20.5	ATGACAAACATCCGAAAAACCCACCCACTTCTTAAAATAATTAACCATTCTTTCATTGACCTTCCTGCCCCATCAAATATTTCATCATGATGAAACTTCGGCTCACTATTAGGAGTCTGCTTAATAATCCAAATTATCACAGGCCTTTTCCTAGCTATACACTACACATCAGATACAACAACAGCATTTTCATCAGTAACACATATTTGCCGAGACGTAAACTACGGATGACTAATCCGATACATACACGCAAACGGAGCATCAATATTCTTCATTTGTCTTTTCCTCCATGTAGGCCGAGGAATGTACTATGGATCCTACGCCTTTATAGAAACATGAAACATCGGAGTGGTCTTACTCTTTGCAGTGATAGCCACCGCATTTATAGGCTATGTCCTC…	CYTB	1
K18010379	Praomys	jacksoni	Empurputia, Loita Hills	-1.84038	35.8944	2206.54	43.2	118	142	23	21.5	ATGACAAACATCCGAAAAACCCACCCACTTCTTAAAATAATTAACCATTCTTTCATTGACCTTCCTGCCCCATCAAATATTTCATCATGATGAAACTTCGGCTCACTATTAGGAGTCTGCTTAATAATCCAAATTATCACAGGCCTTTTCCTAGCTATACACTACACATCAGATACAACAACAGCATTTTCATCAGTAACACATATTTGCCGAGACGTAAACTACGGATGACTAATCCGATACATACACGCAAACGGAGCATCAATATTCTTCATTTGTCTTTTCCTCCATGTAGGCCGAGGAATGTACTATGGATCCTACGCCTTTATAGAAACATGAAACATCGGAGTGGTCTTACTCTTTGCAGTGATAGCCACCGCATTTATAGGCTATGTCCTC…	CYTB	1
K18010381	Praomys	jacksoni	Empurputia, Loita Hills	-1.83934	35.8951	2208.39	32.1	107	122	23	22	ATGACAAACATCCGAAAAACCCACCCACTTCTTAAAATAATTAACCATTCTTTCATTGACCTTCCTGCCCCATCAAATATTTCATCATGATGAAACTTCGGCTCACTATTAGGAGTCTGCTTAATAATCCAAATTATCACAGGCCTTTTCCTAGCTATACACTACACATCAGATACAACAACAGCATTTTCATCAGTAACACATATTTGCCGAGACGTAAACTACGGATGACTAATCCGATACATACACGCAAACGGAGCATCAATATTCTTCATTTGTCTTTTCCTCCATGTAGGCCGAGGAATGTACTATGGATCCTACGCCTTTATAGAAACATGAAACATCGGAGTGGTCTTACTCTTTGCAGTGATAGCCACCGCATTTATAGGCTATGTCCTC…	CYTB	1
K18010382	Praomys	jacksoni	Empurputia, Loita Hills	-1.83882	35.8954	2206.08	32.5	113	131	23	21.5	ATGACAAACATCCGAAAAACCCACCCACTTCTTAAAATAATTAACCATTCTTTCATTGACCTTCCTGCCCCATCAAATATTTCATCATGATGAAACTTCGGCTCACTATTAGGAGTCTGCTTAATAATCCAAATTATCACAGGCCTTTTCCTAGCTATACACTACACATCAGATACAACAACAGCATTTTCATCAGTAACACATATTTGCCGAGACGTAAACTACGGATGACTAATCCGATACATACACGCAAACGGAGCATCAATATTCTTCATTTGTCTTTTCCTCCATGTAGGCCGAGGAATGTACTATGGATCCTACGCCTTTATAGAAACATGAAACATCGGAGTGGTCTTACTCTTTGCAGTGATAGCCACCGCATTTATAGGCTATGTCCTC…	CYTB	1
K18010383	Praomys	jacksoni	Empurputia, Loita Hills	-1.8383	35.8958	2205.72	30	109	129	23.5	22.5	ATGACAAACATCCGAAAAACCCACCCACTTCTTAAAATAATTAACCATTCTTTCATTGACCTTCCTGCCCCATCAAATATTTCATCATGATGAAACTTCGGCTCACTATTAGGAGTCTGCTTAATAATCCAAATTATCACAGGCCTTTTCCTAGCTATACACTACACATCAGATACAACAACAGCATTTTCATCAGTAACACATATTTGCCGAGACGTAAACTACGGATGACTAATCCGATACATACACGCAAACGGAGCATCAATATTCTTCATTTGTCTTTTCCTCCATGTAGGCCGAGGAATGTACTATGGATCCTACGCCTTTATAGAAACATGAAACATCGGAGTGGTCTTACTCTTTGCAGTGATAGCCACCGCATTTATAGGCTATGTCCTC…	CYTB	1
K18010396	Praomys	jacksoni	Empurputia, Loita Hills	-1.84543	35.8912	2172.79	41.7	112		25	21.5	ATGACAAACATCCGAAAAACCCACCCACTTCTTAAAATAATTAACCATTCTTTCATTGACCTTCCTGCCCCATCAAATATTTCATCATGATGAAACTTCGGCTCACTATTAGGAGTCTGCTTAATAATCCAAATTATCACAGGCCTTTTCCTAGCTATACACTACACATCAGATACAACAACAGCATTTTCATCAGTAACACATATTTGCCGAGACGTAAACTACGGATGACTAATCCGATACATACACGCAAACGGAGCATCAATATTCTTCATTTGTCTTTTCCTCCATGTAGGCCGAGGAATGTACTATGGATCCTACGCCTTTATAGAAACATGAAACATCGGAGTGGTCTTACTCTTTGCAGTGATAGCCACCGCATTTATAGGCTATGTCCTC…	CYTB	1
K18010402	Praomys	jacksoni	Empurputia, Loita Hills	-1.84333	35.8924	2184.94	25	104	125	24	22.5	ATGACAAACATCCGAAAAACCCACCCACTTCTTAAAATAATTAACCATTCTTTCATTGACCTTCCTGCCCCATCAAATATTTCATCATGATGAAACTTCGGCTCACTATTAGGAGTCTGCTTAATAATCCAAATTATCACAGGCCTTTTCCTAGCTATACACTACACATCAGATACAACAACAGCATTTTCATCAGTAACACATATTTGCCGAGACGTAAACTACGGATGACTAATCCGATACATACACGCAAACGGAGCATCAATATTCTTCATTTGTCTTTTCCTCCATGTAGGCCGAGGAATGTACTATGGATCCTACGCCTTTATAGAAACATGAAACATCGGAGTGGTCTTACTCTTTGCAGTGATAGCCACCGCATTTATAGGCTATGTCCTC…	CYTB	1
K18010409	Praomys	jacksoni	Empurputia, Loita Hills	-1.83787	35.8924	2161.23	42.7	118		23	22.5	ATGACAAACATCCGAAAAACCCACCCACTTCTTAAAATAATTAACCATTCTTTCATTGACCTTCCTGCCCCATCAAATATTTCATCATGATGAAACTTCGGCTCACTATTAGGAGTCTGCTTAATAATCCAAATTATCACAGGCCTTTTCCTAGCTATACACTACACATCAGATACAACAACAGCATTTTCATCAGTAACACATATTTGCCGAGACGTAAACTACGGATGACTAATCCGATACATACACGCAAACGGAGCATCAATATTCTTCATTTGTCTTTTCCTCCATGTAGGCCGAGGAATGTACTATGGATCCTACGCCTTTATAGAAACATGAAACATCGGAGTGGTCTTACTCTTTGCAGTGATAGCCACCGCATTTATAGGCTATGTCCTC…	CYTB	1
K18010410	Praomys	jacksoni	Empurputia, Loita Hills	-1.83745	35.8924	2155.52	44.6	120	141	24	21.5	ATGACAAACATCCGAAAAACCCACCCACTTCTTAAAATAATTAACCATTCTTTCATTGACCTTCCTGCCCCATCAAATATTTCATCATGATGAAACTTCGGCTCACTATTAGGAGTCTGCTTAATAATCCAAATTATCACAGGCCTTTTCCTAGCTATACACTACACATCAGATACAACAACAGCATTTTCATCAGTAACACATATTTGCCGAGACGTAAACTACGGATGACTAATCCGATACATACACGCAAACGGAGCATCAATATTCTTCATTTGTCTTTTCCTCCATGTAGGCCGAGGAATGTACTATGGATCCTACGCCTTTATAGAAACATGAAACATCGGAGTGGTCTTACTCTTTGCAGTGATAGCCACCGCATTTATAGGCTATGTCCTC…	CYTB	1
K18010415	Praomys	jacksoni	Empurputia, Loita Hills	-1.84098	35.894	2202.22	32.9	115	145	25.5	21.5	ATGACAAACATCCGAAAAACCCACCCACTTCTTAAAATAATTAACCATTCTTTCATTGACCTTCCTGCCCCATCAAATATTTCATCATGATGAAACTTCGGCTCACTATTAGGAGTCTGCTTAATAATCCAAATTATCACAGGCCTTTTCCTAGCTATACACTACACATCAGATACAACAACAGCATTTTCATCAGTAACACATATTTGCCGAGACGTAAACTACGGATGACTAATCCGATACATACACGCAAACGGAGCATCAATATTCTTCATTTGTCTTTTCCTCCATGTAGGCCGAGGAATGTACTATGGATCCTACGCCTTTATAGAAACATGAAACATCGGAGTGGTCTTACTCTTTGCAGTGATAGCCACCGCATTTATAGGCTATGTCCTC…	CYTB	1
K18010416	Praomys	jacksoni	Empurputia, Loita Hills	-1.84003	35.8946	2207.38	30	114	134	24.5	22.5	ATGACAAACATCCGAAAAACCCACCCACTTCTTAAAATAATTAACCATTCTTTCATTGACCTTCCTGCCCCATCAAATATTTCATCATGATGAAACTTCGGCTCACTATTAGGAGTCTGCTTAATAATCCAAATTATCACAGGCCTTTTCCTAGCTATACACTACACATCAGATACAACAACAGCATTTTCATCAGTAACACATATTTGCCGAGACGTAAACTACGGATGACTAATCCGATACATACACGCAAACGGAGCATCAATATTCTTCATTTGTCTTTTCCTCCATGTAGGCCGAGGAATGTACTATGGATCCTACGCCTTTATAGAAACATGAAACATCGGAGTGGTCTTACTCTTTGCAGTGATAGCCACCGCATTTATAGGCTATGTCCTC…	CYTB	1
K18010419	Praomys	jacksoni	Empurputia, Loita Hills	-1.83718	35.8965	2197.49	18.4	91	109	21.5	21	ATGACAAACATCCGAAAAACCCACCCACTTCTTAAAATAATTAACCATTCTTTCATTGACCTTCCTGCCCCATCAAATATTTCATCATGATGAAACTTCGGCTCACTATTAGGAGTCTGCTTAATAATCCAAATTATCACAGGCCTTTTCCTAGCTATACACTACACATCAGATACAACAACAGCATTTTCATCAGTAACACATATTTGCCGAGACGTAAACTACGGATGACTAATCCGATACATACACGCAAACGGAGCATCAATATTCTTCATTTGTCTTTTCCTCCATGTAGGCCGAGGAATGTACTATGGATCCTACGCCTTTATAGAAACATGAAACATCGGAGTGGTCTTACTCTTTGCAGTGATAGCCACCGCATTTATAGGCTATGTCCTC…	CYTB	1
K18010420	Praomys	jacksoni	Empurputia, Loita Hills	-1.83623	35.8971	2189.26	29.4	104	130	23	20.5	ATGACAAACATCCGAAAAACCCACCCACTTCTTAAAATAATTAACCATTCTTTCATTGACCTTCCTGCCCCATCAAATATTTCATCATGATGAAACTTCGGCTCACTATTAGGAGTCTGCTTAATAATCCAAATTATCACAGGCCTTTTCCTAGCTATACACTACACATCAGATACAACAACAGCATTTTCATCAGTAACACATATTTGCCGAGACGTAAACTACGGATGACTAATCCGATATATACACGCAAACGGAGCATCAATATTCTTCATTTGTCTTTTCCTCCATGTAGGCCGAGGAATGTACTATGGATCCTACGCCTTTATAGAAACATGAAACATCGGAGTGGTCTTACTCTTTGCAGTGATAGCCACCGCATTTATAGGCTATGTCCTC…	CYTB	1
K18010423	Praomys	jacksoni	Empurputia, Loita Hills	-1.99117	35.9109	1951.91	42.3	123	139	26	22	ATGACAAACATCCGAAAAACCCACCCACTTCTTAAAATAATTAACCATTCTTTCATTGACCTTCCTGCCCCATCAAATATTTCATCATGATGAAACTTCGGCTCACTATTAGGAGTCTGCTTAATAATCCAAATTATCACAGGCCTTTTCCTAGCTATACACTACACATCAGATACAACAACAGCATTTTCATCAGTAACACATATTTGCCGAGACGTAAACTACGGATGACTAATCCGATACATACACGCAAACGGAGCATCAATATTCTTCATTTGTCTTTTCCTCCATGTAGGCCGAGGAATGTACTATGGATCCTACGCCTTTATAGAAACATGAAACATCGGAGTGGTCTTACTCTTTGCAGTGATAGCCACCGCATTTATAGGCTATGTCCTC…	CYTB	1
K18010424	Praomys	jacksoni	Empurputia, Loita Hills	-1.99114	35.9111	1951.91	36.1	120	134	24	21.5	ATGACAAACATCCGAAAAACCCACCCACTTCTTAAAATAATTAACCATTCTTTCATTGACCTTCCTGCCCCATCAAATATTTCATCATGATGAAACTTCGGCTCACTATTAGGAGTCTGCTTAATAATCCAAATTATCACAGGCCTTTTCCTAGCTATACACTACACATCAGATACAACAACAGCATTTTCATCAGTAACACATATTTGCCGAGACGTAAACTACGGATGACTAATCCGATACATACACGCAAACGGAGCATCAATATTCTTCATTTGTCTTTTCCTCCATGTAGGCCGAGGAATGTACTATGGATCCTACGCCTTTATAGAAACATGAAACATCGGAGTGGTCTTACTCTTTGCAGTGATAGCCACCGCATTTATAGGCTATGTCCTC…	CYTB	1
K18010425	Praomys	jacksoni	Empurputia, Loita Hills	-1.99111	35.9114	1936.67	29.4	107	125	23.5	21	ATGACAAACATCCGAAAAACCCACCCACTTCTTAAAATAATTAACCATTCTTTCATTGACCTTCCTGCCCCATCAAATATTTCATCATGATGAAACTTCGGCTCACTATTAGGAGTCTGCTTAATAATCCAAATTATCACAGGCCTTTTCCTAGCTATACACTACACATCAGATACAACAACAGCATTTTCATCAGTAACACATATTTGCCGAGACGTAAACTACGGATGACTAATCCGATACATACACGCAAACGGAGCATCAATATTCTTCATTTGTCTTTTCCTCCATGTAGGCCGAGGAATGTACTATGGATCCTACGCCTTTATAGAAACATGAAACATCGGAGTGGTCTTACTCTTTGCAGTGATAGCCACCGCATTTATAGGCTATGTCCTC…	CYTB	1
K18010427	Praomys	jacksoni	Empurputia, Loita Hills	-1.99105	35.9119	1936.67	36.2	115	132	23	21.5	ATGACAAACATCCGAAAAACCCACCCACTTCTTAAAATAATTAACCATTCTTTCATTGACCTTCCTGCCCCATCAAATATTTCATCATGATGAAACTTCGGCTCACTATTAGGAGTCTGCTTAATAATCCAAATTATCACAGGCCTTTTCCTAGCTATACACTACACATCAGATACAACAACAGCATTTTCATCAGTAACACATATTTGCCGAGACGTAAACTACGGATGACTAATCCGATACATACACGCAAACGGAGCATCAATATTCTTCATTTGTCTTTTCCTCCATGTAGGCCGAGGAATGTACTATGGATCCTACGCCTTTATAGAAACATGAAACATCGGAGTGGTCTTACTCTTTGCAGTGATAGCCACCGCATTTATAGGCTATGTCCTC…	CYTB	1
K18010432	Praomys	jacksoni	Empurputia, Loita Hills	-1.99005	35.9106	1978.04	29.6	107	122	22.5	21.5	ATGACAAACATCCGAAAAACCCACCCACTTCTTAAAATAATTAACCATTCTTTCATTGACCTTCCTGCCCCATCAAATATTTCATCATGATGAAACTTCGGCTCACTATTAGGAGTCTGCTTAATAATCCAAATTATCACAGGCCTTTTCCTAGCTATACACTACACATCAGATACAACAACAGCATTTTCATCAGTAACACATATTTGCCGAGACGTAAACTACGGATGACTAATCCGATACATACACGCAAACGGAGCATCAATATTCTTCATTTGTCTTTTCCTCCATGTAGGCCGAGGAATGTACTATGGATCCTACGCCTTTATAGAAACATGAAACATCGGAGTGGTCTTACTCTTTGCAGTGATAGCCACCGCATTTATAGGCTATGTCCTC…	CYTB	1
K18010433	Praomys	jacksoni	Empurputia, Loita Hills	-1.98975	35.9109	1969.12	33.8	118	145	23	21.5	ATGACAAACATCCGAAAAACCCACCCACTTCTTAAAATAATTAACCATTCTTTCATTGACCTTCCTGCCCCATCAAATATTTCATCATGATGAAACTTCGGCTCACTATTAGGAGTCTGCTTAATAATCCAAATTATCACAGGCCTTTTCCTAGCTATACACTACACATCAGATACAACAACAGCATTTTCATCAGTAACACATATTTGCCGAGACGTAAACTACGGATGACTAATCCGATACATACACGCAAACGGAGCATCAATATTCTTCATTTGTCTTTTCCTCCATGTAGGCCGAGGAATGTACTATGGATCCTACGCCTTTATAGAAACATGAAACATCGGAGTGGTCTTACTCTTTGCAGTGATAGCCACCGCATTTATAGGCTATGTCCTC…	CYTB	1
K18010434	Praomys	jacksoni	Empurputia, Loita Hills	-1.98945	35.9111	1969.12	41	120	138	25	21	ATGACAAACATCCGAAAAACCCACCCACTTCTTAAAATAATTAACCATTCTTTCATTGACCTTCCTGCCCCATCAAATATTTCATCATGATGAAACTTCGGCTCACTATTAGGAGTCTGCTTAATAATCCAAATTATCACAGGCCTTTTCCTAGCTATACACTACACATCAGATACAACAACAGCATTTTCATCAGTAACACATATTTGCCGAGACGTAAACTACGGATGACTAATCCGATACATACACGCAAACGGAGCATCAATATTCTTCATTTGTCTTTTCCTCCATGTAGGCCGAGGAATGTACTATGGATCCTACGCCTTTATAGAAACATGAAACATCGGAGTGGTCTTACTCTTTGCAGTGATAGCCACCGCATTTATAGGCTATGTCCTC…	CYTB	1
K18010435	Praomys	jacksoni	Empurputia, Loita Hills	-1.98914	35.9114	1951.41	21.7	99	106	22	18.5	ATGACAAACATCCGAAAAACCCACCCACTTCTTAAAATAATTAACCATTCTTTCATTGACCTTCCTGCCCCATCAAATATTTCATCATGATGAAACTTCGGCTCACTATTAGGAGTCTGCTTAATAATCCAAATTATCACAGGCCTTTTCCTAGCTATACACTACACATCAGATACAACAACAGCATTTTCATCAGTAACACATATTTGCCGAGACGTAAACTACGGATGACTAATCCGATACATACACGCAAACGGAGCATCAATATTCTTCATTTGTCTTTTCCTCCATGTAGGCCGAGGAATGTACTATGGATCCTACGCCTTTATAGAAACATGAAACATCGGAGTGGTCTTACTCTTTGCAGTGATAGCCACCGCATTTATAGGCTATGTCCTC…	CYTB	1
K18010436	Praomys	jacksoni	Empurputia, Loita Hills	-1.98884	35.9117	1951.41	45	129	146	24	24	ATGACAAACATCCGAAAAACCCACCCACTTCTTAAAATAATTAACCATTCTTTCATTGACCTTCCTGCCCCATCAAATATTTCATCATGATGAAACTTCGGCTCACTATTAGGAGTCTGCTTAATAATCCAAATTATCACAGGCCTTTTCCTAGCTATACACTACACATCAGATACAACAACAGCATTTTCATCAGTAACACATATTTGCCGAGACGTAAACTACGGATGACTAATCCGATACATACACGCAAACGGAGCATCAATATTCTTCATTTGTCTTTTCCTCCATGTAGGCCGAGGAATGTACTATGGATCCTACGCCTTTATAGAAACATGAAACATCGGAGTGGTCTTACTCTTTGCAGTGATAGCCACCGCATTTATAGGCTATGTCCTC…	CYTB	1
K18010440	Praomys	jacksoni	Empurputia, Loita Hills	-1.99164	35.9087	1992.98	40.6	116	142	23	22	ATGACAAACATCCGAAAAACCCACCCACTTCTTAAAATAATTAACCATTCTTTCATTGACCTTCCTGCCCCATCAAATATTTCATCATGATGAAACTTCGGCTCACTATTAGGAGTCTGCTTAATAATCCAAATTATCACAGGCCTTTTCCTAGCTATACACTACACATCAGATACAACAACAGCATTTTCATCAGTAACACATATTTGCCGAGACGTAAACTACGGATGACTAATCCGATACATACACGCAAACGGAGCATCAATATTCTTCATTTGTCTTTTCCTCCATGTAGGCCGAGGAATGTACTATGGATCCTACGCCTTTATAGAAACATGAAACATCGGAGTGGTCTTACTCTTTGCAGTGATAGCCACCGCATTTATAGGCTATGTCCTC…	CYTB	1
K18010441	Praomys	jacksoni	Empurputia, Loita Hills	-1.99174	35.9086	1992.98	38.6	119	143	24.5	22	ATGACAAACATCCGAAAAACCCACCCACTTCTTAAAATAATTAACCATTCTTTCATTGACCTTCCTGCCCCATCAAATATTTCATCATGATGAAACTTCGGCTCACTATTAGGAGTCTGCTTAATAATCCAAATTATCACAGGCCTTTTCCTAGCTATACACTACACATCAGATACAACAACAGCATTTTCATCAGTAACACATATTTGCCGAGACGTAAACTACGGATGACTAATCCGATACATACACGCAAACGGAGCATCAATATTCTTCATTTGTCTTTTCCTCCATGTAGGCCGAGGAATGTACTATGGATCCTACGCCTTTATAGAAACATGAAACATCGGAGTGGTCTTACTCTTTGCAGTGATAGCCACCGCATTTATAGGCTATGTCCTC…	CYTB	1
K18010442	Praomys	jacksoni	Empurputia, Loita Hills	-1.99184	35.9085	1992.98	42.2	116	143	24	22	ATGACAAACATCCGAAAAACCCACCCACTTCTTAAAATAATTAACCATTCTTTCATTGACCTTCCTGCCCCATCAAATATTTCATCATGATGAAACTTCGGCTCACTATTAGGAGTCTGCTTAATAATCCAAATTATCACAGGCCTTTTCCTAGCTATACACTACACATCAGATACAACAACAGCATTTTCATCAGTAACACATATTTGCCGAGACGTAAACTACGGATGACTAATCCGATACATACACGCAAACGGAGCATCAATATTCTTCATTTGTCTTTTCCTCCATGTAGGCCGAGGAATGTACTATGGATCCTACGCCTTTATAGAAACATGAAACATCGGAGTGGTCTTACTCTTTGCAGTGATAGCCACCGCATTTATAGGCTATGTCCTC…	CYTB	1
K18010443	Praomys	jacksoni	Empurputia, Loita Hills	-1.99194	35.9085	1996.33	44.8	120	141	24	23	ATGACAAACATCCGAAAAACCCACCCACTTCTTAAAATAATTAACCATTCTTTCATTGACCTTCCTGCCCCATCAAATATTTCATCATGATGAAACTTCGGCTCACTATTAGGAGTCTGCTTAATAATCCAAATTATCACAGGCCTTTTCCTAGCTATACACTACACATCAGATACAACAACAGCATTTTCATCAGTAACACATATTTGCCGAGACGTAAACTACGGATGACTAATCCGATACATACACGCAAACGGAGCATCAATATTCTTCATTTGTCTTTTCCTCCATGTAGGCCGAGGAATGTACTATGGATCCTACGCCTTTATAGAAACATGAAACATCGGAGTGGTCTTACTCTTTGCAGTGATAGCCACCGCATTTATAGGCTATGTCCTC…	CYTB	1
K18010444	Praomys	jacksoni	Empurputia, Loita Hills	-1.99204	35.9084	1998.34	22.7	100	116	23.5	20	ATGACAAACATCCGAAAAACCCACCCACTTCTTAAAATAATTAACCATTCTTTCATTGACCTTCCTGCCCCATCAAATATTTCATCATGATGAAACTTCGGCTCACTATTAGGAGTCTGCTTAATAATCCAAATTATCACAGGCCTTTTCCTAGCTATACACTACACATCAGATACAACAACAGCATTTTCATCAGTAACACATATTTGCCGAGACGTAAACTACGGATGACTAATCCGATACATACACGCAAACGGAGCATCAATATTCTTCATTTGTCTTTTCCTCCATGTAGGCCGAGGAATGTACTATGGATCCTACGCCTTTATAGAAACATGAAACATCGGAGTGGTCTTACTCTTTGCAGTGATAGCCACCGCATTTATAGGCTATGTCCTC…	CYTB	1
K18010448	Praomys	jacksoni	Empurputia, Loita Hills	-1.99244	35.9081	1998.34	33.9	115	140	23	21.5	ATGACAAACATCCGAAAAACCCACCCACTTCTTAAAATAATTAACCATTCTTTCATTGACCTTCCTGCCCCATCAAATATTTCATCATGATGAAACTTCGGCTCACTATTAGGAGTCTGCTTAATAATCCAAATTATCACAGGCCTTTTCCTAGCTATACACTACACATCAGATACAACAACAGCATTTTCATCAGTAACACATATTTGCCGAGACGTAAACTACGGATGACTAATCCGATACATACACGCAAACGGAGCATCAATATTCTTCATTTGTCTTTTCCTCCATGTAGGCCGAGGAATGTACTATGGATCCTACGCCTTTATAGAAACATGAAACATCGGAGTGGTCTTACTCTTTGCAGTGATAGCCACCGCATTTATAGGCTATGTCCTC…	CYTB	1
K18010449	Praomys	jacksoni	Empurputia, Loita Hills	-1.99254	35.908	1998.34	24.3	102	116	24	21.5	ATGACAAACATCCGAAAAACCCACCCACTTCTTAAAATAATTAACCATTCTTTCATTGACCTTCCTGCCCCATCAAATATTTCATCATGATGAAACTTCGGCTCACTATTAGGAGTCTGCTTAATAATCCAAATTATCACAGGCCTTTTCCTAGCTATACACTACACATCAGATACAACAACAGCATTTTCATCAGTAACACATATTTGCCGAGACGTAAACTACGGATGACTAATCCGATACATACACGCAAACGGAGCATCAATATTCTTCATTTGTCTTTTCCTCCATGTAGGCCGAGGAATGTACTATGGATCCTACGCCTTTATAGAAACATGAAACATCGGAGTGGTCTTACTCTTTGCAGTGATAGCCACCGCATTTATAGGCTATGTCCTC…	CYTB	1
K18010450	Praomys	jacksoni	Empurputia, Loita Hills	-1.99264	35.9079	1998.34	28.1	105	127	24.5	21.5	ATGACAAACATCCGAAAAACCCACCCACTTCTTAAAATAATTAACCATTCTTTCATTGACCTTCCTGCCCCATCAAATATTTCATCATGATGAAACTTCGGCTCACTATTAGGAGTCTGCTTAATAATCCAAATTATCACAGGCCTTTTCCTAGCTATACACTACACATCAGATACAACAACAGCATTTTCATCAGTAACACATATTTGCCGAGACGTAAACTACGGATGACTAATCCGATACATACACGCAAACGGAGCATCAATATTCTTCATTTGTCTTTTCCTCCATGTAGGCCGAGGAATGTACTATGGATCCTACGCCTTTATAGAAACATGAAACATCGGAGTGGTCTTACTCTTTGCAGTGATAGCCACCGCATTTATAGGCTATGTCCTC…	CYTB	1
K18010451	Praomys	jacksoni	Empurputia, Loita Hills	-1.99274	35.9079	2003.97	31.8	110	135	23	22.5	ATGACAAACATCCGAAAAACCCACCCACTTCTTAAAATAATTAACCATTCTTTCATTGACCTTCCTGCCCCATCAAATATTTCATCATGATGAAACTTCGGCTCACTATTAGGAGTCTGCTTAATAATCCAAATTATCACAGGCCTTTTCCTAGCTATACACTACACATCAGATACAACAACAGCATTTTCATCAGTAACACATATTTGCCGAGACGTAAACTACGGATGACTAATCCGATACATACACGCAAACGGAGCATCAATATTCTTCATTTGTCTTTTCCTCCATGTAGGCCGAGGAATGTACTATGGATCCTACGCCTTTATAGAAACATGAAACATCGGAGTGGTCTTACTCTTTGCAGTGATAGCCACCGCATTTATAGGCTATGTCCTC…	CYTB	1
K18010452	Praomys	jacksoni	Empurputia, Loita Hills	-1.99284	35.9078	2006.87	16	87		22	19.5	ATGACAAACATCCGAAAAACCCACCCACTTCTTAAAATAATTAACCATTCTTTCATTGACCTTCCTGCCCCATCAAATATTTCATCATGATGAAACTTCGGCTCACTATTAGGAGTCTGCTTAATAATCCAAATTATCACAGGCCTTTTCCTAGCTATACACTACACATCAGATACAACAACAGCATTTTCATCAGTAACACATATTTGCCGAGACGTAAACTACGGATGACTAATCCGATACATACACGCAAACGGAGCATCAATATTCTTCATTTGTCTTTTCCTCCATGTAGGCCGAGGAATGTACTATGGATCCTACGCCTTTATAGAAACATGAAACATCGGAGTGGTCTTACTCTTTGCAGTGATAGCCACCGCATTTATAGGCTATGTCCTC…	CYTB	1
K18010453	Praomys	jacksoni	Empurputia, Loita Hills	-1.99294	35.9077	2006.87	33.8	113	133	22.5	17	ATGACAAACATCCGAAAAACCCACCCACTTCTTAAAATAATTAACCATTCTTTCATTGACCTTCCTGCCCCATCAAATATTTCATCATGATGAAACTTCGGCTCACTATTAGGAGTCTGCTTAATAATCCAAATTATCACAGGCCTTTTCCTAGCTATACACTACACATCAGATACAACAACAGCATTTTCATCAGTAACACATATTTGCCGAGACGTAAACTACGGATGACTAATCCGATACATACACGCAAACGGAGCATCAATATTCTTCATTTGTCTTTTCCTCCATGTAGGCCGAGGAATGTACTATGGATCCTACGCCTTTATAGAAACATGAAACATCGGAGTGGTCTTACTCTTTGCAGTGATAGCCACCGCATTTATAGGCTATGTCCTC…	CYTB	1
K18010455	Praomys	jacksoni	Empurputia, Loita Hills	-1.9923	35.9093	1987.76	48.4	124	147	23	22.5	ATGACAAACATCCGAAAAACCCACCCACTTCTTAAAATAATTAACCATTCTTTCATTGACCTTCCTGCCCCATCAAATATTTCATCATGATGAAACTTCGGCTCACTATTAGGAGTCTGCTTAATAATCCAAATTATCACAGGCCTTTTCCTAGCTATACACTACACATCAGATACAACAACAGCATTTTCATCAGTAACACATATTTGCCGAGACGTAAACTACGGATGACTAATCCGATACATACACGCAAACGGAGCATCAATATTCTTCATTTGTCTTTTCCTCCATGTAGGCCGAGGAATGTACTATGGATCCTACGCCTTTATAGAAACATGAAACATCGGAGTGGTCTTACTCTTTGCAGTGATAGCCACCGCATTTATAGGCTATGTCCTC…	CYTB	1
K18010456	Praomys	jacksoni	Empurputia, Loita Hills	-1.99234	35.9092	1987.76	32.7	110	131	23	22.5	ATGACAAACATCCGAAAAACCCACCCACTTCTTAAAATAATTAACCATTCTTTCATTGACCTTCCTGCCCCATCAAATATTTCATCATGATGAAACTTCGGCTCACTATTAGGAGTCTGCTTAATAATCCAAATTATCACAGGCCTTTTCCTAGCTATACACTACACATCAGATACAACAACAGCATTTTCATCAGTAACACATATTTGCCGAGACGTAAACTACGGATGACTAATCCGATACATACACGCAAACGGAGCATCAATATTCTTCATTTGTCTTTTCCTCCATGTAGGCCGAGGAATGTACTATGGATCCTACGCCTTTATAGAAACATGAAACATCGGAGTGGTCTTACTCTTTGCAGTGATAGCCACCGCATTTATAGGCTATGTCCTC…	CYTB	1
K18010457	Praomys	jacksoni	Empurputia, Loita Hills	-1.99237	35.9092	1996.89	31.4	109	120	23	21	ATGACAAACATCCGAAAAACCCACCCACTTCTTAAAATAATTAACCATTCTTTCATTGACCTTCCTGCCCCATCAAATATTTCATCATGATGAAACTTCGGCTCACTATTAGGAGTCTGCTTAATAATCCAAATTATCACAGGCCTTTTCCTAGCTATACACTACACATCAGATACAACAACAGCATTTTCATCAGTAACACATATTTGCCGAGACGTAAACTACGGATGACTAATCCGATACATACACGCAAACGGAGCATCAATATTCTTCATTTGTCTTTTCCTCCATGTAGGCCGAGGAATGTACTATGGATCCTACGCCTTTATAGAAACATGAAACATCGGAGTGGTCTTACTCTTTGCAGTGATAGCCACCGCATTTATAGGCTATGTCCTC…	CYTB	1
K18010458	Praomys	jacksoni	Empurputia, Loita Hills	-1.99241	35.9092	1996.89	26	99		21	18.5	ATGACAAACATCCGAAAAACCCACCCACTTCTTAAAATAATTAACCATTCTTTCATTGACCTTCCTGCCCCATCAAATATTTCATCATGATGAAACTTCGGCTCACTATTAGGAGTCTGCTTAATAATCCAAATTATCACAGGCCTTTTCCTAGCTATACACTACACATCAGATACAACAACAGCATTTTCATCAGTAACACATATTTGCCGAGACGTAAACTACGGATGACTAATCCGATACATACACGCAAACGGAGCATCAATATTCTTCATTTGTCTTTTCCTCCATGTAGGCCGAGGAATGTACTATGGATCCTACGCCTTTATAGAAACATGAAACATCGGAGTGGTCTTACTCTTTGCAGTGATAGCCACCGCATTTATAGGCTATGTCCTC…	CYTB	1
K18010459	Praomys	jacksoni	Empurputia, Loita Hills	-1.99244	35.9091	1996.89	42.4	112	138	22.5	21.5	ATGACAAACATCCGAAAAACCCACCCACTTCTTAAAATAATTAACCATTCTTTCATTGACCTTCCTGCCCCATCAAATATTTCATCATGATGAAACTTCGGCTCACTATTAGGAGTCTGCTTAATAATCCAAATTATCACAGGCCTTTTCCTAGCTATACACTACACATCAGATACAACAACAGCATTTTCATCAGTAACACATATTTGCCGAGACGTAAACTACGGATGACTAATCCGATACATACACGCAAACGGAGCATCAATATTCTTCATTTGTCTTTTCCTCCATGTAGGCCGAGGAATGTACTATGGATCCTACGCCTTTATAGAAACATGAAACATCGGAGTGGTCTTACTCTTTGCAGTGATAGCCACCGCATTTATAGGCTATGTCCTC…	CYTB	1
K18010468	Praomys	jacksoni	Empurputia, Loita Hills	-1.99109	35.9115	1936.67	46.8	124	149	23	23.5	ATGACAAACATCCGAAAAACCCACCCACTTCTTAAAATAATTAACCATTCTTTCATTGACCTTCCTGCCCCATCAAATATTTCATCATGATGAAACTTCGGCTCACTATTAGGAGTCTGCTTAATAATCCAAATTATCACAGGCCTTTTCCTAGCTATACACTACACATCAGATACAACAACAGCATTTTCATCAGTAACACATATTTGCCGAGACGTAAACTACGGATGACTAATCCGATACATACACGCAAACGGAGCATCAATATTCTTCATTTGTCTTTTCCTCCATGTAGGCCGAGGAATGTACTATGGATCCTACGCCTTTATAGAAACATGAAACATCGGAGTGGTCTTACTCTTTGCAGTGATAGCCACCGCATTTATAGGCTATGTCCTC…	CYTB	1
K18010469	Praomys	jacksoni	Empurputia, Loita Hills	-1.99107	35.9117	1936.67	43.5	116	136	24	21	ATGACAAACATCCGAAAAACCCACCCACTTCTTAAAATAATTAACCATTCTTTCATTGACCTTCCTGCCCCATCAAATATTTCATCATGATGAAACTTCGGCTCACTATTAGGAGTCTGCTTAATAATCCAAATTATCACAGGCCTTTTCCTAGCTATACACTACACATCAGATACAACAACAGCATTTTCATCAGTAACACATATTTGCCGAGACGTAAACTACGGATGACTAATCCGATACATACACGCAAACGGAGCATCAATATTCTTCATTTGTCTTTTCCTCCATGTAGGCCGAGGAATGTACTATGGATCCTACGCCTTTATAGAAACATGAAACATCGGAGTGGTCTTACTCTTTGCAGTGATAGCCACCGCATTTATAGGCTATGTCCTC…	CYTB	1
K18010470	Praomys	jacksoni	Empurputia, Loita Hills	-1.99105	35.9119	1936.67	25.1	101	112	22	21	ATGACAAACATCCGAAAAACCCACCCACTTCTTAAAATAATTAACCATTCTTTCATTGACCTTCCTGCCCCATCAAATATTTCATCATGATGAAACTTCGGCTCACTATTAGGAGTCTGCTTAATAATCCAAATTATCACAGGCCTTTTCCTAGCTATACACTACACATCAGATACAACAACAGCATTTTCATCAGTAACACATATTTGCCGAGACGTAAACTACGGATGACTAATCCGATACATACACGCAAACGGAGCATCAATATTCTTCATTTGTCTTTTCCTCCATGTAGGCCGAGGAATGTACTATGGATCCTACGCCTTTATAGAAACATGAAACATCGGAGTGGTCTTACTCTTTGCAGTGATAGCCACCGCATTTATAGGCTATGTCCTC…	CYTB	1
K18010471	Praomys	jacksoni	Empurputia, Loita Hills	-1.99134	35.9089	1992.98	26.4	105	121	23.5	21.5	ATGACAAACATCCGAAAAACCCACCCACTTCTTAAAATAATTAACCATTCTTTCATTGACCTTCCTGCCCCATCAAATATTTCATCATGATGAAACTTCGGCTCACTATTAGGAGTCTGCTTAATAATCCAAATTATCACAGGCCTTTTCCTAGCTATACACTACACATCAGATACAACAACAGCATTTTCATCAGTAACACATATTTGCCGAGACGTAAACTACGGATGACTAATCCGATACATACACGCAAACGGAGCATCAATATTCTTCATTTGTCTTTTCCTCCATGTAGGCCGAGGAATGTACTATGGATCCTACGCCTTTATAGAAACATGAAACATCGGAGTGGTCTTACTCTTTGCAGTGATAGCCACCGCATTTATAGGCTATGTCCTC…	CYTB	1
K18010475	Praomys	jacksoni	Empurputia, Loita Hills	-1.99179	35.9086	1992.98	41.3	119	147	23.5	22	ATGACAAACATCCGAAAAACCCACCCACTTCTTAAAATAATTAACCATTCTTTCATTGACCTTCCTGCCCCATCAAATATTTCATCATGATGAAACTTCGGCTCACTATTAGGAGTCTGCTTAATAATCCAAATTATCACAGGCCTTTTCCTAGCTATACACTACACATCAGATACAACAACAGCATTTTCATCAGTAACACATATTTGCCGAGACGTAAACTACGGATGACTAATCCGATACATACACGCAAACGGAGCATCAATATTCTTCATTTGTCTTTTCCTCCATGTAGGCCGAGGAATGTACTATGGATCCTACGCCTTTATAGAAACATGAAACATCGGAGTGGTCTTACTCTTTGCAGTGATAGCCACCGCATTTATAGGCTATGTCCTC…	CYTB	1
K18010476	Praomys	jacksoni	Empurputia, Loita Hills	-1.99191	35.9085	1996.33	41.2	117	138	23	23	ATGACAAACATCCGAAAAACCCACCCACTTCTTAAAATAATTAACCATTCTTTCATTGACCTTCCTGCCCCATCAAATATTTCATCATGATGAAACTTCGGCTCACTATTAGGAGTCTGCTTAATAATCCAAATTATCACAGGCCTTTTCCTAGCTATACACTACACATCAGATACAACAACAGCATTTTCATCAGTAACACATATTTGCCGAGACGTAAACTACGGATGACTAATCCGATACATACACGCAAACGGAGCATCAATATTCTTCATTTGTCTTTTCCTCCATGTAGGCCGAGGAATGTACTATGGATCCTACGCCTTTATAGAAACATGAAACATCGGAGTGGTCTTACTCTTTGCAGTGATAGCCACCGCATTTATAGGCTATGTCCTC…	CYTB	1
K18010477	Praomys	jacksoni	Empurputia, Loita Hills	-1.99202	35.9084	1998.34	47.5	124	147	25.5	23.5	ATGACAAACATCCGAAAAACCCACCCACTTCTTAAAATAATTAACCATTCTTTCATTGACCTTCCTGCCCCATCAAATATTTCATCATGATGAAACTTCGGCTCACTATTAGGAGTCTGCTTAATAATCCAAATTATCACAGGCCTTTTCCTAGCTATACACTACACATCAGATACAACAACAGCATTTTCATCAGTAACACATATTTGCCGAGACGTAAACTACGGATGACTAATCCGATACATACACGCAAACGGAGCATCAATATTCTTCATTTGTCTTTTCCTCCATGTAGGCCGAGGAATGTACTATGGATCCTACGCCTTTATAGAAACATGAAACATCGGAGTGGTCTTACTCTTTGCAGTGATAGCCACCGCATTTATAGGCTATGTCCTC…	CYTB	1
K18010478	Praomys	jacksoni	Empurputia, Loita Hills	-1.99214	35.9083	1998.34	41.6	118	143	23.5	22	ATGACAAACATCCGAAAAACCCACCCACTTCTTAAAATAATTAACCATTCTTTCATTGACCTTCCTGCCCCATCAAATATTTCATCATGATGAAACTTCGGCTCACTATTAGGAGTCTGCTTAATAATCCAAATTATCACAGGCCTTTTCCTAGCTATACACTACACATCAGATACAACAACAGCATTTTCATCAGTAACACATATTTGCCGAGACGTAAACTACGGATGACTAATCCGATACATACACGCAAACGGAGCATCAATATTCTTCATTTGTCTTTTCCTCCATGTAGGCCGAGGAATGTACTATGGATCCTACGCCTTTATAGAAACATGAAACATCGGAGTGGTCTTACTCTTTGCAGTGATAGCCACCGCATTTATAGGCTATGTCCTC…	CYTB	1
K18010508	Praomys	jacksoni	Empurputia, Loita Hills	-1.97773	35.8881	1792.88	40.2	118	146	24	22	ATGACAAACATCCGAAAAACCCACCCACTTCTTAAAATAATTAACCATTCTTTCATTGACCTTCCTGCCCCATCAAATATTTCATCATGATGAAACTTCGGCTCACTATTAGGAGTCTGCTTAATAATCCAAATTATCACAGGCCTTTTCCTAGCTATACACTACACATCAGATACAACAACAGCATTTTCATCAGTAACACATATTTGCCGAGACGTAAACTACGGATGACTAATCCGATACATACACGCAAACGGAGCATCAATATTCTTCATTTGTCTTTTCCTCCATGTAGGCCGAGGAATGTACTATGGATCCTACGCCTTTATAGAAACATGAAACATCGGAGTGGTCTTACTCTTTGCAGTGATAGCCACCGCATTTATAGGCTATGTCCTC…	CYTB	1
K18010509	Praomys	jacksoni	Empurputia, Loita Hills	-1.96725	35.8844	1912.25	36.9	112	144	23	22.5	ATGACAAACATCCGAAAAACCCACCCACTTCTTAAAATAATTAACCATTCTTTCATTGACCTTCCTGCCCCATCAAATATTTCATCATGATGAAACTTCGGCTCACTATTAGGAGTCTGCTTAATAATCCAAATTATCACAGGCCTTTTCCTAGCTATACACTACACATCAGATACAACAACAGCATTTTCATCAGTAACACATATTTGCCGAGACGTAAACTACGGATGACTAATCCGATACATACACGCAAACGGAGCATCAATATTCTTCATTTGTCTTTTCCTCCATGTAGGCCGAGGAATGTACTATGGATCCTACGCCTTTATAGAAACATGAAACATCGGAGTGGTCTTACTCTTTGCAGTGATAGCCACCGCATTTATAGGCTATGTCCTC…	CYTB	1
K18010548	Praomys	jacksoni	Empurputia, Loita Hills	-1.96571	35.8866	1955.92	57.6	127		24	18.5	CGAAAAACCCACCCACTTCTTAAAATAATTAACCATTCTTTCATTGACCTTCCTGCCCCATCAAATATTTCATCATGATGAAACTTCGGCTCACTATTAGGAGTCTGCTTAATAATCCAAATTATCACAGGCCTTTTCCTAGCTATACACTACACATCAGATACAACAACAGCATTTTCATCAGTAACACATATTTGCCGAGACGTAAACTACGGATGACTAATCCGATACATACACGCAAACGGAGCATCAATATTCTTCATTTGTCTTTTCCTCCATGTAGGCCGAGGAATGTACTATGGATCCTACGCCTTTATAGAAACATGAAACATCGGAGTGGTCTTACTCTTTGCAGTGATAGCCACCGCATTTATAGGCTATGTCCTCCCATGAGGACAA…	CYTB	1
K18010549	Praomys	jacksoni	Empurputia, Loita Hills	-1.96555	35.8867	1955.92	54.3	113	111	23	17.5	ATGACAAACATCCGAAAAACCCACCCACTTCTTAAAATAATTAACCATTCTTTCATTGACCTTCCTGCCCCATCAAATATTTCATCATGATGAAACTTCGGCTCACTATTAGGAGTCTGCTTAATAATCCAAATTATCACAGGCCTTTTCCTAGCTATACACTACACATCAGATACAACAACAGCATTTTCATCAGTAACACATATTTGCCGAGACGTAAACTACGGATGACTAATCCGATACATACACGCAAACGGAGCATCAATATTCTTCATTTGTCTTTTCCTCCATGTAGGCCGAGGAATGTACTATGGATCCTACGCCTTTATAGAAACATGAAACATCGGAGTGGTCTTACTCTTTGCAGTGATAGCCACCGCATTTATAGGCTATGTCCTC…	CYTB	1
K18010567	Praomys	jacksoni	Elkerin, Loita Hills	-1.80089	35.7704	2082.88	37.6	106		18	20	ATGACAAACATCCGAAAAACCCACCCACTTCTTAAAATAATTAACCATTCTTTCATTGACCTTCCTGCCCCATCAAATATTTCATCATGATGAAACTTCGGCTCACTATTAGGAGTCTGCTTAATAATCCAAATTATCACAGGCCTTTTCCTAGCTATACACTACACATCAGATACAACAACAGCATTTTCATCAGTAACACATATTTGCCGAGACGTAAACTACGGATGACTAATCCGATACATACACGCAAACGGAGCATCAATATTCTTCATTTGTCTTTTCCTCCATGTAGGCCGAGGAATGTACTATGGATCCTACGCCTTTATAGAAACATGAAACATCGGAGTGGTCTTACTCTTTGCAGTGATAGCCACCGCATTTATAGGCTATGTCCTC…	CYTB	1
K18010568	Praomys	jacksoni	Elkerin, Loita Hills	-1.80047	35.7711	2085.38	99		132	29	22	ATGACAAACATCCGAAAAACCCACCCACTTCTTAAAATAATTAACCATTCTTTCATTGACCTTCCTGCCCCATCAAATATTTCATCATGATGAAACTTCGGCTCACTATTAGGAGTCTGCTTAATAATCCAAATTATCACAGGCCTTTTCCTAGCTATACACTACACATCAGATACAACAACAGCATTTTCATCAGTAACACATATTTGCCGAGACGTAAACTACGGATGACTAATCCGATACATACACGCAAACGGAGCATCAATATTCTTCATTTGTCTTTTCCTCCATGTAGGCCGAGGAATGTACTATGGATCCTACGCCTTTATAGAAACATGAAACATCGGAGTGGTCTTACTCTTTGCAGTGATAGCCACCGCATTTATAGGCTATGTCCTC…	CYTB	1
K18010572	Praomys	jacksoni	Elkerin, Loita Hills	-1.79877	35.7742	2113.53	10.3	71				ATGACAAACATCCGAAAAACCCACCCACTTCTTAAAATAATTAACCATTCTTTCATTGACCTTCCTGCCCCATCAAATATTTCATCATGATGAAACTTCGGCTCACTATTAGGAGTCTGCTTAATAATCCAAATTATCACAGGCCTTTTCCTAGCTATACACTACACATCAGATACAACAACAGCATTTTCATCAGTAACACATATTTGCCGAGACGTAAACTACGGATGACTAATCCGATACATACACGCAAACGGAGCATCAATATTCTTCATTTGTCTTTTCCTCCATGTAGGCCGAGGAATGTACTATGGATCCTACGCCTTTATAGAAACATGAAACATCGGAGTGGTCTTACTCTTTGCAGTGATAGCCACCGCATTTATAGGCTATGTCCTC…	CYTB	1
K18010640	Praomys	jacksoni	Olorte, Loita Hills	-1.91259	35.8674	2302.04	38.4	111	134	24	22	ATGACAAACATCCGAAAAACCCACCCACTTCTTAAAATAATTAACCATTCTTTCATTGACCTTCCTGCCCCATCAAATATTTCATCATGATGAAACTTCGGCTCACTATTAGGAGTCTGCTTAATAATCCAAATTATCACAGGCCTTTTCCTAGCTATACACTACACATCAGATACAACAACAGCATTTTCATCAGTAACACATATTTGCCGAGACGTAAACTACGGATGACTAATCCGATACATACACGCAAACGGAGCATCAATATTCTTCATTTGTCTTTTCCTCCATGTAGGCCGAGGAATGTACTATGGATCCTACGCCTTTATAGAAACATGAAACATCGGAGTGGTCTTACTCTTTGCAGTGATAGCCACCGCATTTATAGGCTATGTCCTC…	CYTB	1
K18010641	Praomys	jacksoni	Olorte, Loita Hills	-1.91263	35.8673	2310.96	34.8	110	144	23	22.5	ATGACAAACATCCGAAAAACCCACCCACTTCTTAAAATAATTAACCATTCTTTCATTGACCTTCCTGCCCCATCAAATATTTCATCATGATGAAACTTCGGCTCACTATTAGGAGTCTGCTTAATAATCCAAATTATCACAGGCCTTTTCCTAGCTATACACTACACATCAGATACAACAACAGCATTTTCATCAGTAACACATATTTGCCGAGACGTAAACTACGGATGACTAATCCGATACATACACGCAAACGGAGCATCAATATTCTTCATTTGTCTTTTCCTCCATGTAGGCCGAGGAATGTACTATGGATCCTACGCCTTTATAGAAACATGAAACATCGGAGTGGTCTTACTCTTTGCAGTGATAGCCACCGCATTTATAGGCTATGTCCTC…	CYTB	1
K18010642	Praomys	jacksoni	Olorte, Loita Hills	-1.91268	35.8673	2310.96	49.1	117	147	25	22	ATGACAAACATCCGAAAAACCCACCCACTTCTTAAAATAATTAACCATTCTTTCATTGACCTTCCTGCCCCATCAAATATTTCATCATGATGAAACTTCGGCTCACTATTAGGAGTCTGCTTAATAATCCAAATTATCACAGGCCTTTTCCTAGCTATACACTACACATCAGATACAACAACAGCATTTTCATCAGTAACACATATTTGCCGAGACGTAAACTACGGATGACTAATCCGATACATACACGCAAACGGAGCATCAATATTCTTCATTTGTCTTTTCCTCCATGTAGGCCGAGGAATGTACTATGGATCCTACGCCTTTATAGAAACATGAAACATCGGAGTGGTCTTACTCTTTGCAGTGATAGCCACCGCATTTATAGGCTATGTCCTC…	CYTB	1
K18010643	Praomys	jacksoni	Olorte, Loita Hills	-1.91273	35.8672	2310.96	38.2	111	145	23	23	ATGACAAACATCCGAAAAACCCACCCACTTCTTAAAATAATTAACCATTCTTTCATTGACCTTCCTGCCCCATCAAATATTTCATCATGATGAAACTTCGGCTCACTATTAGGAGTCTGCTTAATAATCCAAATTATCACAGGCCTTTTCCTAGCTATACACTACACATCAGATACAACAACAGCATTTTCATCAGTAACACATATTTGCCGAGACGTAAACTACGGATGACTAATCCGATACATACACGCAAACGGAGCATCAATATTCTTCATTTGTCTTTTCCTCCATGTAGGCCGAGGAATGTACTATGGATCCTACGCCTTTATAGAAACATGAAACATCGGAGTGGTCTTACTCTTTGCAGTGATAGCCACCGCATTTATAGGCTATGTCCTC…	CYTB	1
K18010644	Praomys	jacksoni	Olorte, Loita Hills	-1.91278	35.8672	2310.96	38.1	112	154	24	23	ATGACAAACATCCGAAAAACCCACCCACTTCTTAAAATAATTAACCATTCTTTCATTGACCTTCCTGCCCCATCAAATATTTCATCATGATGAAACTTCGGCTCACTATTAGGAGTCTGCTTAATAATCCAAATTATCACAGGCCTTTTCCTAGCTATACACTACACATCAGATACAACAACAGCATTTTCATCAGTAACACATATTTGCCGAGACGTAAACTACGGATGACTAATCCGATACATACACGCAAACGGAGCATCAATATTCTTCATTTGTCTTTTCCTCCATGTAGGCCGAGGAATGTACTATGGATCCTACGCCTTTATAGAAACATGAAACATCGGAGTGGTCTTACTCTTTGCAGTGATAGCCACCGCATTTATAGGCTATGTCCTC…	CYTB	1
K18010645	Praomys	jacksoni	Olorte, Loita Hills	-1.91282	35.8671	2310.96	43.5	120		23	23	ATGACAAACATCCGAAAAACCCACCCACTTCTTAAAATAATTAACCATTCTTTCATTGACCTTCCTGCCCCATCAAATATTTCATCATGATGAAACTTCGGCTCACTATTAGGAGTCTGCTTAATAATCCAAATTATCACAGGCCTTTTCCTAGCTATACACTACACATCAGATACAACAACAGCATTTTCATCAGTAACACATATTTGCCGAGACGTAAACTACGGATGACTAATCCGATACATACACGCAAACGGAGCATCAATATTCTTCATTTGTCTTTTCCTCCATGTAGGCCGAGGAATGTACTATGGATCCTACGCCTTTATAGAAACATGAAACATCGGAGTGGTCTTACTCTTTGCAGTGATAGCCACCGCATTTATAGGCTATGTCCTC…	CYTB	1
K18010646	Praomys	jacksoni	Olorte, Loita Hills	-1.91287	35.8671	2310.96	39.7	107	131	23.5	18.5	ATGACAAACATCCGAAAAACCCACCCACTTCTTAAAATAATTAACCATTCTTTCATTGACCTTCCTGCCCCATCAAATATTTCATCATGATGAAACTTCGGCTCACTATTAGGAGTCTGCTTAATAATCCAAATTATCACAGGCCTTTTCCTAGCTATACACTACACATCAGATACAACAACAGCATTTTCATCAGTAACACATATTTGCCGAGACGTAAACTACGGATGACTAATCCGATACATACACGCAAACGGAGCATCAATATTCTTCATTTGTCTTTTCCTCCATGTAGGCCGAGGAATGTACTATGGATCCTACGCCTTTATAGAAACATGAAACATCGGAGTGGTCTTACTCTTTGCAGTGATAGCCACCGCATTTATAGGCTATGTCCTC…	CYTB	1
K18010647	Praomys	jacksoni	Olorte, Loita Hills	-1.91292	35.867	2310.96	42.9	122	145	22.5	22	ATGACAAACATCCGAAAAACCCACCCACTTCTTAAAATAATTAACCATTCTTTCATTGACCTTCCTGCCCCATCAAATATTTCATCATGATGAAACTTCGGCTCACTATTAGGAGTCTGCTTAATAATCCAAATTATCACAGGCCTTTTCCTAGCTATACACTACACATCAGATACAACAACAGCATTTTCATCAGTAACACATATTTGCCGAGACGTAAACTACGGATGACTAATCCGATACATACACGCAAACGGAGCATCAATATTCTTCATTTGTCTTTTCCTCCATGTAGGCCGAGGAATGTACTATGGATCCTACGCCTTTATAGAAACATGAAACATCGGAGTGGTCTTACTCTTTGCAGTGATAGCCACCGCATTTATAGGCTATGTCCTC…	CYTB	1
K18010648	Praomys	jacksoni	Olorte, Loita Hills	-1.91297	35.867	2310.96	34.9	107	127.5	22	22	ATGACAAACATCCGAAAAACCCACCCACTTCTTAAAATAATTAACCATTCTTTCATTGACCTTCCTGCCCCATCAAATATTTCATCATGATGAAACTTCGGCTCACTATTAGGAGTCTGCTTAATAATCCAAATTATCACAGGCCTTTTCCTAGCTATACACTACACATCAGATACAACAACAGCATTTTCATCAGTAACACATATTTGCCGAGACGTAAACTACGGATGACTAATCCGATACATACACGCAAACGGAGCATCAATATTCTTCATTTGTCTTTTCCTCCATGTAGGCCGAGGAATGTACTATGGATCCTACGCCTTTATAGAAACATGAAACATCGGAGTGGTCTTACTCTTTGCAGTGATAGCCACCGCATTTATAGGCTATGTCCTC…	CYTB	1
K18010650	Praomys	jacksoni	Olorte, Loita Hills	-1.91306	35.8669	2307.97	27.4	101	130.5	22	20	ATGACAAACATCCGAAAAACCCACCCACTTCTTAAAATAATTAACCATTCTTTCATTGACCTTCCTGCCCCATCAAATATTTCATCATGATGAAACTTCGGCTCACTATTAGGAGTCTGCTTAATAATCCAAATTATCACAGGCCTTTTCCTAGCTATACACTACACATCAGATACAACAACAGCATTTTCATCAGTAACACATATTTGCCGAGACGTAAACTACGGATGACTAATCCGATACATACACGCAAACGGAGCATCAATATTCTTCATTTGTCTTTTCCTCCATGTAGGCCGAGGAATGTACTATGGATCCTACGCCTTTATAGAAACATGAAACATCGGAGTGGTCTTACTCTTTGCAGTGATAGCCACCGCATTTATAGGCTATGTCCTC…	CYTB	1
K18010651	Praomys	jacksoni	Olorte, Loita Hills	-1.91311	35.8668	2307.97	43.9	120		25	22.5	ATGACAAACATCCGAAAAACCCACCCACTTCTTAAAATAATTAACCATTCTTTCATTGACCTTCCTGCCCCATCAAATATTTCATCATGATGAAACTTCGGCTCACTATTAGGAGTCTGCTTAATAATCCAAATTATCACAGGCCTTTTCCTAGCTATACACTACACATCAGATACAACAACAGCATTTTCATCAGTAACACATATTTGCCGAGACGTAAACTACGGATGACTAATCCGATACATACACGCAAACGGAGCATCAATATTCTTCATTTGTCTTTTCCTCCATGTAGGCCGAGGAATGTACTATGGATCCTACGCCTTTATAGAAACATGAAACATCGGAGTGGTCTTACTCTTTGCAGTGATAGCCACCGCATTTATAGGCTATGTCCTC…	CYTB	1
K18010652	Praomys	jacksoni	Olorte, Loita Hills	-1.91316	35.8668	2307.97	36.2	111	137	25	22	ATGACAAACATCCGAAAAACCCACCCACTTCTTAAAATAATTAACCATTCTTTCATTGACCTTCCTGCCCCATCAAATATTTCATCATGATGAAACTTCGGCTCACTATTAGGAGTCTGCTTAATAATCCAAATTATCACAGGCCTTTTCCTAGCTATACACTACACATCAGATACAACAACAGCATTTTCATCAGTAACACATATTTGCCGAGACGTAAACTACGGATGACTAATCCGATACATACACGCAAACGGAGCATCAATATTCTTCATTTGTCTTTTCCTCCATGTAGGCCGAGGAATGTACTATGGATCCTACGCCTTTATAGAAACATGAAACATCGGAGTGGTCTTACTCTTTGCAGTGATAGCCACCGCATTTATAGGCTATGTCCTC…	CYTB	1
K18010653	Praomys	jacksoni	Olorte, Loita Hills	-1.9132	35.8667	2307.97	45.6	124	151	25	22	ATGACAAACATCCGAAAAACCCACCCACTTCTTAAAATAATTAACCATTCTTTCATTGACCTTCCTGCCCCATCAAATATTTCATCATGATGAAACTTCGGCTCACTATTAGGAGTCTGCTTAATAATCCAAATTATCACAGGCCTTTTCCTAGCTATACACTACACATCAGATACAACAACAGCATTTTCATCAGTAACACATATTTGCCGAGACGTAAACTACGGATGACTAATCCGATACATACACGCAAACGGAGCATCAATATTCTTCATTTGTCTTTTCCTCCATGTAGGCCGAGGAATGTACTATGGATCCTACGCCTTTATAGAAACATGAAACATCGGAGTGGTCTTACTCTTTGCAGTGATAGCCACCGCATTTATAGGCTATGTCCTC…	CYTB	1
K18010654	Praomys	jacksoni	Olorte, Loita Hills	-1.91325	35.8667	2307.97	43.9	115	141	23.5	22.5	ATGACAAACATCCGAAAAACCCACCCACTTCTTAAAATAATTAACCATTCTTTCATTGACCTTCCTGCCCCATCAAATATTTCATCATGATGAAACTTCGGCTCACTATTAGGAGTCTGCTTAATAATCCAAATTATCACAGGCCTTTTCCTAGCTATACACTACACATCAGATACAACAACAGCATTTTCATCAGTAACACATATTTGCCGAGACGTAAACTACGGATGACTAATCCGATACATACACGCAAACGGAGCATCAATATTCTTCATTTGTCTTTTCCTCCATGTAGGCCGAGGAATGTACTATGGATCCTACGCCTTTATAGAAACATGAAACATCGGAGTGGTCTTACTCTTTGCAGTGATAGCCACCGCATTTATAGGCTATGTCCTC…	CYTB	1
K18010655	Praomys	jacksoni	Olorte, Loita Hills	-1.9133	35.8666	2307.97	49.2	122	150	25	22	ATGACAAACATCCGAAAAACCCACCCACTTCTTAAAATAATTAACCATTCTTTCATTGACCTTCCTGCCCCATCAAATATTTCATCATGATGAAACTTCGGCTCACTATTAGGAGTCTGCTTAATAATCCAAATTATCACAGGCCTTTTCCTAGCTATACACTACACATCAGATACAACAACAGCATTTTCATCAGTAACACATATTTGCCGAGACGTAAACTACGGATGACTAATCCGATACATACACGCAAACGGAGCATCAATATTCTTCATTTGTCTTTTCCTCCATGTAGGCCGAGGAATGTACTATGGATCCTACGCCTTTATAGAAACATGAAACATCGGAGTGGTCTTACTCTTTGCAGTGATAGCCACCGCATTTATAGGCTATGTCCTC…	CYTB	1
K18010656	Praomys	jacksoni	Olorte, Loita Hills	-1.91335	35.8666	2314.74	29.8	98	138	22	20.5	ATGACAAACATCCGAAAAACCCACCCACTTCTTAAAATAATTAACCATTCTTTCATTGACCTTCCTGCCCCATCAAATATTTCATCATGATGAAACTTCGGCTCACTATTAGGAGTCTGCTTAATAATCCAAATTATCACAGGCCTTTTCCTAGCTATACACTACACATCAGATACAACAACAGCATTTTCATCAGTAACACATATTTGCCGAGACGTAAACTACGGATGACTAATCCGATACATACACGCAAACGGAGCATCAATATTCTTCATTTGTCTTTTCCTCCATGTAGGCCGAGGAATGTACTATGGATCCTACGCCTTTATAGAAACATGAAACATCGGAGTGGTCTTACTCTTTGCAGTGATAGCCACCGCATTTATAGGCTATGTCCTC…	CYTB	1
K18010657	Praomys	jacksoni	Olorte, Loita Hills	-1.91339	35.8666	2314.74	37.2	116	134	23	22	ATGACAAACATCCGAAAAACCCACCCACTTCTTAAAATAATTAACCATTCTTTCATTGACCTTCCTGCCCCATCAAATATTTCATCATGATGAAACTTCGGCTCACTATTAGGAGTCTGCTTAATAATCCAAATTATCACAGGCCTTTTCCTAGCTATACACTACACATCAGATACAACAACAGCATTTTCATCAGTAACACATATTTGCCGAGACGTAAACTACGGATGACTAATCCGATACATACACGCAAACGGAGCATCAATATTCTTCATTTGTCTTTTCCTCCATGTAGGCCGAGGAATGTACTATGGATCCTACGCCTTTATAGAAACATGAAACATCGGAGTGGTCTTACTCTTTGCAGTGATAGCCACCGCATTTATAGGCTATGTCCTC…	CYTB	1
K18010664	Praomys	jacksoni	Olorte, Loita Hills	-1.91185	35.8702	2297	38.9	110	137	25	22	ATGACAAACATCCGAAAAACCCACCCACTTCTTAAAATAATTAACCATTCTTTCATTGACCTTCCTGCCCCATCAAATATTTCATCATGATGAAACTTCGGCTCACTATTAGGAGTCTGCTTAATAATCCAAATTATCACAGGCCTTTTCCTAGCTATACACTACACATCAGATACAACAACAGCATTTTCATCAGTAACACATATTTGCCGAGACGTAAACTACGGATGACTAATCCGATACATACACGCAAACGGAGCATCAATATTCTTCATTTGTCTTTTCCTCCATGTAGGCCGAGGAATGTACTATGGATCCTACGCCTTTATAGAAACATGAAACATCGGAGTGGTCTTACTCTTTGCAGTGATAGCCACCGCATTTATAGGCTATGTCCTC…	CYTB	1
K18010665	Praomys	jacksoni	Olorte, Loita Hills	-1.91189	35.8705	2297	43.9	121	150	23.5	23	ATGACAAACATCCGAAAAACCCACCCACTTCTTAAAATAATTAACCATTCTTTCATTGACCTTCCTGCCCCATCAAATATTTCATCATGATGAAACTTCGGCTCACTATTAGGAGTCTGCTTAATAATCCAAATTATCACAGGCCTTTTCCTAGCTATACACTACACATCAGATACAACAACAGCATTTTCATCAGTAACACATATTTGCCGAGACGTAAACTACGGATGACTAATCCGATACATACACGCAAACGGAGCATCAATATTCTTCATTTGTCTTTTCCTCCATGTAGGCCGAGGAATGTACTATGGATCCTACGCCTTTATAGAAACATGAAACATCGGAGTGGTCTTACTCTTTGCAGTGATAGCCACCGCATTTATAGGCTATGTCCTC…	CYTB	1
K18010666	Praomys	jacksoni	Olorte, Loita Hills	-1.91192	35.8708	2293.81	40.3	110	133	23	21.5	ATGACAAACATCCGAAAAACCCACCCACTTCTTAAAATAATTAACCATTCTTTCATTGACCTTCCTGCCCCATCAAATATTTCATCATGATGAAACTTCGGCTCACTATTAGGAGTCTGCTTAATAATCCAAATTATCACAGGCCTTTTCCTAGCTATACACTACACATCAGATACAACAACAGCATTTTCATCAGTAACACATATTTGCCGAGACGTAAACTACGGATGACTAATCCGATACATACACGCAAACGGAGCATCAATATTCTTCATTTGTCTTTTCCTCCATGTAGGCCGAGGAATGTACTATGGATCCTACGCCTTTATAGAAACATGAAACATCGGAGTGGTCTTACTCTTTGCAGTGATAGCCACCGCATTTATAGGCTATGTCCTC…	CYTB	1
K18010667	Praomys	jacksoni	Olorte, Loita Hills	-1.91195	35.8711	2293.81	34.7	105	133	24	21.5	ATGACAAACATCCGAAAAACCCACCCACTTCTTAAAATAATTAACCATTCTTTCATTGACCTTCCTGCCCCATCAAATATTTCATCATGATGAAACTTCGGCTCACTATTAGGAGTCTGCTTAATAATCCAAATTATCACAGGCCTTTTCCTAGCTATACACTACACATCAGATACAACAACAGCATTTTCATCAGTAACACATATTTGCCGAGACGTAAACTACGGATGACTAATCCGATACATACACGCAAACGGAGCATCAATATTCTTCATTTGTCTTTTCCTCCATGTAGGCCGAGGAATGTACTATGGATCCTACGCCTTTATAGAAACATGAAACATCGGAGTGGTCTTACTCTTTGCAGTGATAGCCACCGCATTTATAGGCTATGTCCTC…	CYTB	1
K18010668	Praomys	jacksoni	Olorte, Loita Hills	-1.91198	35.8714	2293.81	35	111	138	24	22	ATGACAAACATCCGAAAAACCCACCCACTTCTTAAAATAATTAACCATTCTTTCATTGACCTTCCTGCCCCATCAAATATTTCATCATGATGAAACTTCGGCTCACTATTAGGAGTCTGCTTAATAATCCAAATTATCACAGGCCTTTTCCTAGCTATACACTACACATCAGATACAACAACAGCATTTTCATCAGTAACACATATTTGCCGAGACGTAAACTACGGATGACTAATCCGATACATACACGCAAACGGAGCATCAATATTCTTCATTTGTCTTTTCCTCCATGTAGGCCGAGGAATGTACTATGGATCCTACGCCTTTATAGAAACATGAAACATCGGAGTGGTCTTACTCTTTGCAGTGATAGCCACCGCATTTATAGGCTATGTCCTC…	CYTB	1
K18010669	Praomys	jacksoni	Olorte, Loita Hills	-1.91202	35.8717	2289.33	39.3	115	154	23	22.5	ATGACAAACATCCGAAAAACCCACCCACTTCTTAAAATAATTAACCATTCTTTCATTGACCTTCCTGCCCCATCAAATATTTCATCATGATGAAACTTCGGCTCACTATTAGGAGTCTGCTTAATAATCCAAATTATCACAGGCCTTTTCCTAGCTATACACTACACATCAGATACAACAACAGCATTTTCATCAGTAACACATATTTGCCGAGACGTAAACTACGGATGACTAATCCGATACATACACGCAAACGGAGCATCAATATTCTTCATTTGTCTTTTCCTCCATGTAGGCCGAGGAATGTACTATGGATCCTACGCCTTTATAGAAACATGAAACATCGGAGTGGTCTTACTCTTTGCAGTGATAGCCACCGCATTTATAGGCTATGTCCTC…	CYTB	1
K18010670	Praomys	jacksoni	Olorte, Loita Hills	-1.91205	35.872	2289.33	26.8	98	117	22.5		ATGACAAACATCCGAAAAACCCACCCACTTCTTAAAATAATTAACCATTCTTTCATTGACCTTCCTGCCCCATCAAATATTTCATCATGATGAAACTTCGGCTCACTATTAGGAGTCTGCTTAATAATCCAAATTATCACAGGCCTTTTCCTAGCTATACACTACACATCAGATACAACAACAGCATTTTCATCAGTAACACATATTTGCCGAGACGTAAACTACGGATGACTAATCCGATACATACACGCAAACGGAGCATCAATATTCTTCATTTGTCTTTTCCTCCATGTAGGCCGAGGAATGTACTATGGATCCTACGCCTTTATAGAAACATGAAACATCGGAGTGGTCTTACTCTTTGCAGTGATAGCCACCGCATTTATAGGCTATGTCCTC…	CYTB	1
K18010672	Praomys	jacksoni	Olorte, Loita Hills	-1.91211	35.8725	2280.61	26	93	137	23.5	22	ATGACAAACATCCGAAAAACCCACCCACTTCTTAAAATAATTAACCATTCTTTCATTGACCTTCCTGCCCCATCAAATATTTCATCATGATGAAACTTCGGCTCACTATTAGGAGTCTGCTTAATAATCCAAATTATCACAGGCCTTTTCCTAGCTATACACTACACATCAGATACAACAACAGCATTTTCATCAGTAACACATATTTGCCGAGACGTAAACTACGGATGACTAATCCGATACATACACGCAAACGGAGCATCAATATTCTTCATTTGTCTTTTCCTCCATGTAGGCCGAGGAATGTACTATGGATCCTACGCCTTTATAGAAACATGAAACATCGGAGTGGTCTTACTCTTTGCAGTGATAGCCACCGCATTTATAGGCTATGTCCTC…	CYTB	1
K18010673	Praomys	jacksoni	Olorte, Loita Hills	-1.91215	35.8728	2280.61	38.2	107	148	25	22.5	ATGACAAACATCCGAAAAACCCACCCACTTCTTAAAATAATTAACCATTCTTTCATTGACCTTCCTGCCCCATCAAATATTTCATCATGATGAAACTTCGGCTCACTATTAGGAGTCTGCTTAATAATCCAAATTATCACAGGCCTTTTCCTAGCTATACACTACACATCAGATACAACAACAGCATTTTCATCAGTAACACATATTTGCCGAGACGTAAACTACGGATGACTAATCCGATACATACACGCAAACGGAGCATCAATATTCTTCATTTGTCTTTTCCTCCATGTAGGCCGAGGAATGTACTATGGATCCTACGCCTTTATAGAAACATGAAACATCGGAGTGGTCTTACTCTTTGCAGTGATAGCCACCGCATTTATAGGCTATGTCCTC…	CYTB	1
K18010674	Praomys	jacksoni	Olorte, Loita Hills	-1.91218	35.8731	2271.13	27.6	95	126	22	21	ATGACAAACATCCGAAAAACCCACCCACTTCTTAAAATAATTAACCATTCTTTCATTGACCTTCCTGCCCCATCAAATATTTCATCATGATGAAACTTCGGCTCACTATTAGGAGTCTGCTTAATAATCCAAATTATCACAGGCCTTTTCCTAGCTATACACTACACATCAGATACAACAACAGCATTTTCATCAGTAACACATATTTGCCGAGACGTAAACTACGGATGACTAATCCGATACATACACGCAAACGGAGCATCAATATTCTTCATTTGTCTTTTCCTCCATGTAGGCCGAGGAATGTACTATGGATCCTACGCCTTTATAGAAACATGAAACATCGGAGTGGTCTTACTCTTTGCAGTGATAGCCACCGCATTTATAGGCTATGTCCTC…	CYTB	1
K18010675	Praomys	jacksoni	Olorte, Loita Hills	-1.91221	35.8734	2271.13	27.3	92		23.5	22	ATGACAAACATCCGAAAAACCCACCCACTTCTTAAAATAATTAACCATTCTTTCATTGACCTTCCTGCCCCATCAAATATTTCATCATGATGAAACTTCGGCTCACTATTAGGAGTCTGCTTAATAATCCAAATTATCACAGGCCTTTTCCTAGCTATACACTACACATCAGATACAACAACAGCATTTTCATCAGTAACACATATTTGCCGAGACGTAAACTACGGATGACTAATCCGATACATACACGCAAACGGAGCATCAATATTCTTCATTTGTCTTTTCCTCCATGTAGGCCGAGGAATGTACTATGGATCCTACGCCTTTATAGAAACATGAAACATCGGAGTGGTCTTACTCTTTGCAGTGATAGCCACCGCATTTATAGGCTATGTCCTC…	CYTB	1
K18010676	Praomys	jacksoni	Olorte, Loita Hills	-1.91224	35.8737	2260.36	30.3	99	131	23	21	ATGACAAACATCCGAAAAACCCACCCACTTCTTAAAATAATTAACCATTCTTTCATTGACCTTCCTGCCCCATCAAATATTTCATCATGATGAAACTTCGGCTCACTATTAGGAGTCTGCTTAATAATCCAAATTATCACAGGCCTTTTCCTAGCTATACACTACACATCAGATACAACAACAGCATTTTCATCAGTAACACATATTTGCCGAGACGTAAACTACGGATGACTAATCCGATACATACACGCAAACGGAGCATCAATATTCTTCATTTGTCTTTTCCTCCATGTAGGCCGAGGAATGTACTATGGATCCTACGCCTTTATAGAAACATGAAACATCGGAGTGGTCTTACTCTTTGCAGTGATAGCCACCGCATTTATAGGCTATGTCCTC…	CYTB	1
K18010677	Praomys	jacksoni	Olorte, Loita Hills	-1.91227	35.874	2260.36	43.3	110	149	24.5	22	ATGACAAACATCCGAAAAACCCACCCACTTCTTAAAATAATTAACCATTCTTTCATTGACCTTCCTGCCCCATCAAATATTTCATCATGATGAAACTTCGGCTCACTATTAGGAGTCTGCTTAATAATCCAAATTATCACAGGCCTTTTCCTAGCTATACACTACACATCAGATACAACAACAGCATTTTCATCAGTAACACATATTTGCCGAGACGTAAACTACGGATGACTAATCCGATACATACACGCAAACGGAGCATCAATATTCTTCATTTGTCTTTTCCTCCATGTAGGCCGAGGAATGTACTATGGATCCTACGCCTTTATAGAAACATGAAACATCGGAGTGGTCTTACTCTTTGCAGTGATAGCCACCGCATTTATAGGCTATGTCCTC…	CYTB	1
K18010678	Praomys	jacksoni	Olorte, Loita Hills	-1.91231	35.8742	2241.09	30.9	103	143	24	21	ATGACAAACATCCGAAAAACCCACCCACTTCTTAAAATAATTAACCATTCTTTCATTGACCTTCCTGCCCCATCAAATATTTCATCATGATGAAACTTCGGCTCACTATTAGGAGTCTGCTTAATAATCCAAATTATCACAGGCCTTTTCCTAGCTATACACTACACATCAGATACAACAACAGCATTTTCATCAGTAACACATATTTGCCGAGACGTAAACTACGGATGACTAATCCGATACATACACGCAAACGGAGCATCAATATTCTTCATTTGTCTTTTCCTCCATGTAGGCCGAGGAATGTACTATGGATCCTACGCCTTTATAGAAACATGAAACATCGGAGTGGTCTTACTCTTTGCAGTGATAGCCACCGCATTTATAGGCTATGTCCTC…	CYTB	1
K18010679	Praomys	jacksoni	Olorte, Loita Hills	-1.91234	35.8745	2241.09	48.3	122	158	25	22.5	ATGACAAACATCCGAAAAACCCACCCACTTCTTAAAATAATTAACCATTCTTTCATTGACCTTCCTGCCCCATCAAATATTTCATCATGATGAAACTTCGGCTCACTATTAGGAGTCTGCTTAATAATCCAAATTATCACAGGCCTTTTCCTAGCTATACACTACACATCAGATACAACAACAGCATTTTCATCAGTAACACATATTTGCCGAGACGTAAACTACGGATGACTAATCCGATACATACACGCAAACGGAGCATCAATATTCTTCATTTGTCTTTTCCTCCATGTAGGCCGAGGAATGTACTATGGATCCTACGCCTTTATAGAAACATGAAACATCGGAGTGGTCTTACTCTTTGCAGTGATAGCCACCGCATTTATAGGCTATGTCCTC…	CYTB	1
K18010680	Praomys	jacksoni	Olorte, Loita Hills	-1.91237	35.8748	2241.09	34.9	111	143	24	22	ATGACAAACATCCGAAAAACCCACCCACTTCTTAAAATAATTAACCATTCTTTCATTGACCTTCCTGCCCCATCAAATATTTCATCATGATGAAACTTCGGCTCACTATTAGGAGTCTGCTTAATAATCCAAATTATCACAGGCCTTTTCCTAGCTATACACTACACATCAGATACAACAACAGCATTTTCATCAGTAACACATATTTGCCGAGACGTAAACTACGGATGACTAATCCGATACATACACGCAAACGGAGCATCAATATTCTTCATTTGTCTTTTCCTCCATGTAGGCCGAGGAATGTACTATGGATCCTACGCCTTTATAGAAACATGAAACATCGGAGTGGTCTTACTCTTTGCAGTGATAGCCACCGCATTTATAGGCTATGTCCTC…	CYTB	1
K18010681	Praomys	jacksoni	Olorte, Loita Hills	-1.9124	35.8751	2235.03	47.7	127	147	23.5	23	ATGACAAACATCCGAAAAACCCACCCACTTCTTAAAATAATTAACCATTCTTTCATTGACCTTCCTGCCCCATCAAATATTTCATCATGATGAAACTTCGGCTCACTATTAGGAGTCTGCTTAATAATCCAAATTATCACAGGCCTTTTCCTAGCTATACACTACACATCAGATACAACAACAGCATTTTCATCAGTAACACATATTTGCCGAGACGTAAACTACGGATGACTAATCCGATACATACACGCAAACGGAGCATCAATATTCTTCATTTGTCTTTTCCTCCATGTAGGCCGAGGAATGTACTATGGATCCTACGCCTTTATAGAAACATGAAACATCGGAGTGGTCTTACTCTTTGCAGTGATAGCCACCGCATTTATAGGCTATGTCCTC…	CYTB	1
K18010682	Praomys	jacksoni	Olorte, Loita Hills	-1.91244	35.8754	2235.03	29	106	132	26	21.5	ATGACAAACATCCGAAAAACCCACCCACTTCTTAAAATAATTAACCATTCTTTCATTGACCTTCCTGCCCCATCAAATATTTCATCATGATGAAACTTCGGCTCACTATTAGGAGTCTGCTTAATAATCCAAATTATCACAGGCCTTTTCCTAGCTATACACTACACATCAGATACAACAACAGCATTTTCATCAGTAACACATATTTGCCGAGACGTAAACTACGGATGACTAATCCGATACATACACGCAAACGGAGCATCAATATTCTTCATTTGTCTTTTCCTCCATGTAGGCCGAGGAATGTACTATGGATCCTACGCCTTTATAGAAACATGAAACATCGGAGTGGTCTTACTCTTTGCAGTGATAGCCACCGCATTTATAGGCTATGTCCTC…	CYTB	1
K18010683	Praomys	jacksoni	Olorte, Loita Hills	-1.91247	35.8757	2227.09	32.6	110	136	22	21	ATGACAAACATCCGAAAAACCCACCCACTTCTTAAAATAATTAACCATTCTTTCATTGACCTTCCTGCCCCATCAAATATTTCATCATGATGAAACTTCGGCTCACTATTAGGAGTCTGCTTAATAATCCAAATTATCACAGGCCTTTTCCTAGCTATACACTACACATCAGATACAACAACAGCATTTTCATCAGTAACACATATTTGCCGAGACGTAAACTACGGATGACTAATCCGATACATACACGCAAACGGAGCATCAATATTCTTCATTTGTCTTTTCCTCCATGTAGGCCGAGGAATGTACTATGGATCCTACGCCTTTATAGAAACATGAAACATCGGAGTGGTCTTACTCTTTGCAGTGATAGCCACCGCATTTATAGGCTATGTCCTC…	CYTB	1
K18010685	Praomys	jacksoni	Olorte, Loita Hills	-1.91253	35.8763	2227.09	32.1	111	141	23	22	ATGACAAACATCCGAAAAACCCACCCACTTCTTAAAATAATTAACCATTCTTTCATTGACCTTCCTGCCCCATCAAATATTTCATCATGATGAAACTTCGGCTCACTATTAGGAGTCTGCTTAATAATCCAAATTATCACAGGCCTTTTCCTAGCTATACACTACACATCAGATACAACAACAGCATTTTCATCAGTAACACATATTTGCCGAGACGTAAACTACGGATGACTAATCCGATACATACACGCAAACGGAGCATCAATATTCTTCATTTGTCTTTTCCTCCATGTAGGCCGAGGAATGTACTATGGATCCTACGCCTTTATAGAAACATGAAACATCGGAGTGGTCTTACTCTTTGCAGTGATAGCCACCGCATTTATAGGCTATGTCCTC…	CYTB	1
K18010686	Praomys	jacksoni	Olorte, Loita Hills	-1.91257	35.8765	2217.06	32.5	102	137	24	21	ATGACAAACATCCGAAAAACCCACCCACTTCTTAAAATAATTAACCATTCTTTCATTGACCTTCCTGCCCCATCAAATATTTCATCATGATGAAACTTCGGCTCACTATTAGGAGTCTGCTTAATAATCCAAATTATCACAGGCCTTTTCCTAGCTATACACTACACATCAGATACAACAACAGCATTTTCATCAGTAACACATATTTGCCGAGACGTAAACTACGGATGACTAATCCGATACATACACGCAAACGGAGCATCAATATTCTTCATTTGTCTTTTCCTCCATGTAGGCCGAGGAATGTACTATGGATCCTACGCCTTTATAGAAACATGAAACATCGGAGTGGTCTTACTCTTTGCAGTGATAGCCACCGCATTTATAGGCTATGTCCTC…	CYTB	1
K18010693	Praomys	jacksoni	Olorte, Loita Hills	-1.89014	35.8826	2193.64	15.9	88			11	ATGACAAACATCCGAAAAACCCACCCACTTCTTAAAATAATTAACCATTCTTTCATTGACCTTCCTGCCCCATCAAATATTTCATCATGATGAAACTTCGGCTCACTATTAGGAGTCTGCTTAATAATCCAAATTATCACAGGCCTTTTCCTAGCTATACACTACACATCAGATACAACAACAGCATTTTCATCAGTAACACATATTTGCCGAGACGTAAACTACGGATGACTAATCCGATACATACACGCAAACGGAGCATCAATATTCTTCATTTGTCTTTTCCTCCATGTAGGCCGAGGAATGTACTATGGATCCTACGCCTTTATAGAAACATGAAACATCGGAGTGGTCTTACTCTTTGCAGTGATAGCCACCGCATTTATAGGCTATGTCCTC…	CYTB	1
K18010698	Praomys	jacksoni	Olorte, Loita Hills	-1.89013	35.8826	2193.64	36.2	107	136	24.5	22	ATGACAAACATCCGAAAAACCCACCCACTTCTTAAAATAATTAACCATTCTTTCATTGACCTTCCTGCCCCATCAAATATTTCATCATGATGAAACTTCGGCTCACTATTAGGAGTCTGCTTAATAATCCAAATTATCACAGGCCTTTTCCTAGCTATACACTACACATCAGATACAACAACAGCATTTTCATCAGTAACACATATTTGCCGAGACGTAAACTACGGATGACTAATCCGATACATACACGCAAACGGAGCATCAATATTCTTCATTTGTCTTTTCCTCCATGTAGGCCGAGGAATGTACTATGGATCCTACGCCTTTATAGAAACATGAAACATCGGAGTGGTCTTACTCTTTGCAGTGATAGCCACCGCATTTATAGGCTATGTCCTC…	CYTB	1
K18010699	Praomys	jacksoni	Olorte, Loita Hills	-1.89013	35.8825	2193.64	31.7	100	138	23.5	22.5	ATGACAAACATCCGAAAAACCCACCCACTTCTTAAAATAATTAACCATTCTTTCATTGACCTTCCTGCCCCATCAAATATTTCATCATGATGAAACTTCGGCTCACTATTAGGAGTCTGCTTAATAATCCAAATTATCACAGGCCTTTTCCTAGCTATACACTACACATCAGATACAACAACAGCATTTTCATCAGTAACACATATTTGCCGAGACGTAAACTACGGATGACTAATCCGATACATACACGCAAACGGAGCATCAATATTCTTCATTTGTCTTTTCCTCCATGTAGGCCGAGGAATGTACTATGGATCCTACGCCTTTATAGAAACATGAAACATCGGAGTGGTCTTACTCTTTGCAGTGATAGCCACCGCATTTATAGGCTATGTCCTC…	CYTB	1
K18010700	Praomys	jacksoni	Olorte, Loita Hills	-1.89013	35.8825	2193.64	46.5	110	145	25	22	ATGACAAACATCCGAAAAACCCACCCACTTCTTAAAATAATTAACCATTCTTTCATTGACCTTCCTGCCCCATCAAATATTTCATCATGATGAAACTTCGGCTCACTATTAGGAGTCTGCTTAATAATCCAAATTATCACAGGCCTTTTCCTAGCTATACACTACACATCAGATACAACAACAGCATTTTCATCAGTAACACATATTTGCCGAGACGTAAACTACGGATGACTAATCCGATACATACACGCAAACGGAGCATCAATATTCTTCATTTGTCTTTTCCTCCATGTAGGCCGAGGAATGTACTATGGATCCTACGCCTTTATAGAAACATGAAACATCGGAGTGGTCTTACTCTTTGCAGTGATAGCCACCGCATTTATAGGCTATGTCCTC…	CYTB	1
K18010701	Praomys	jacksoni	Olorte, Loita Hills	-1.89013	35.8825	2193.64	34.5	103	140	23	22	ATGACAAACATCCGAAAAACCCACCCACTTCTTAAAATAATTAACCATTCTTTCATTGACCTTCCTGCCCCATCAAATATTTCATCATGATGAAACTTCGGCTCACTATTAGGAGTCTGCTTAATAATCCAAATTATCACAGGCCTTTTCCTAGCTATACACTACACATCAGATACAACAACAGCATTTTCATCAGTAACACATATTTGCCGAGACGTAAACTACGGATGACTAATCCGATACATACACGCAAACGGAGCATCAATATTCTTCATTTGTCTTTTCCTCCATGTAGGCCGAGGAATGTACTATGGATCCTACGCCTTTATAGAAACATGAAACATCGGAGTGGTCTTACTCTTTGCAGTGATAGCCACCGCATTTATAGGCTATGTCCTC…	CYTB	1
K18010702	Praomys	jacksoni	Olorte, Loita Hills	-1.89013	35.8825	2193.64	44	112	138	24	22.5	ATGACAAACATCCGAAAAACCCACCCACTTCTTAAAATAATTAACCATTCTTTCATTGACCTTCCTGCCCCATCAAATATTTCATCATGATGAAACTTCGGCTCACTATTAGGAGTCTGCTTAATAATCCAAATTATCACAGGCCTTTTCCTAGCTATACACTACACATCAGATACAACAACAGCATTTTCATCAGTAACACATATTTGCCGAGACGTAAACTACGGATGACTAATCCGATACATACACGCAAACGGAGCATCAATATTCTTCATTTGTCTTTTCCTCCATGTAGGCCGAGGAATGTACTATGGATCCTACGCCTTTATAGAAACATGAAACATCGGAGTGGTCTTACTCTTTGCAGTGATAGCCACCGCATTTATAGGCTATGTCCTC…	CYTB	1
K18010703	Praomys	jacksoni	Olorte, Loita Hills	-1.89013	35.8825	2193.64	53.7	121	150	26	22.5	ATGACAAACATCCGAAAAACCCACCCACTTCTTAAAATAATTAACCATTCTTTCATTGACCTTCCTGCCCCATCAAATATTTCATCATGATGAAACTTCGGCTCACTATTAGGAGTCTGCTTAATAATCCAAATTATCACAGGCCTTTTCCTAGCTATACACTACACATCAGATACAACAACAGCATTTTCATCAGTAACACATATTTGCCGAGACGTAAACTACGGATGACTAATCCGATACATACACGCAAACGGAGCATCAATATTCTTCATTTGTCTTTTCCTCCATGTAGGCCGAGGAATGTACTATGGATCCTACGCCTTTATAGAAACATGAAACATCGGAGTGGTCTTACTCTTTGCAGTGATAGCCACCGCATTTATAGGCTATGTCCTC…	CYTB	1
K18010704	Praomys	jacksoni	Olorte, Loita Hills	-1.89013	35.8825	2193.64	40.1	112	129	25	21	ATGACAAACATCCGAAAAACCCACCCACTTCTTAAAATAATTAACCATTCTTTCATTGACCTTCCTGCCCCATCAAATATTTCATCATGATGAAACTTCGGCTCACTATTAGGAGTCTGCTTAATAATCCAAATTATCACAGGCCTTTTCCTAGCTATACACTACACATCAGATACAACAACAGCATTTTCATCAGTAACACATATTTGCCGAGACGTAAACTACGGATGACTAATCCGATACATACACGCAAACGGAGCATCAATATTCTTCATTTGTCTTTTCCTCCATGTAGGCCGAGGAATGTACTATGGATCCTACGCCTTTATAGAAACATGAAACATCGGAGTGGTCTTACTCTTTGCAGTGATAGCCACCGCATTTATAGGCTATGTCCTC…	CYTB	1
K18010705	Praomys	jacksoni	Olorte, Loita Hills	-1.89013	35.8825	2193.64	41.7	115	143	23.5	23.5	ATGACAAACATCCGAAAAACCCACCCACTTCTTAAAATAATTAACCATTCTTTCATTGACCTTCCTGCCCCATCAAATATTTCATCATGATGAAACTTCGGCTCACTATTAGGAGTCTGCTTAATAATCCAAATTATCACAGGCCTTTTCCTAGCTATACACTACACATCAGATACAACAACAGCATTTTCATCAGTAACACATATTTGCCGAGACGTAAACTACGGATGACTAATCCGATACATACACGCAAACGGAGCATCAATATTCTTCATTTGTCTTTTCCTCCATGTAGGCCGAGGAATGTACTATGGATCCTACGCCTTTATAGAAACATGAAACATCGGAGTGGTCTTACTCTTTGCAGTGATAGCCACCGCATTTATAGGCTATGTCCTC…	CYTB	1
K18010706	Praomys	jacksoni	Olorte, Loita Hills	-1.89013	35.8825	2193.64	45.1	120	154	25	22.5	ATGACAAACATCCGAAAAACCCACCCACTTCTTAAAATAATTAACCATTCTTTCATTGACCTTCCTGCCCCATCAAATATTTCATCATGATGAAACTTCGGCTCACTATTAGGAGTCTGCTTAATAATCCAAATTATCACAGGCCTTTTCCTAGCTATACACTACACATCAGATACAACAACAGCATTTTCATCAGTAACACATATTTGCCGAGACGTAAACTACGGATGACTAATCCGATACATACACGCAAACGGAGCATCAATATTCTTCATTTGTCTTTTCCTCCATGTAGGCCGAGGAATGTACTATGGATCCTACGCCTTTATAGAAACATGAAACATCGGAGTGGTCTTACTCTTTGCAGTGATAGCCACCGCATTTATAGGCTATGTCCTC…	CYTB	1
K18010707	Praomys	jacksoni	Olorte, Loita Hills	-1.89013	35.8824	2193.64	43.7	118	140	25	22	ATGACAAACATCCGAAAAACCCACCCACTTCTTAAAATAATTAACCATTCTTTCATTGACCTTCCTGCCCCATCAAATATTTCATCATGATGAAACTTCGGCTCACTATTAGGAGTCTGCTTAATAATCCAAATTATCACAGGCCTTTTCCTAGCTATACACTACACATCAGATACAACAACAGCATTTTCATCAGTAACACATATTTGCCGAGACGTAAACTACGGATGACTAATCCGATACATACACGCAAACGGAGCATCAATATTCTTCATTTGTCTTTTCCTCCATGTAGGCCGAGGAATGTACTATGGATCCTACGCCTTTATAGAAACATGAAACATCGGAGTGGTCTTACTCTTTGCAGTGATAGCCACCGCATTTATAGGCTATGTCCTC…	CYTB	1
K18010708	Praomys	jacksoni	Olorte, Loita Hills	-1.89013	35.8824	2210.34	38	110	127	25	22	ATGACAAACATCCGAAAAACCCACCCACTTCTTAAAATAATTAACCATTCTTTCATTGACCTTCCTGCCCCATCAAATATTTCATCATGATGAAACTTCGGCTCACTATTAGGAGTCTGCTTAATAATCCAAATTATCACAGGCCTTTTCCTAGCTATACACTACACATCAGATACAACAACAGCATTTTCATCAGTAACACATATTTGCCGAGACGTAAACTACGGATGACTAATCCGATACATACACGCAAACGGAGCATCAATATTCTTCATTTGTCTTTTCCTCCATGTAGGCCGAGGAATGTACTATGGATCCTACGCCTTTATAGAAACATGAAACATCGGAGTGGTCTTACTCTTTGCAGTGATAGCCACCGCATTTATAGGCTATGTCCTC…	CYTB	1
K18010709	Praomys	jacksoni	Olorte, Loita Hills	-1.89013	35.8824	2210.34	44	112	151	24	22	ATGACAAACATCCGAAAAACCCACCCACTTCTTAAAATAATTAACCATTCTTTCATTGACCTTCCTGCCCCATCAAATATTTCATCATGATGAAACTTCGGCTCACTATTAGGAGTCTGCTTAATAATCCAAATTATCACAGGCCTTTTCCTAGCTATACACTACACATCAGATACAACAACAGCATTTTCATCAGTAACACATATTTGCCGAGACGTAAACTACGGATGACTAATCCGATACATACACGCAAACGGAGCATCAATATTCTTCATTTGTCTTTTCCTCCATGTAGGCCGAGGAATGTACTATGGATCCTACGCCTTTATAGAAACATGAAACATCGGAGTGGTCTTACTCTTTGCAGTGATAGCCACCGCATTTATAGGCTATGTCCTC…	CYTB	1
K18010710	Praomys	jacksoni	Olorte, Loita Hills	-1.89013	35.8824	2210.34	26.6	98	131	24	20	ATGACAAACATCCGAAAAACCCACCCACTTCTTAAAATAATTAACCATTCTTTCATTGACCTTCCTGCCCCATCAAATATTTCATCATGATGAAACTTCGGCTCACTATTAGGAGTCTGCTTAATAATCCAAATTATCACAGGCCTTTTCCTAGCTATACACTACACATCAGATACAACAACAGCATTTTCATCAGTAACACATATTTGCCGAGACGTAAACTACGGATGACTAATCCGATACATACACGCAAACGGAGCATCAATATTCTTCATTTGTCTTTTCCTCCATGTAGGCCGAGGAATGTACTATGGATCCTACGCCTTTATAGAAACATGAAACATCGGAGTGGTCTTACTCTTTGCAGTGATAGCCACCGCATTTATAGGCTATGTCCTC…	CYTB	1
K18010711	Praomys	jacksoni	Olorte, Loita Hills	-1.89013	35.8824	2210.34	39.7	108	136	24	22.5	ATGACAAACATCCGAAAAACCCACCCACTTCTTAAAATAATTAACCATTCTTTCATTGACCTTCCTGCCCCATCAAATATTTCATCATGATGAAACTTCGGCTCACTATTAGGAGTCTGCTTAATAATCCAAATTATCACAGGCCTTTTCCTAGCTATACACTACACATCAGATACAACAACAGCATTTTCATCAGTAACACATATTTGCCGAGACGTAAACTACGGATGACTAATCCGATACATACACGCAAACGGAGCATCAATATTCTTCATTTGTCTTTTCCTCCATGTAGGCCGAGGAATGTACTATGGATCCTACGCCTTTATAGAAACATGAAACATCGGAGTGGTCTTACTCTTTGCAGTGATAGCCACCGCATTTATAGGCTATGTCCTC…	CYTB	1
K18010712	Praomys	jacksoni	Olorte, Loita Hills	-1.89013	35.8824	2210.34	35	106	134	24	21.5	ATGACAAACATCCGAAAAACCCACCCACTTCTTAAAATAATTAACCATTCTTTCATTGACCTTCCTGCCCCATCAAATATTTCATCATGATGAAACTTCGGCTCACTATTAGGAGTCTGCTTAATAATCCAAATTATCACAGGCCTTTTCCTAGCTATACACTACACATCAGATACAACAACAGCATTTTCATCAGTAACACATATTTGCCGAGACGTAAACTACGGATGACTAATCCGATACATACACGCAAACGGAGCATCAATATTCTTCATTTGTCTTTTCCTCCATGTAGGCCGAGGAATGTACTATGGATCCTACGCCTTTATAGAAACATGAAACATCGGAGTGGTCTTACTCTTTGCAGTGATAGCCACCGCATTTATAGGCTATGTCCTC…	CYTB	1
K18010713	Praomys	jacksoni	Olorte, Loita Hills	-1.89013	35.8824	2210.34	44.8	120		24	22	ATGACAAACATCCGAAAAACCCACCCACTTCTTAAAATAATTAACCATTCTTTCATTGACCTTCCTGCCCCATCAAATATTTCATCATGATGAAACTTCGGCTCACTATTAGGAGTCTGCTTAATAATCCAAATTATCACAGGCCTTTTCCTAGCTATACACTACACATCAGATACAACAACAGCATTTTCATCAGTAACACATATTTGCCGAGACGTAAACTACGGATGACTAATCCGATACATACACGCAAACGGAGCATCAATATTCTTCATTTGTCTTTTCCTCCATGTAGGCCGAGGAATGTACTATGGGTCCTACGCCTTTATAGAAACATGAAACATCGGAGTGGTCTTACTCTTTGCAGTGATAGCCACCGCATTTATAGGCTATGTCCTC…	CYTB	1
K18010714	Praomys	jacksoni	Olorte, Loita Hills	-1.89013	35.8823	2210.34	31	102	127	25	21	ATGACAAACATCCGAAAAACCCACCCACTTCTTAAAATAATTAACCATTCTTTCATTGACCTTCCTGCCCCATCAAATATTTCATCATGATGAAACTTCGGCTCACTATTAGGAGTCTGCTTAATAATCCAAATTATCACAGGCCTTTTCCTAGCTATACACTACACATCAGATACAACAACAGCATTTTCATCAGTAACACATATTTGCCGAGACGTAAACTACGGATGACTAATCCGATACATACACGCAAACGGAGCATCAATATTCTTCATTTGTCTTTTCCTCCATGTAGGCCGAGGAATGTACTATGGATCCTACGCCTTTATAGAAACATGAAACATCGGAGTGGTCTTACTCTTTGCAGTGATAGCCACCGCATTTATAGGCTATGTCCTC…	CYTB	1
K18010715	Praomys	jacksoni	Olorte, Loita Hills	-1.89013	35.8823	2210.34	32.8	110	147	25	22	ATGACAAACATCCGAAAAACCCACCCACTTCTTAAAATAATTAACCATTCTTTCATTGACCTTCCTGCCCCATCAAATATTTCATCATGATGAAACTTCGGCTCACTATTAGGAGTCTGCTTAATAATCCAAATTATCACAGGCCTTTTCCTAGCTATACACTACACATCAGATACAACAACAGCATTTTCATCAGTAACACATATTTGCCGAGACGTAAACTACGGATGACTAATCCGATACATACACGCAAACGGAGCATCAATATTCTTCATTTGTCTTTTCCTCCATGTAGGCCGAGGAATGTACTATGGATCCTACGCCTTTATAGAAACATGAAACATCGGAGTGGTCTTACTCTTTGCAGTGATAGCCACCGCATTTATAGGCTATGTCCTC…	CYTB	1
K18010716	Praomys	jacksoni	Olorte, Loita Hills	-1.89013	35.8823	2210.34	26.3	96	126	24	21	ATGACAAACATCCGAAAAACCCACCCACTTCTTAAAATAATTAACCATTCTTTCATTGACCTTCCTGCCCCATCAAATATTTCATCATGATGAAACTTCGGCTCACTATTAGGAGTCTGCTTAATAATCCAAATTATCACAGGCCTTTTCCTAGCTATACACTACACATCAGATACAACAACAGCATTTTCATCAGTAACACATATTTGCCGAGACGTAAACTACGGATGACTAATCCGATACATACACGCAAACGGAGCATCAATATTCTTCATTTGTCTTTTCCTCCATGTAGGCCGAGGAATGTACTATGGATCCTACGCCTTTATAGAAACATGAAACATCGGAGTGGTCTTACTCTTTGCAGTGATAGCCACCGCATTTATAGGCTATGTCCTC…	CYTB	1
K18010717	Praomys	jacksoni	Olorte, Loita Hills	-1.89013	35.8823	2210.34	34.1	114	142	23	21.5	ATGACAAACATCCGAAAAACCCACCCACTTCTTAAAATAATTAACCATTCTTTCATTGACCTTCCTGCCCCATCAAATATTTCATCATGATGAAACTTCGGCTCACTATTAGGAGTCTGCTTAATAATCCAAATTATCACAGGCCTTTTCCTAGCTATACACTACACATCAGATACAACAACAGCATTTTCATCAGTAACACATATTTGCCGAGACGTAAACTACGGATGACTAATCCGATACATACACGCAAACGGAGCATCAATATTCTTCATTTGTCTTTTCCTCCATGTAGGCCGAGGAATGTACTATGGATCCTACGCCTTTATAGAAACATGAAACATCGGAGTGGTCTTACTCTTTGCAGTGATAGCCACCGCATTTATAGGCTATGTCCTC…	CYTB	1
K18010718	Praomys	jacksoni	Olorte, Loita Hills	-1.89013	35.8823	2210.34	29.3	100	128	22	21	ATGACAAACATCCGAAAAACCCACCCACTTCTTAAAATAATTAACCATTCTTTCATTGACCTTCCTGCCCCATCAAATATTTCATCATGATGAAACTTCGGCTCACTATTAGGAGTCTGCTTAATAATCCAAATTATCACAGGCCTTTTCCTAGCTATACACTACACATCAGATACAACAACAGCATTTTCATCAGTAACACATATTTGCCGAGACGTAAACTACGGATGACTAATCCGATACATACACGCAAACGGAGCATCAATATTCTTCATTTGTCTTTTCCTCCATGTAGGCCGAGGAATGTACTATGGATCCTACGCCTTTATAGAAACATGAAACATCGGAGTGGTCTTACTCTTTGCAGTGATAGCCACCGCATTTATAGGCTATGTCCTC…	CYTB	1
K18010719	Praomys	jacksoni	Olorte, Loita Hills	-1.89013	35.8823	2210.34	48.1	125	144	24	22.5	ATGACAAACATCCGAAAAACCCACCCACTTCTTAAAATAATTAACCATTCTTTCATTGACCTTCCTGCCCCATCAAATATTTCATCATGATGAAACTTCGGCTCACTATTAGGAGTCTGCTTAATAATCCAAATTATCACAGGCCTTTTCCTAGCTATACACTACACATCAGATACAACAACAGCATTTTCATCAGTAACACATATTTGCCGAGACGTAAACTACGGATGACTAATCCGATACATACACGCAAACGGAGCATCAATATTCTTCATTTGTCTTTTCCTCCATGTAGGCCGAGGAATGTACTATGGATCCTACGCCTTTATAGAAACATGAAACATCGGAGTGGTCTTACTCTTTGCAGTGATAGCCACCGCATTTATAGGCTATGTCCTC…	CYTB	1
K18010720	Praomys	jacksoni	Olorte, Loita Hills	-1.89013	35.8823	2210.34	34.8	105		25	22	ATGACAAACATCCGAAAAACCCACCCACTTCTTAAAATAATTAACCATTCTTTCATTGACCTTCCTGCCCCATCAAATATTTCATCATGATGAAACTTCGGCTCACTATTAGGAGTCTGCTTAATAATCCAAATTATCACAGGCCTTTTCCTAGCTATACACTACACATCAGATACAACAACAGCATTTTCATCAGTAACACATATTTGCCGAGACGTAAACTACGGATGACTAATCCGATACATACACGCAAACGGAGCATCAATATTCTTCATTTGTCTTTTCCTCCATGTAGGCCGAGGAATGTACTATGGATCCTACGCCTTTATAGAAACATGAAACATCGGAGTGGTCTTACTCTTTGCAGTGATAGCCACCGCATTTATAGGCTATGTCCTC…	CYTB	1
K18010721	Praomys	jacksoni	Olorte, Loita Hills	-1.89013	35.8822	2210.34	43.6	110	149	25	22	ATGACAAACATCCGAAAAACCCACCCACTTCTTAAAATAATTAACCATTCTTTCATTGACCTTCCTGCCCCATCAAATATTTCATCATGATGAAACTTCGGCTCACTATTAGGAGTCTGCTTAATAATCCAAATTATCACAGGCCTTTTCCTAGCTATACACTACACATCAGATACAACAACAGCATTTTCATCAGTAACACATATTTGCCGAGACGTAAACTACGGATGACTAATCCGATACATACACGCAAACGGAGCATCAATATTCTTCATTTGTCTTTTCCTCCATGTAGGCCGAGGAATGTACTATGGATCCTACGCCTTTATAGAAACATGAAACATCGGAGTGGTCTTACTCTTTGCAGTGATAGCCACCGCATTTATAGGCTATGTCCTC…	CYTB	1
K18010722	Praomys	jacksoni	Olorte, Loita Hills	-1.89013	35.8822	2210.34	40.4	121	152	25	19.5	ATGACAAACATCCGAAAAACCCACCCACTTCTTAAAATAATTAACCATTCTTTCATTGACCTTCCTGCCCCATCAAATATTTCATCATGATGAAACTTCGGCTCACTATTAGGAGTCTGCTTAATAATCCAAATTATCACAGGCCTTTTCCTAGCTATACACTACACATCAGATACAACAACAGCATTTTCATCAGTAACACATATTTGCCGAGACGTAAACTACGGATGACTAATCCGATACATACACGCAAACGGAGCATCAATATTCTTCATTTGTCTTTTCCTCCATGTAGGCCGAGGAATGTACTATGGATCCTACGCCTTTATAGAAACATGAAACATCGGAGTGGTCTTACTCTTTGCAGTGATAGCCACCGCATTTATAGGCTATGTCCTC…	CYTB	1
K18010723	Praomys	jacksoni	Olorte, Loita Hills	-1.89013	35.8822	2210.34	37.1	114	152	25	22	ATGACAAACATCCGAAAAACCCACCCACTTCTTAAAATAATTAACCATTCTTTCATTGACCTTCCTGCCCCATCAAATATTTCATCATGATGAAACTTCGGCTCACTATTAGGAGTCTGCTTAATAATCCAAATTATCACAGGCCTTTTCCTAGCTATACACTACACATCAGATACAACAACAGCATTTTCATCAGTAACACATATTTGCCGAGACGTAAACTACGGATGACTAATCCGATACATACACGCAAACGGAGCATCAATATTCTTCATTTGTCTTTTCCTCCATGTAGGCCGAGGAATGTACTATGGGTCCTACGCCTTTATAGAAACATGAAACATCGGAGTGGTCTTACTCTTTGCAGTGATAGCCACCGCATTTATAGGCTATGTCCTC…	CYTB	1
K18010724	Praomys	jacksoni	Olorte, Loita Hills	-1.89013	35.8822	2210.34	43	114	146	25	21	ATGACAAACATCCGAAAAACCCACCCACTTCTTAAAATAATTAACCATTCTTTCATTGACCTTCCTGCCCCATCAAATATTTCATCATGATGAAACTTCGGCTCACTATTAGGAGTCTGCTTAATAATCCAAATTATCACAGGCCTTTTCCTAGCTATACACTACACATCAGATACAACAACAGCATTTTCATCAGTAACACATATTTGCCGAGACGTAAACTACGGATGACTAATCCGATACATACACGCAAACGGAGCATCAATATTCTTCATTTGTCTTTTCCTCCATGTAGGCCGAGGAATGTACTATGGATCCTACGCCTTTATAGAAACATGAAACATCGGAGTGGTCTTACTCTTTGCAGTGATAGCCACCGCATTTATAGGCTATGTCCTC…	CYTB	1
K18010725	Praomys	jacksoni	Olorte, Loita Hills	-1.89013	35.8822	2210.34	38.5	119	148	23	22	ATGACAAACATCCGAAAAACCCACCCACTTCTTAAAATAATTAACCATTCTTTCATTGACCTTCCTGCCCCATCAAATATTTCATCATGATGAAACTTCGGCTCACTATTAGGAGTCTGCTTAATAATCCAAATTATCACAGGCCTTTTCCTAGCTATACACTACACATCAGATACAACAACAGCATTTTCATCAGTAACACATATTTGCCGAGACGTAAACTACGGATGACTAATCCGATACATACACGCAAACGGAGCATCAATATTCTTCATTTGTCTTTTCCTCCATGTAGGCCGAGGAATGTACTATGGATCCTACGCCTTTATAGAAACATGAAACATCGGAGTGGTCTTACTCTTTGCAGTGATAGCCACCGCATTTATAGGCTATGTCCTC…	CYTB	1
K18010726	Praomys	jacksoni	Olorte, Loita Hills	-1.89013	35.8822	2210.34	34.3	105	141	25	22.5	ATGACAAACATCCGAAAAACCCACCCACTTCTTAAAATAATTAACCATTCTTTCATTGACCTTCCTGCCCCATCAAATATTTCATCATGATGAAACTTCGGCTCACTATTAGGAGTCTGCTTAATAATCCAAATTATCACAGGCCTTTTCCTAGCTATACACTACACATCAGATACAACAACAGCATTTTCATCAGTAACACATATTTGCCGAGACGTAAACTACGGATGACTAATCCGATACATACACGCAAACGGAGCATCAATATTCTTCATTTGTCTTTTCCTCCATGTAGGCCGAGGAATGTACTATGGATCCTACGCCTTTATAGAAACATGAAACATCGGAGTGGTCTTACTCTTTGCAGTGATAGCCACCGCATTTATAGGCTATGTCCTC…	CYTB	1
K18010727	Praomys	jacksoni	Olorte, Loita Hills	-1.89013	35.8822	2210.34	37.8	103	142	24	22	ATGACAAACATCCGAAAAACCCACCCACTTCTTAAAATAATTAACCATTCTTTCATTGACCTTCCTGCCCCATCAAATATTTCATCATGATGAAACTTCGGCTCACTATTAGGAGTCTGCTTAATAATCCAAATTATCACAGGCCTTTTCCTAGCTATACACTACACATCAGATACAACAACAGCATTTTCATCAGTAACACATATTTGCCGAGACGTAAACTACGGATGACTAATCCGATACATACACGCAAACGGAGCATCAATATTCTTCATTTGTCTTTTCCTCCATGTAGGCCGAGGAATGTACTATGGATCCTACGCCTTTATAGAAACATGAAACATCGGAGTGGTCTTACTCTTTGCAGTGATAGCCACCGCATTTATAGGCTATGTCCTC…	CYTB	1
K18010728	Praomys	jacksoni	Olorte, Loita Hills	-1.89013	35.8822	2210.34	39.4	114	145	23	21	ATGACAAACATCCGAAAAACCCACCCACTTCTTAAAATAATTAACCATTCTTTCATTGACCTTCCTGCCCCATCAAATATTTCATCATGATGAAACTTCGGCTCACTATTAGGAGTCTGCTTAATAATCCAAATTATCACAGGCCTTTTCCTAGCTATACACTACACATCAGATACAACAACAGCATTTTCATCAGTAACACATATTTGCCGAGACGTAAACTACGGATGACTAATCCGATACATACACGCAAACGGAGCATCAATATTCTTCATTTGTCTTTTCCTCCATGTAGGCCGAGGAATGTACTATGGATCCTACGCCTTTATAGAAACATGAAACATCGGAGTGGTCTTACTCTTTGCAGTGATAGCCACCGCATTTATAGGCTATGTCCTC…	CYTB	1
K18010729	Praomys	jacksoni	Olorte, Loita Hills	-1.89013	35.8821	2210.34	30.2	115	144	23	22	ATGACAAACATCCGAAAAACCCACCCACTTCTTAAAATAATTAACCATTCTTTCATTGACCTTCCTGCCCCATCAAATATTTCATCATGATGAAACTTCGGCTCACTATTAGGAGTCTGCTTAATAATCCAAATTATCACAGGCCTTTTCCTAGCTATACACTACACATCAGATACAACAACAGCATTTTCATCAGTAACACATATTTGCCGAGACGTAAACTACGGATGACTAATCCGATACATACACGCAAACGGAGCATCAATATTCTTCATTTGTCTTTTCCTCCATGTAGGCCGAGGAATGTACTATGGGTCCTACGCCTTTATAGAAACATGAAACATCGGAGTGGTCTTACTCTTTGCAGTGATAGCCACCGCATTTATAGGCTATGTCCTC…	CYTB	1
K18010730	Praomys	jacksoni	Olorte, Loita Hills	-1.89013	35.8821	2210.34	30.4	103	125	22	21	ATGACAAACATCCGAAAAACCCACCCACTTCTTAAAATAATTAACCATTCTTTCATTGACCTTCCTGCCCCATCAAATATTTCATCATGATGAAACTTCGGCTCACTATTAGGAGTCTGCTTAATAATCCAAATTATCACAGGCCTTTTCCTAGCTATACACTACACATCAGATACAACAACAGCATTTTCATCAGTAACACATATTTGCCGAGACGTAAACTACGGATGACTAATCCGATACATACACGCAAACGGAGCATCAATATTCTTCATTTGTCTTTTCCTCCATGTAGGCCGAGGAATGTACTATGGGTCCTACGCCTTTATAGAAACATGAAACATCGGAGTGGTCTTACTCTTTGCAGTGATAGCCACCGCATTTATAGGCTATGTCCTC…	CYTB	1
K18010731	Praomys	jacksoni	Olorte, Loita Hills	-1.89013	35.8821	2210.34	32.1	110	138	24	22	ATGACAAACATCCGAAAAACCCACCCACTTCTTAAAATAATTAACCATTCTTTCATTGACCTTCCTGCCCCATCAAATATTTCATCATGATGAAACTTCGGCTCACTATTAGGAGTCTGCTTAATAATCCAAATTATCACAGGCCTTTTCCTAGCTATACACTACACATCAGATACAACAACAGCATTTTCATCAGTAACACATATTTGCCGAGACGTAAACTACGGATGACTAATCCGATACATACACGCAAACGGAGCATCAATATTCTTCATTTGTCTTTTCCTCCATGTAGGCCGAGGAATGTACTATGGATCCTACGCCTTTATAGAAACATGAAACATCGGAGTGGTCTTACTCTTTGCAGTGATAGCCACCGCATTTATAGGCTATGTCCTC…	CYTB	1
K18010732	Praomys	jacksoni	Olorte, Loita Hills	-1.89013	35.8821	2210.34	44	121	156	22.5	22.5	ATGACAAACATCCGAAAAACCCACCCACTTCTTAAAATAATTAACCATTCTTTCATTGACCTTCCTGCCCCATCAAATATTTCATCATGATGAAACTTCGGCTCACTATTAGGAGTCTGCTTAATAATCCAAATTATCACAGGCCTTTTCCTAGCTATACACTACACATCAGATACAACAACAGCATTTTCATCAGTAACACATATTTGCCGAGACGTAAACTACGGATGACTAATCCGATACATACACGCAAACGGAGCATCAATATTCTTCATTTGTCTTTTCCTCCATGTAGGCCGAGGAATGTACTATGGATCCTACGCCTTTATAGAAACATGAAACATCGGAGTGGTCTTACTCTTTGCAGTGATAGCCACCGCATTTATAGGCTATGTCCTC…	CYTB	1
K18010733	Praomys	jacksoni	Olorte, Loita Hills	-1.89013	35.8821	2210.34	28.7	101	132	22.5	21	ATGACAAACATCCGAAAAACCCACCCACTTCTTAAAATAATTAACCATTCTTTCATTGACCTTCCTGCCCCATCAAATATTTCATCATGATGAAACTTCGGCTCACTATTAGGAGTCTGCTTAATAATCCAAATTATCACAGGCCTTTTCCTAGCTATACACTACACATCAGATACAACAACAGCATTTTCATCAGTAACACATATTTGCCGAGACGTAAACTACGGATGACTAATCCGATACATACACGCAAACGGAGCATCAATATTCTTCATTTGTCTTTTCCTCCATGTAGGCCGAGGAATGTACTATGGATCCTACGCCTTTATAGAAACATGAAACATCGGAGTGGTCTTACTCTTTGCAGTGATAGCCACCGCATTTATAGGCTATGTCCTC…	CYTB	1
K18010739	Praomys	jacksoni	Olorte, Loita Hills	-1.90401	35.8709	2216.36	45	115	151	24	22.5	ATGACAAACATCCGAAAAACCCACCCACTTCTTAAAATAATTAACCATTCTTTCATTGACCTTCCTGCCCCATCAAATATTTCATCATGATGAAACTTCGGCTCACTATTAGGAGTCTGCTTAATAATCCAAATTATCACAGGCCTTTTCCTAGCTATACACTACACATCAGATACAACAACAGCATTTTCATCAGTAACACATATTTGCCGAGACGTAAACTACGGATGACTAATCCGATACATACACGCAAACGGAGCATCAATATTCTTCATTTGTCTTTTCCTCCATGTAGGCCGAGGAATGTACTATGGATCCTACGCCTTTATAGAAACATGAAACATCGGAGTGGTCTTACTCTTTGCAGTGATAGCCACCGCATTTATAGGCTATGTCCTC…	CYTB	1
K18010740	Praomys	jacksoni	Olorte, Loita Hills	-1.90424	35.8708	2227.25	42.8	116	154	24	21.5	ATGACAAACATCCGAAAAACCCACCCACTTCTTAAAATAATTAACCATTCTTTCATTGACCTTCCTGCCCCATCAAATATTTCATCATGATGAAACTTCGGCTCACTATTAGGAGTCTGCTTAATAATCCAAATTATCACAGGCCTTTTCCTAGCTATACACTACACATCAGATACAACAACAGCATTTTCATCAGTAACACATATTTGCCGAGACGTAAACTACGGATGACTAATCCGATACATACACGCAAACGGAGCATCAATATTCTTCATTTGTCTTTTCCTCCATGTAGGCCGAGGAATGTACTATGGATCCTACGCCTTTATAGAAACATGAAACATCGGAGTGGTCTTACTCTTTGCAGTGATAGCCACCGCATTTATAGGCTATGTCCTC…	CYTB	1
K18010741	Praomys	jacksoni	Olorte, Loita Hills	-1.90447	35.8708	2227.25	29.9	105	150	24	22.5	ATGACAAACATCCGAAAAACCCACCCACTTCTTAAAATAATTAACCATTCTTTCATTGACCTTCCTGCCCCATCAAATATTTCATCATGATGAAACTTCGGCTCACTATTAGGAGTCTGCTTAATAATCCAAATTATCACAGGCCTTTTCCTAGCTATACACTACACATCAGATACAACAACAGCATTTTCATCAGTAACACATATTTGCCGAGACGTAAACTACGGATGACTAATCCGATACATACACGCAAACGGAGCATCAATATTCTTCATTTGTCTTTTCCTCCATGTAGGCCGAGGAATGTACTATGGATCCTACGCCTTTATAGAAACATGAAACATCGGAGTGGTCTTACTCTTTGCAGTGATAGCCACCGCATTTATAGGCTATGTCCTC…	CYTB	1
K18010742	Praomys	jacksoni	Olorte, Loita Hills	-1.9047	35.8708	2222.4	42.5	110	132	24	21	ATGACAAACATCCGAAAAACCCACCCACTTCTTAAAATAATTAACCATTCTTTCATTGACCTTCCTGCCCCATCAAATATTTCATCATGATGAAACTTCGGCTCACTATTAGGAGTCTGCTTAATAATCCAAATTATCACAGGCCTTTTCCTAGCTATACACTACACATCAGATACAACAACAGCATTTTCATCAGTAACACATATTTGCCGAGACGTAAACTACGGATGACTAATCCGATACATACACGCAAACGGAGCATCAATATTCTTCATTTGTCTTTTCCTCCATGTAGGCCGAGGAATGTACTATGGATCCTACGCCTTTATAGAAACATGAAACATCGGAGTGGTCTTACTCTTTGCAGTGATAGCCACCGCATTTATAGGCTATGTCCTC…	CYTB	1
K18010743	Praomys	jacksoni	Olorte, Loita Hills	-1.90493	35.8707	2235.75	39.5	116	145	24	22	ATGACAAACATCCGAAAAACCCACCCACTTCTTAAAATAATTAACCATTCTTTCATTGACCTTCCTGCCCCATCAAATATTTCATCATGATGAAACTTCGGCTCACTATTAGGAGTCTGCTTAATAATCCAAATTATCACAGGCCTTTTCCTAGCTATACACTACACATCAGATACAACAACAGCATTTTCATCAGTAACACATATTTGCCGAGACGTAAACTACGGATGACTAATCCGATACATACACGCAAACGGAGCATCAATATTCTTCATTTGTCTTTTCCTCCATGTAGGCCGAGGAATGTACTATGGATCCTACGCCTTTATAGAAACATGAAACATCGGAGTGGTCTTACTCTTTGCAGTGATAGCCACCGCATTTATAGGCTATGTCCTC…	CYTB	1
K18010744	Praomys	jacksoni	Olorte, Loita Hills	-1.90516	35.8707	2235.75	35.7	102	145	24	22	ATGACAAACATCCGAAAAACCCACCCACTTCTTAAAATAATTAACCATTCTTTCATTGACCTTCCTGCCCCATCAAATATTTCATCATGATGAAACTTCGGCTCACTATTAGGAGTCTGCTTAATAATCCAAATTATCACAGGCCTTTTCCTAGCTATACACTACACATCAGATACAACAACAGCATTTTCATCAGTAACACATATTTGCCGAGACGTAAACTACGGATGACTAATCCGATACATACACGCAAACGGAGCATCAATATTCTTCATTTGTCTTTTCCTCCATGTAGGCCGAGGAATGTACTATGGATCCTACGCCTTTATAGAAACATGAAACATCGGAGTGGTCTTACTCTTTGCAGTGATAGCCACCGCATTTATAGGCTATGTCCTC…	CYTB	1
K18010745	Praomys	jacksoni	Olorte, Loita Hills	-1.9054	35.8707	2235.75	39.9	111	165	25	21.5	ATGACAAACATCCGAAAAACCCACCCACTTCTTAAAATAATTAACCATTCTTTCATTGACCTTCCTGCCCCATCAAATATTTCATCATGATGAAACTTCGGCTCACTATTAGGAGTCTGCTTAATAATCCAAATTATCACAGGCCTTTTCCTAGCTATACACTACACATCAGATACAACAACAGCATTTTCATCAGTAACACATATTTGCCGAGACGTAAACTACGGATGACTAATCCGATACATACACGCAAACGGAGCATCAATATTCTTCATTTGTCTTTTCCTCCATGTAGGCCGAGGAATGTACTATGGATCCTACGCCTTTATAGAAACATGAAACATCGGAGTGGTCTTACTCTTTGCAGTGATAGCCACCGCATTTATAGGCTATGTCCTC…	CYTB	1
K18010746	Praomys	jacksoni	Olorte, Loita Hills	-1.90563	35.8706	2247.61	39.3	115	150	25	22	ATGACAAACATCCGAAAAACCCACCCACTTCTTAAAATAATTAACCATTCTTTCATTGACCTTCCTGCCCCATCAAATATTTCATCATGATGAAACTTCGGCTCACTATTAGGAGTCTGCTTAATAATCCAAATTATCACAGGCCTTTTCCTAGCTATACACTACACATCAGATACAACAACAGCATTTTCATCAGTAACACATATTTGCCGAGACGTAAACTACGGATGACTAATCCGATACATACACGCAAACGGAGCATCAATATTCTTCATTTGTCTTTTCCTCCATGTAGGCCGAGGAATGTACTATGGATCCTACGCCTTTATAGAAACATGAAACATCGGAGTGGTCTTACTCTTTGCAGTGATAGCCACCGCATTTATAGGCTATGTCCTC…	CYTB	1
K18010747	Praomys	jacksoni	Olorte, Loita Hills	-1.90586	35.8706	2247.61	43.7	112		25	22	ATGACAAACATCCGAAAAACCCACCCACTTCTTAAAATAATTAACCATTCTTTCATTGACCTTCCTGCCCCATCAAATATTTCATCATGATGAAACTTCGGCTCACTATTAGGAGTCTGCTTAATAATCCAAATTATCACAGGCCTTTTCCTAGCTATACACTACACATCAGATACAACAACAGCATTTTCATCAGTAACACATATTTGCCGAGACGTAAACTACGGATGACTAATCCGATACATACACGCAAACGGAGCATCAATATTCTTCATTTGTCTTTTCCTCCATGTAGGCCGAGGAATGTACTATGGATCCTACGCCTTTATAGAAACATGAAACATCGGAGTGGTCTTACTCTTTGCAGTGATAGCCACCGCATTTATAGGCTATGTCCTC…	CYTB	1
K18010748	Praomys	jacksoni	Olorte, Loita Hills	-1.90609	35.8705	2247.61	41	107		25	22	ATGACAAACATCCGAAAAACCCACCCACTTCTTAAAATAATTAACCATTCTTTCATTGACCTTCCTGCCCCATCAAATATTTCATCATGATGAAACTTCGGCTCACTATTAGGAGTCTGCTTAATAATCCAAATTATCACAGGCCTTTTCCTAGCTATACACTACACATCAGATACAACAACAGCATTTTCATCAGTAACACATATTTGCCGAGACGTAAACTACGGATGACTAATCCGATACATACACGCAAACGGAGCATCAATATTCTTCATTTGTCTTTTCCTCCATGTAGGCCGAGGAATGTACTATGGATCCTACGCCTTTATAGAAACATGAAACATCGGAGTGGTCTTACTCTTTGCAGTGATAGCCACCGCATTTATAGGCTATGTCCTC…	CYTB	1
K18010749	Praomys	jacksoni	Olorte, Loita Hills	-1.90632	35.8705	2256.96	34.5	104	148	25	22	ATGACAAACATCCGAAAAACCCACCCACTTCTTAAAATAATTAACCATTCTTTCATTGACCTTCCTGCCCCATCAAATATTTCATCATGATGAAACTTCGGCTCACTATTAGGAGTCTGCTTAATAATCCAAATTATCACAGGCCTTTTCCTAGCTATACACTACACATCAGATACAACAACAGCATTTTCATCAGTAACACATATTTGCCGAGACGTAAACTACGGATGACTAATCCGATACATACACGCAAACGGAGCATCAATATTCTTCATTTGTCTTTTCCTCCATGTAGGCCGAGGAATGTACTATGGATCCTACGCCTTTATAGAAACATGAAACATCGGAGTGGTCTTACTCTTTGCAGTGATAGCCACCGCATTTATAGGCTATGTCCTC…	CYTB	1
K18010750	Praomys	jacksoni	Olorte, Loita Hills	-1.90655	35.8705	2256.96	39	110	139	24	22	ATGACAAACATCCGAAAAACCCACCCACTTCTTAAAATAATTAACCATTCTTTCATTGACCTTCCTGCCCCATCAAATATTTCATCATGATGAAACTTCGGCTCACTATTAGGAGTCTGCTTAATAATCCAAATTATCACAGGCCTTTTCCTAGCTATACACTACACATCAGATACAACAACAGCATTTTCATCAGTAACACATATTTGCCGAGACGTAAACTACGGATGACTAATCCGATACATACACGCAAACGGAGCATCAATATTCTTCATTTGTCTTTTCCTCCATGTAGGCCGAGGAATGTACTATGGATCCTACGCCTTTATAGAAACATGAAACATCGGAGTGGTCTTACTCTTTGCAGTGATAGCCACCGCATTTATAGGCTATGTCCTC…	CYTB	1
K18010751	Praomys	jacksoni	Olorte, Loita Hills	-1.90678	35.8704	2256.96	42.2	120	143	26	22	ATGACAAACATCCGAAAAACCCACCCACTTCTTAAAATAATTAACCATTCTTTCATTGACCTTCCTGCCCCATCAAATATTTCATCATGATGAAACTTCGGCTCACTATTAGGAGTCTGCTTAATAATCCAAATTATCACAGGCCTTTTCCTAGCTATACACTACACATCAGATACAACAACAGCATTTTCATCAGTAACACATATTTGCCGAGACGTAAACTACGGATGACTAATCCGATACATACACGCAAACGGAGCATCAATATTCTTCATTTGTCTTTTCCTCCATGTAGGCCGAGGAATGTACTATGGATCCTACGCCTTTATAGAAACATGAAACATCGGAGTGGTCTTACTCTTTGCAGTGATAGCCACCGCATTTATAGGCTATGTCCTC…	CYTB	1
K18010752	Praomys	jacksoni	Olorte, Loita Hills	-1.90702	35.8704	2268.99	38.5	104		24	21.5	ATGACAAACATCCGAAAAACCCACCCACTTCTTAAAATAATTAACCATTCTTTCATTGACCTTCCTGCCCCATCAAATATTTCATCATGATGAAACTTCGGCTCACTATTAGGAGTCTGCTTAATAATCCAAATTATCACAGGCCTTTTCCTAGCTATACACTACACATCAGATACAACAACAGCATTTTCATCAGTAACACATATTTGCCGAGACGTAAACTACGGATGACTAATCCGATACATACACGCAAACGGAGCATCAATATTCTTCATTTGTCTTTTCCTCCATGTAGGCCGAGGAATGTACTATGGATCCTACGCCTTTATAGAAACATGAAACATCGGAGTGGTCTTACTCTTTGCAGTGATAGCCACCGCATTTATAGGCTATGTCCTC…	CYTB	1
K18010753	Praomys	jacksoni	Olorte, Loita Hills	-1.90725	35.8704	2268.99	42.5	120		24.5	21.5	ATGACAAACATCCGAAAAACCCACCCACTTCTTAAAATAATTAACCATTCTTTCATTGACCTTCCTGCCCCATCAAATATTTCATCATGATGAAACTTCGGCTCACTATTAGGAGTCTGCTTAATAATCCAAATTATCACAGGCCTTTTCCTAGCTATACACTACACATCAGATACAACAACAGCATTTTCATCAGTAACACATATTTGCCGAGACGTAAACTACGGATGACTAATCCGATACATACACGCAAACGGAGCATCAATATTCTTCATTTGTCTTTTCCTCCATGTAGGCCGAGGAATGTACTATGGATCCTACGCCTTTATAGAAACATGAAACATCGGAGTGGTCTTACTCTTTGCAGTGATAGCCACCGCATTTATAGGCTATGTCCTC…	CYTB	1
K18010754	Praomys	jacksoni	Olorte, Loita Hills	-1.90748	35.8703	2268.99	35.9	105	158	25	22	ATGACAAACATCCGAAAAACCCACCCACTTCTTAAAATAATTAACCATTCTTTCATTGACCTTCCTGCCCCATCAAATATTTCATCATGATGAAACTTCGGCTCACTATTAGGAGTCTGCTTAATAATCCAAATTATCACAGGCCTTTTCCTAGCTATACACTACACATCAGATACAACAACAGCATTTTCATCAGTAACACATATTTGCCGAGACGTAAACTACGGATGACTAATCCGATACATACACGCAAACGGAGCATCAATATTCTTCATTTGTCTTTTCCTCCATGTAGGCCGAGGAATGTACTATGGATCCTACGCCTTTATAGAAACATGAAACATCGGAGTGGTCTTACTCTTTGCAGTGATAGCCACCGCATTTATAGGCTATGTCCTC…	CYTB	1
K18010755	Praomys	jacksoni	Olorte, Loita Hills	-1.90771	35.8703	2280.53	38.3	107	137	25	21.5	ATGACAAACATCCGAAAAACCCACCCACTTCTTAAAATAATTAACCATTCTTTCATTGACCTTCCTGCCCCATCAAATATTTCATCATGATGAAACTTCGGCTCACTATTAGGAGTCTGCTTAATAATCCAAATTATCACAGGCCTTTTCCTAGCTATACACTACACATCAGATACAACAACAGCATTTTCATCAGTAACACATATTTGCCGAGACGTAAACTACGGATGACTAATCCGATACATACACGCAAACGGAGCATCAATATTCTTCATTTGTCTTTTCCTCCATGTAGGCCGAGGAATGTACTATGGATCCTACGCCTTTATAGAAACATGAAACATCGGAGTGGTCTTACTCTTTGCAGTGATAGCCACCGCATTTATAGGCTATGTCCTC…	CYTB	1
K18010756	Praomys	jacksoni	Olorte, Loita Hills	-1.90794	35.8703	2280.53	42.2	110	146	24	22	ATGACAAACATCCGAAAAACCCACCCACTTCTTAAAATAATTAACCATTCTTTCATTGACCTTCCTGCCCCATCAAATATTTCATCATGATGAAACTTCGGCTCACTATTAGGAGTCTGCTTAATAATCCAAATTATCACAGGCCTTTTCCTAGCTATACACTACACATCAGATACAACAACAGCATTTTCATCAGTAACACATATTTGCCGAGACGTAAACTACGGATGACTAATCCGATACATACACGCAAACGGAGCATCAATATTCTTCATTTGTCTTTTCCTCCATGTAGGCCGAGGAATGTACTATGGATCCTACGCCTTTATAGAAACATGAAACATCGGAGTGGTCTTACTCTTTGCAGTGATAGCCACCGCATTTATAGGCTATGTCCTC…	CYTB	1
K18010757	Praomys	jacksoni	Olorte, Loita Hills	-1.90817	35.8702	2280.53	37	106	142	24	21.5	ATGACAAACATCCGAAAAACCCACCCACTTCTTAAAATAATTAACCATTCTTTCATTGACCTTCCTGCCCCATCAAATATTTCATCATGATGAAACTTCGGCTCACTATTAGGAGTCTGCTTAATAATCCAAATTATCACAGGCCTTTTCCTAGCTATACACTACACATCAGATACAACAACAGCATTTTCATCAGTAACACATATTTGCCGAGACGTAAACTACGGATGACTAATCCGATACATACACGCAAACGGAGCATCAATATTCTTCATTTGTCTTTTCCTCCATGTAGGCCGAGGAATGTACTATGGATCCTACGCCTTTATAGAAACATGAAACATCGGAGTGGTCTTACTCTTTGCAGTGATAGCCACCGCATTTATAGGCTATGTCCTC…	CYTB	1
K18010758	Praomys	jacksoni	Olorte, Loita Hills	-1.90841	35.8702	2287.8	39.4	120	131	25	21	ATGACAAACATCCGAAAAACCCACCCACTTCTTAAAATAATTAACCATTCTTTCATTGACCTTCCTGCCCCATCAAATATTTCATCATGATGAAACTTCGGCTCACTATTAGGAGTCTGCTTAATAATCCAAATTATCACAGGCCTTTTCCTAGCTATACACTACACATCAGATACAACAACAGCATTTTCATCAGTAACACATATTTGCCGAGACGTAAACTACGGATGACTAATCCGATACATACACGCAAACGGAGCATCAATATTCTTCATTTGTCTTTTCCTCCATGTAGGCCGAGGAATGTACTATGGATCCTACGCCTTTATAGAAACATGAAACATCGGAGTGGTCTTACTCTTTGCAGTGATAGCCACCGCATTTATAGGCTATGTCCTC…	CYTB	1
K18010760	Praomys	jacksoni	Olorte, Loita Hills	-1.90887	35.8701	2292.05	33.7	114	144	22	22	ATGACAAACATCCGAAAAACCCACCCACTTCTTAAAATAATTAACCATTCTTTCATTGACCTTCCTGCCCCATCAAATATTTCATCATGATGAAACTTCGGCTCACTATTAGGAGTCTGCTTAATAATCCAAATTATCACAGGCCTTTTCCTAGCTATACACTACACATCAGATACAACAACAGCATTTTCATCAGTAACACATATTTGCCGAGACGTAAACTACGGATGACTAATCCGATACATACACGCAAACGGAGCATCAATATTCTTCATTTGTCTTTTCCTCCATGTAGGCCGAGGAATGTACTATGGATCCTACGCCTTTATAGAAACATGAAACATCGGAGTGGTCTTACTCTTTGCAGTGATAGCCACCGCATTTATAGGCTATGTCCTC…	CYTB	1
K18010761	Praomys	jacksoni	Olorte, Loita Hills	-1.9091	35.8701	2283.24	33.7	107	149	24	22.5	ATGACAAACATCCGAAAAACCCACCCACTTCTTAAAATAATTAACCATTCTTTCATTGACCTTCCTGCCCCATCAAATATTTCATCATGATGAAACTTCGGCTCACTATTAGGAGTCTGCTTAATAATCCAAATTATCACAGGCCTTTTCCTAGCTATACACTACACATCAGATACAACAACAGCATTTTCATCAGTAACACATATTTGCCGAGACGTAAACTACGGATGACTAATCCGATACATACACGCAAACGGAGCATCAATATTCTTCATTTGTCTTTTCCTCCATGTAGGCCGAGGAATGTACTATGGATCCTACGCCTTTATAGAAACATGAAACATCGGAGTGGTCTTACTCTTTGCAGTGATAGCCACCGCATTTATAGGCTATGTCCTC…	CYTB	1
K18010762	Praomys	jacksoni	Olorte, Loita Hills	-1.90933	35.87	2283.24	45.1	121	141	25	22.5	ATGACAAACATCCGAAAAACCCACCCACTTCTTAAAATAATTAACCATTCTTTCATTGACCTTCCTGCCCCATCAAATATTTCATCATGATGAAACTTCGGCTCACTATTAGGAGTCTGCTTAATAATCCAAATTATCACAGGCCTTTTCCTAGCTATACACTACACATCAGATACAACAACAGCATTTTCATCAGTAACACATATTTGCCGAGACGTAAACTACGGATGACTAATCCGATACATACACGCAAACGGAGCATCAATATTCTTCATTTGTCTTTTCCTCCATGTAGGCCGAGGAATGTACTATGGATCCTACGCCTTTATAGAAACATGAAACATCGGAGTGGTCTTACTCTTTGCAGTGATAGCCACCGCATTTATAGGCTATGTCCTC…	CYTB	1
K18010763	Praomys	jacksoni	Olorte, Loita Hills	-1.90956	35.87	2287.87	34.2	110	145	24	22	ATGACAAACATCCGAAAAACCCACCCACTTCTTAAAATAATTAACCATTCTTTCATTGACCTTCCTGCCCCATCAAATATTTCATCATGATGAAACTTCGGCTCACTATTAGGAGTCTGCTTAATAATCCAAATTATCACAGGCCTTTTCCTAGCTATACACTACACATCAGATACAACAACAGCATTTTCATCAGTAACACATATTTGCCGAGACGTAAACTACGGATGACTAATCCGATACATACACGCAAACGGAGCATCAATATTCTTCATTTGTCTTTTCCTCCATGTAGGCCGAGGAATGTACTATGGATCCTACGCCTTTATAGAAACATGAAACATCGGAGTGGTCTTACTCTTTGCAGTGATAGCCACCGCATTTATAGGCTATGTCCTC…	CYTB	1
K18010764	Praomys	jacksoni	Olorte, Loita Hills	-1.9098	35.87	2287.87	43.5	124	143	24.5	22.5	ATGACAAACATCCGAAAAACCCACCCACTTCTTAAAATAATTAACCATTCTTTCATTGACCTTCCTGCCCCATCAAATATTTCATCATGATGAAACTTCGGCTCACTATTAGGAGTCTGCTTAATAATCCAAATTATCACAGGCCTTTTCCTAGCTATACACTACACATCAGATACAACAACAGCATTTTCATCAGTAACACATATTTGCCGAGACGTAAACTACGGATGACTAATCCGATACATACACGCAAACGGAGCATCAATATTCTTCATTTGTCTTTTCCTCCATGTAGGCCGAGGAATGTACTATGGATCCTACGCCTTTATAGAAACATGAAACATCGGAGTGGTCTTACTCTTTGCAGTGATAGCCACCGCATTTATAGGCTATGTCCTC…	CYTB	1
K18010777	Praomys	jacksoni	Olorte, Loita Hills	-1.89013	35.8823	2210.34	49.6	124	150	24	22.5	ATGACAAACATCCGAAAAACCCACCCACTTCTTAAAATAATTAACCATTCTTTCATTGACCTTCCTGCCCCATCAAATATTTCATCATGATGAAACTTCGGCTCACTATTAGGAGTCTGCTTAATAATCCAAATTATCACAGGCCTTTTCCTAGCTATACACTACACATCAGATACAACAACAGCATTTTCATCAGTAACACATATTTGCCGAGACGTAAACTACGGATGACTAATCCGATACATACACGCAAACGGAGCATCAATATTCTTCATTTGTCTTTTCCTCCATGTAGGCCGAGGAATGTACTATGGATCCTACGCCTTTATAGAAACATGAAACATCGGAGTGGTCTTACTCTTTGCAGTGATAGCCACCGCATTTATAGGCTATGTCCTC…	CYTB	1
K18010780	Praomys	jacksoni	Olorte, Loita Hills	-1.89013	35.8822	2210.34	34.5	117	146	23	22	ATGACAAACATCCGAAAAACCCACCCACTTCTTAAAATAATTAACCATTCTTTCATTGACCTTCCTGCCCCATCAAATATTTCATCATGATGAAACTTCGGCTCACTATTAGGAGTCTGCTTAATAATCCAAATTATCACAGGCCTTTTCCTAGCTATACACTACACATCAGATACAACAACAGCATTTTCATCAGTAACACATATTTGCCGAGACGTAAACTACGGATGACTAATCCGATACATACACGCAAACGGAGCATCAATATTCTTCATTTGTCTTTTCCTCCATGTAGGCCGAGGAATGTACTATGGATCCTACGCCTTTATAGAAACATGAAACATCGGAGTGGTCTTACTCTTTGCAGTGATAGCCACCGCATTTATAGGCTATGTCCTC…	CYTB	1
K18010781	Praomys	jacksoni	Olorte, Loita Hills	-1.89013	35.8821	2210.34	48	124	143	24.5	22.5	ATGACAAACATCCGAAAAACCCACCCACTTCTTAAAATAATTAACCATTCTTTCATTGACCTTCCTGCCCCATCAAATATTTCATCATGATGAAACTTCGGCTCACTATTAGGAGTCTGCTTAATAATCCAAATTATCACAGGCCTTTTCCTAGCTATACACTACACATCAGATACAACAACAGCATTTTCATCAGTAACACATATTTGCCGAGACGTAAACTACGGATGACTAATCCGATACATACACGCAAACGGAGCATCAATATTCTTCATTTGTCTTTTCCTCCATGTAGGCCGAGGAATGTACTATGGATCCTACGCCTTTATAGAAACATGAAACATCGGAGTGGTCTTACTCTTTGCAGTGATAGCCACCGCATTTATAGGCTATGTCCTC…	CYTB	1
K18010782	Praomys	jacksoni	Olorte, Loita Hills	-1.89013	35.8821	2210.34	32.6	114	138	23.5	22	ATGACAAACATCCGAAAAACCCACCCACTTCTTAAAATAATTAACCATTCTTTCATTGACCTTCCTGCCCCATCAAATATTTCATCATGATGAAACTTCGGCTCACTATTAGGAGTCTGCTTAATAATCCAAATTATCACAGGCCTTTTCCTAGCTATACACTACACATCAGATACAACAACAGCATTTTCATCAGTAACACATATTTGCCGAGACGTAAACTACGGATGACTAATCCGATACATACACGCAAACGGAGCATCAATATTCTTCATTTGTCTTTTCCTCCATGTAGGCCGAGGAATGTACTATGGATCCTACGCCTTTATAGAAACATGAAACATCGGAGTGGTCTTACTCTTTGCAGTGATAGCCACCGCATTTATAGGCTATGTCCTC…	CYTB	1
K18010783	Praomys	jacksoni	Olorte, Loita Hills	-1.89013	35.882	2210.34	36.2	115	139	23	22.5	ATGACAAACATCCGAAAAACCCACCCACTTCTTAAAATAATTAACCATTCTTTCATTGACCTTCCTGCCCCATCAAATATTTCATCATGATGAAACTTCGGCTCACTATTAGGAGTCTGCTTAATAATCCAAATTATCACAGGCCTTTTCCTAGCTATACACTACACATCAGATACAACAACAGCATTTTCATCAGTAACACATATTTGCCGAGACGTAAACTACGGATGACTAATCCGATACATACACGCAAACGGAGCATCAATATTCTTCATTTGTCTTTTCCTCCATGTAGGCCGAGGAATGTACTATGGATCCTACGCCTTTATAGAAACATGAAACATCGGAGTGGTCTTACTCTTTGCAGTGATAGCCACCGCATTTATAGGCTATGTCCTC…	CYTB	1
K18010788	Praomys	jacksoni	Olorte, Loita Hills	-1.91261	35.8673	2302.04	30.8	112	132	24	21	ATGACAAACATCCGAAAAACCCACCCACTTCTTAAAATAATTAACCATTCTTTCATTGACCTTCCTGCCCCATCAAATATTTCATCATGATGAAACTTCGGCTCACTATTAGGAGTCTGCTTAATAATCCAAATTATCACAGGCCTTTTCCTAGCTATACACTACACATCAGATACAACAACAGCATTTTCATCAGTAACACATATTTGCCGAGACGTAAACTACGGATGACTAATCCGATACATACACGCAAACGGAGCATCAATATTCTTCATTTGTCTTTTCCTCCATGTAGGCCGAGGAATGTACTATGGATCCTACGCCTTTATAGAAACATGAAACATCGGAGTGGTCTTACTCTTTGCAGTGATAGCCACCGCATTTATAGGCTATGTCCTC…	CYTB	1
K18010789	Praomys	jacksoni	Olorte, Loita Hills	-1.91272	35.8672	2310.96	32.2	115	142	24.5	22	ATGACAAACATCCGAAAAACCCACCCACTTCTTAAAATAATTAACCATTCTTTCATTGACCTTCCTGCCCCATCAAATATTTCATCATGATGAAACTTCGGCTCACTATTAGGAGTCTGCTTAATAATCCAAATTATCACAGGCCTTTTCCTAGCTATACACTACACATCAGATACAACAACAGCATTTTCATCAGTAACACATATTTGCCGAGACGTAAACTACGGATGACTAATCCGATACATACACGCAAACGGAGCATCAATATTCTTCATTTGTCTTTTCCTCCATGTAGGCCGAGGAATGTACTATGGATCCTACGCCTTTATAGAAACATGAAACATCGGAGTGGTCTTACTCTTTGCAGTGATAGCCACCGCATTTATAGGCTATGTCCTC…	CYTB	1
K18010791	Praomys	jacksoni	Olorte, Loita Hills	-1.91294	35.867	2310.96	43.8	125	151	24.5	22.5	ATGACAAACATCCGAAAAACCCACCCACTTCTTAAAATAATTAACCATTCTTTCATTGACCTTCCTGCCCCATCAAATATTTCATCATGATGAAACTTCGGCTCACTATTAGGAGTCTGCTTAATAATCCAAATTATCACAGGCCTTTTCCTAGCTATACACTACACATCAGATACAACAACAGCATTTTCATCAGTAACACATATTTGCCGAGACGTAAACTACGGATGACTAATCCGATACATACACGCAAACGGAGCATCAATATTCTTCATTTGTCTTTTCCTCCATGTAGGCCGAGGAATGTACTATGGATCCTACGCCTTTATAGAAACATGAAACATCGGAGTGGTCTTACTCTTTGCAGTGATAGCCACCGCATTTATAGGCTATGTCCTC…	CYTB	1
K18010792	Praomys	jacksoni	Olorte, Loita Hills	-1.91306	35.8669	2307.97	46.7	122	142	24	22.5	ATGACAAACATCCGAAAAACCCACCCACTTCTTAAAATAATTAACCATTCTTTCATTGACCTTCCTGCCCCATCAAATATTTCATCATGATGAAACTTCGGCTCACTATTAGGAGTCTGCTTAATAATCCAAATTATCACAGGCCTTTTCCTAGCTATACACTACACATCAGATACAACAACAGCATTTTCATCAGTAACACATATTTGCCGAGACGTAAACTACGGATGACTAATCCGATACATACACGCAAACGGAGCATCAATATTCTTCATTTGTCTTTTCCTCCATGTAGGCCGAGGAATGTACTATGGATCCTACGCCTTTATAGAAACATGAAACATCGGAGTGGTCTTACTCTTTGCAGTGATAGCCACCGCATTTATAGGCTATGTCCTC…	CYTB	1
K18010793	Praomys	jacksoni	Olorte, Loita Hills	-1.91317	35.8668	2307.97	21.5	100	116	23	21	ATGACAAACATCCGAAAAACCCACCCACTTCTTAAAATAATTAACCATTCTTTCATTGACCTTCCTGCCCCATCAAATATTTCATCATGATGAAACTTCGGCTCACTATTAGGAGTCTGCTTAATAATCCAAATTATCACAGGCCTTTTCCTAGCTATACACTACACATCAGATACAACAACAGCATTTTCATCAGTAACACATATTTGCCGAGACGTAAACTACGGATGACTAATCCGATACATACACGCAAACGGAGCATCAATATTCTTCATTTGTCTTTTCCTCCATGTAGGCCGAGGAATGTACTATGGATCCTACGCCTTTATAGAAACATGAAACATCGGAGTGGTCTTACTCTTTGCAGTGATAGCCACCGCATTTATAGGCTATGTCCTC…	CYTB	1
K18010794	Praomys	jacksoni	Olorte, Loita Hills	-1.91328	35.8667	2307.97	36.8	117	133	23	21.5	ATGACAAACATCCGAAAAACCCACCCACTTCTTAAAATAATTAACCATTCTTTCATTGACCTTCCTGCCCCATCAAATATTTCATCATGATGAAACTTCGGCTCACTATTAGGAGTCTGCTTAATAATCCAAATTATCACAGGCCTTTTCCTAGCTATACACTACACATCAGATACAACAACAGCATTTTCATCAGTAACACATATTTGCCGAGACGTAAACTACGGATGACTAATCCGATACATACACGCAAACGGAGCATCAATATTCTTCATTTGTCTTTTCCTCCATGTAGGCCGAGGAATGTACTATGGATCCTACGCCTTTATAGAAACATGAAACATCGGAGTGGTCTTACTCTTTGCAGTGATAGCCACCGCATTTATAGGCTATGTCCTC…	CYTB	1
K18010795	Praomys	jacksoni	Olorte, Loita Hills	-1.91339	35.8666	2314.74	54.5		159	25	23	ATGACAAACATCCGAAAAACCCACCCACTTCTTAAAATAATTAACCATTCTTTCATTGACCTTCCTGCCCCATCAAATATTTCATCATGATGAAACTTCGGCTCACTATTAGGAGTCTGCTTAATAATCCAAATTATCACAGGCCTTTTCCTAGCTATACACTACACATCAGATACAACAACAGCATTTTCATCAGTAACACATATTTGCCGAGACGTAAACTACGGATGACTAATCCGATACATACACGCAAACGGAGCATCAATATTCTTCATTTGTCTTTTCCTCCATGTAGGCCGAGGAATGTACTATGGATCCTACGCCTTTATAGAAACATGAAACATCGGAGTGGTCTTACTCTTTGCAGTGATAGCCACCGCATTTATAGGCTATGTCCTC…	CYTB	1
K18010796	Praomys	jacksoni	Olorte, Loita Hills	-1.91346	35.8861	2189.09	30.6	110	138	24.5	23.5	ATGACAAACATCCGAAAAACCCACCCACTTCTTAAAATAATTAACCATTCTTTCATTGACCTTCCTGCCCCATCAAATATTTCATCATGATGAAACTTCGGCTCACTATTAGGAGTCTGCTTAATAATCCAAATTATCACAGGCCTTTTCCTAGCTATACACTACACATCAGATACAACAACAGCATTTTCATCAGTAACACATATTTGCCGAGACGTAAACTACGGATGACTAATCCGATACATACACGCAAACGGAGCATCAATATTCTTCATTTGTCTTTTCCTCCATGTAGGCCGAGGAATGTACTATGGATCCTACGCCTTTATAGAAACATGAAACATCGGAGTGGTCTTACTCTTTGCAGTGATAGCCACCGCATTTATAGGCTATGTCCTC…	CYTB	1
K18010799	Praomys	jacksoni	Olorte, Loita Hills	-1.91198	35.878	2193.49	29.6	110		22.5	20	ATGACAAACATCCGAAAAACCCACCCACTTCTTAAAATAATTAACCATTCTTTCATTGACCTTCCTGCCCCATCAAATATTTCATCATGATGAAACTTCGGCTCACTATTAGGAGTCTGCTTAATAATCCAAATTATCACAGGCCTTTTCCTAGCTATACACTACACATCAGATACAACAACAGCATTTTCATCAGTAACACATATTTGCCGAGACGTAAACTACGGATGACTAATCCGATACATACACGCAAACGGAGCATCAATATTCTTCATTTGTCTTTTCCTCCATGTAGGCCGAGGAATGTACTATGGATCCTACGCCTTTATAGAAACATGAAACATCGGAGTGGTCTTACTCTTTGCAGTGATAGCCACCGCATTTATAGGCTATGTCCTC…	CYTB	1
K18010800	Praomys	jacksoni	Olorte, Loita Hills	-1.91148	35.8753	2253.02	40.6	118	133	23	22	ATGACAAACATCCGAAAAACCCACCCACTTCTTAAAATAATTAACCATTCTTTCATTGACCTTCCTGCCCCATCAAATATTTCATCATGATGAAACTTCGGCTCACTATTAGGAGTCTGCTTAATAATCCAAATTATCACAGGCCTTTTCCTAGCTATACACTACACATCAGATACAACAACAGCATTTTCATCAGTAACACATATTTGCCGAGACGTAAACTACGGATGACTAATCCGATACATACACGCAAACGGAGCATCAATATTCTTCATTTGTCTTTTCCTCCATGTAGGCCGAGGAATGTACTATGGATCCTACGCCTTTATAGAAACATGAAACATCGGAGTGGTCTTACTCTTTGCAGTGATAGCCACCGCATTTATAGGCTATGTCCTC…	CYTB	1
K18010801	Praomys	jacksoni	Olorte, Loita Hills	-1.91099	35.8726	2290.73	42.5	125	153	24	23	ATGACAAACATCCGAAAAACCCACCCACTTCTTAAAATAATTAACCATTCTTTCATTGACCTTCCTGCCCCATCAAATATTTCATCATGATGAAACTTCGGCTCACTATTAGGAGTCTGCTTAATAATCCAAATTATCACAGGCCTTTTCCTAGCTATACACTACACATCAGATACAACAACAGCATTTTCATCAGTAACACATATTTGCCGAGACGTAAACTACGGATGACTAATCCGATACATACACGCAAACGGAGCATCAATATTCTTCATTTGTCTTTTCCTCCATGTAGGCCGAGGAATGTACTATGGATCCTACGCCTTTATAGAAACATGAAACATCGGAGTGGTCTTACTCTTTGCAGTGATAGCCACCGCATTTATAGGCTATGTCCTC…	CYTB	1
K18010802	Praomys	jacksoni	Olorte, Loita Hills	-1.91049	35.8698	2294.25	49	123		20	20.5	ATGACAAACATCCGAAAAACCCACCCACTTCTTAAAATAATTAACCATTCTTTCATTGACCTTCCTGCCCCATCAAATATTTCATCATGATGAAACTTCGGCTCACTATTAGGAGTCTGCTTAATAATCCAAATTATCACAGGCCTTTTCCTAGCTATACACTACACATCAGATACAACAACAGCATTTTCATCAGTAACACATATTTGCCGAGACGTAAACTACGGATGACTAATCCGATACATACACGCAAACGGAGCATCAATATTCTTCATTTGTCTTTTCCTCCATGTAGGCCGAGGAATGTACTATGGATCCTACGCCTTTATAGAAACATGAAACATCGGAGTGGTCTTACTCTTTGCAGTGATAGCCACCGCATTTATAGGCTATGTCCTC…	CYTB	1
K18010807	Praomys	jacksoni	Olorte, Loita Hills	-1.91215	35.8728	2280.61	48	126		24	23.5	ATGACAAACATCCGAAAAACCCACCCACTTCTTAAAATAATTAACCATTCTTTCATTGACCTTCCTGCCCCATCAAATATTTCATCATGATGAAACTTCGGCTCACTATTAGGAGTCTGCTTAATAATCCAAATTATCACAGGCCTTTTCCTAGCTATACACTACACATCAGATACAACAACAGCATTTTCATCAGTAACACATATTTGCCGAGACGTAAACTACGGATGACTAATCCGATACATACACGCAAACGGAGCATCAATATTCTTCATTTGTCTTTTCCTCCATGTAGGCCGAGGAATGTACTATGGATCCTACGCCTTTATAGAAACATGAAACATCGGAGTGGTCTTACTCTTTGCAGTGATAGCCACCGCATTTATAGGCTATGTCCTC…	CYTB	1
K18010808	Praomys	jacksoni	Olorte, Loita Hills	-1.91227	35.8739	2260.36	39.5	123	133	24.5	22	ATGACAAACATCCGAAAAACCCACCCACTTCTTAAAATAATTAACCATTCTTTCATTGACCTTCCTGCCCCATCAAATATTTCATCATGATGAAACTTCGGCTCACTATTAGGAGTCTGCTTAATAATCCAAATTATCACAGGCCTTTTCCTAGCTATACACTACACATCAGATACAACAACAGCATTTTCATCAGTAACACATATTTGCCGAGACGTAAACTACGGATGACTAATCCGATACATACACGCAAACGGAGCATCAATATTCTTCATTTGTCTTTTCCTCCATGTAGGCCGAGGAATGTACTATGGATCCTACGCCTTTATAGAAACATGAAACATCGGAGTGGTCTTACTCTTTGCAGTGATAGCCACCGCATTTATAGGCTATGTCCTC…	CYTB	1
K18010811	Praomys	jacksoni	Olorte, Loita Hills	-1.91263	35.8771	2202.88	47.5	124		20	18.5	ATGACAAACATCCGAAAAACCCACCCACTTCTTAAAATAATTAACCATTCTTTCATTGACCTTCCTGCCCCATCAAATATTTCATCATGATGAAACTTCGGCTCACTATTAGGAGTCTGCTTAATAATCCAAATTATCACAGGCCTTTTCCTAGCTATACACTACACATCAGATACAACAACAGCATTTTCATCAGTAACACATATTTGCCGAGACGTAAACTACGGATGACTAATCCGATACATACACGCAAACGGAGCATCAATATTCTTCATTTGTCTTTTCCTCCATGTAGGCCGAGGAATGTACTATGGATCCTACGCCTTTATAGAAACATGAAACATCGGAGTGGTCTTACTCTTTGCAGTGATAGCCACCGCATTTATAGGCTATGTCCTC…	CYTB	1
K18010816	Praomys	jacksoni	Entesekera, Loita Hills	-1.87798	35.8658	2145.99	32.8	108	131	24	21.5	ATGACAAACATCCGAAAAACCCACCCACTTCTTAAAATAATTAACCATTCTTTCATTGACCTTCCTGCCCCATCAAATATTTCATCATGATGAAACTTCGGCTCACTATTAGGAGTCTGCTTAATAATCCAAATTATCACAGGCCTTTTCCTAGCTATACACTACACATCAGATACAACAACAGCATTTTCATCAGTAACACATATTTGCCGAGACGTAAACTACGGATGACTAATCCGATACATACACGCAAACGGAGCATCAATATTCTTCATTTGTCTTTTCCTCCATGTAGGCCGAGGAATGTACTATGGATCCTACGCCTTTATAGAAACATGAAACATCGGAGTGGTCTTACTCTTTGCAGTGATAGCCACCGCATTTATAGGCTATGTCCTC…	CYTB	1
K18010817	Praomys	jacksoni	Entesekera, Loita Hills	-1.87713	35.8661	2135.77	34.6	110	129	23.5	21	ATGACAAACATCCGAAAAACCCACCCACTTCTTAAAATAATTAACCATTCTTTCATTGACCTTCCTGCCCCATCAAATATTTCATCATGATGAAACTTCGGCTCACTATTAGGAGTCTGCTTAATAATCCAAATTATCACAGGCCTTTTCCTAGCTATACACTACACATCAGATACAACAACAGCATTTTCATCAGTAACACATATTTGCCGAGACGTAAACTACGGATGACTAATCCGATACATACACGCAAACGGAGCATCAATATTCTTCATTTGTCTTTTCCTCCATGTAGGCCGAGGAATGTACTATGGATCCTACGCCTTTATAGAAACATGAAACATCGGAGTGGTCTTACTCTTTGCAGTGATAGCCACCGCATTTATAGGCTATGTCCTC…	CYTB	1
K18010818	Praomys	jacksoni	Entesekera, Loita Hills	-1.87627	35.8664	2129.35	39.6	119	140	24	22.5	ATGACAAACATCCGAAAAACCCACCCACTTCTTAAAATAATTAACCATTCTTTCATTGACCTTCCTGCCCCATCAAATATTTCATCATGATGAAACTTCGGCTCACTATTAGGAGTCTGCTTAATAATCCAAATTATCACAGGCCTTTTCCTAGCTATACACTACACATCAGATACAACAACAGCATTTTCATCAGTAACACATATTTGCCGAGACGTAAACTACGGATGACTAATCCGATACATACACGCAAACGGAGCATCAATATTCTTCATTTGTCTTTTCCTCCATGTAGGCCGAGGAATGTACTATGGATCCTACGCCTTTATAGAAACATGAAACATCGGAGTGGTCTTACTCTTTGCAGTGATAGCCACCGCATTTATAGGCTATGTCCTC…	CYTB	1
K18010819	Praomys	jacksoni	Entesekera, Loita Hills	-1.87541	35.8666	2127.41	30.4	109	119	22	20.5	ATGACAAACATCCGAAAAACCCACCCACTTCTTAAAATAATTAACCATTCTTTCATTGACCTTCCTGCCCCATCAAATATTTCATCATGATGAAACTTCGGCTCACTATTAGGAGTCTGCTTAATAATCCAAATTATCACAGGCCTTTTCCTAGCTATACACTACACATCAGATACAACAACAGCATTTTCATCAGTAACACATATTTGCCGAGACGTAAACTACGGATGACTAATCCGATACATACACGCAAACGGAGCATCAATATTCTTCATTTGTCTTTTCCTCCATGTAGGCCGAGGAATGTACTATGGATCCTACGCCTTTATAGAAACATGAAACATCGGAGTGGTCTTACTCTTTGCAGTGATAGCCACCGCATTTATAGGCTATGTCCTC…	CYTB	1
K18010823	Praomys	jacksoni	Entesekera, Loita Hills	-1.8821	35.8587	2227.52	24.1	104	118	23	20.5	ATGACAAACATCCGAAAAACCCACCCACTTCTTAAAATAATTAACCATTCTTTCATTGACCTTCCTGCCCCATCAAATATTTCATCATGATGAAACTTCGGCTCACTATTAGGAGTCTGCTTAATAATCCAAATTATCACAGGCCTTTTCCTAGCTATACACTACACATCAGATACAACAACAGCATTTTCATCAGTAACACATATTTGCCGAGACGTAAACTACGGATGACTAATCCGATACATACACGCAAACGGAGCATCAATATTCTTCATTTGTCTTTTCCTCCATGTAGGCCGAGGAATGTACTATGGATCCTACGCCTTTATAGAAACATGAAACATCGGAGTGGTCTTACTCTTTGCAGTGATAGCCACCGCATTTATAGGCTATGTCCTC…	CYTB	1
K18010824	Praomys	jacksoni	Entesekera, Loita Hills	-1.88249	35.8584	2227.52	60.2		114	26	22	ATGACAAACATCCGAAAAACCCACCCACTTCTTAAAATAATTAACCATTCTTTCATTGACCTTCCTGCCCCATCAAATATTTCATCATGATGAAACTTCGGCTCACTATTAGGAGTCTGCTTAATAATCCAAATTATCACAGGCCTTTTCCTAGCTATACACTACACATCAGATACAACAACAGCATTTTCATCAGTAACACATATTTGCCGAGACGTAAACTACGGATGACTAATCCGATACATACACGCAAACGGAGCATCAATATTCTTCATTTGTCTTTTCCTCCATGTAGGCCGAGGAATGTACTATGGATCCTACGCCTTTATAGAAACATGAAACATCGGAGTGGTCTTACTCTTTGCAGTGATAGCCACCGCATTTATAGGCTATGTCCTC…	CYTB	1
K18010850	Praomys	jacksoni	Entesekera, Loita Hills	-1.88094	35.8594	2206.1	27	107	118	21	20.9	ATGACAAACATCCGAAAAACCCACCCACTTCTTAAAATAATTAACCATTCTTTCATTGACCTTCCTGCCCCATCAAATATTTCATCATGATGAAACTTCGGCTCACTATTAGGAGTCTGCTTAATAATCCAAATTATCACAGGCCTTTTCCTAGCTATACACTACACATCAGATACAACAACAGCATTTTCATCAGTAACACATATTTGCCGAGACGTAAACTACGGATGACTAATCCGATACATACACGCAAACGGAGCATCAATATTCTTCATTTGTCTTTTCCTCCATGTAGGCCGAGGAATGTACTATGGATCCTACGCCTTTATAGAAACATGAAACATCGGAGTGGTCTTACTCTTTGCAGTGATAGCCACCGCATTTATAGGCTATGTCCTC…	CYTB	1
K18010858	Praomys	jacksoni	Entesekera, Loita Hills	-1.84488	35.8557	2008.59	42	123	147	24	23.5	ATGACAAACATCCGAAAAACCCACCCACTTCTTAAAATAATTAACCATTCTTTCATTGACCTTCCTGCCCCATCAAATATTTCATCATGATGAAACTTCGGCTCACTATTAGGAGTCTGCTTAATAATCCAAATTATCACAGGCCTTTTCCTAGCTATACACTACACATCAGATACAACAACAGCATTTTCATCAGTAACACATATTTGCCGAGACGTAAACTACGGATGACTAATCCGATACATACACGCAAACGGAGCATCAATATTCTTCATTTGTCTTTTCCTCCATGTAGGCCGAGGAATGTACTATGGATCCTACGCCTTTATAGAAACATGAAACATCGGAGTGGTCTTACTCTTTGCAGTGATAGCCACCGCATTTATAGGCTATGTCCTC…	CYTB	1
K18010859	Praomys	jacksoni	Entesekera, Loita Hills	-1.84428	35.8554	2000.88	28.3	108	126	24.5	21	ATGACAAACATCCGAAAAACCCACCCACTTCTTAAAATAATTAACCATTCTTTCATTGACCTTCCTGCCCCATCAAATATTTCATCATGATGAAACTTCGGCTCACTATTAGGAGTCTGCTTAATAATCCAAATTATCACAGGCCTTTTCCTAGCTATACACTACACATCAGATACAACAACAGCATTTTCATCAGTAACACATATTTGCCGAGACGTAAACTACGGATGACTAATCCGATACATACACGCAAACGGAGCATCAATATTCTTCATTTGTCTTTTCCTCCATGTAGGCCGAGGAATGTACTATGGATCCTACGCCTTTATAGAAACATGAAACATCGGAGTGGTCTTACTCTTTGCAGTGATAGCCACCGCATTTATAGGCTATGTCCTC…	CYTB	1
K18010860	Praomys	jacksoni	Entesekera, Loita Hills	-1.84368	35.8551	2000.88	40.2	125	144	24	21.5	ATGACAAACATCCGAAAAACCCACCCACTTCTTAAAATAATTAACCATTCTTTCATTGACCTTCCTGCCCCATCAAATATTTCATCATGATGAAACTTCGGCTCACTATTAGGAGTCTGCTTAATAATCCAAATTATCACAGGCCTTTTCCTAGCTATACACTACACATCAGATACAACAACAGCATTTTCATCAGTAACACATATTTGCCGAGACGTAAACTACGGATGACTAATCCGATACATACACGCAAACGGAGCATCAATATTCTTCATTTGTCTTTTCCTCCATGTAGGCCGAGGAATGTACTATGGATCCTACGCCTTTATAGAAACATGAAACATCGGAGTGGTCTTACTCTTTGCAGTGATAGCCACCGCATTTATAGGCTATGTCCTC…	CYTB	1
K18010862	Praomys	jacksoni	Entesekera, Loita Hills	-1.87698	35.8502	2100.92	32.9	110	136	24	22	ATGACAAACATCCGAAAAACCCACCCACTTCTTAAAATAATTAACCATTCTTTCATTGACCTTCCTGCCCCATCAAATATTTCATCATGATGAAACTTCGGCTCACTATTAGGAGTCTGCTTAATAATCCAAATTATCACAGGCCTTTTCCTAGCTATACACTACACATCAGATACAACAACAGCATTTTCATCAGTAACACATATTTGCCGAGACGTAAACTACGGATGACTAATCCGATACATACACGCAAACGGAGCATCAATATTCTTCATTTGTCTTTTCCTCCATGTAGGCCGAGGAATGTACTATGGATCCTACGCCTTTATAGAAACATGAAACATCGGAGTGGTCTTACTCTTTGCAGTGATAGCCACCGCATTTATAGGCTATGTCCTC…	CYTB	1
K18010867	Praomys	jacksoni	Entesekera, Loita Hills	-1.87684	35.8662	2135.77	31.8	113	126	23	22	ATGACAAACATCCGAAAAACCCACCCACTTCTTAAAATAATTAACCATTCTTTCATTGACCTTCCTGCCCCATCAAATATTTCATCATGATGAAACTTCGGCTCACTATTAGGAGTCTGCTTAATAATCCAAATTATCACAGGCCTTTTCCTAGCTATACACTACACATCAGATACAACAACAGCATTTTCATCAGTAACACATATTTGCCGAGACGTAAACTACGGATGACTAATCCGATACATACACGCAAACGGAGCATCAATATTCTTCATTTGTCTTTTCCTCCATGTAGGCCGAGGAATGTACTATGGATCCTACGCCTTTATAGAAACATGAAACATCGGAGTGGTCTTACTCTTTGCAGTGATAGCCACCGCATTTATAGGCTATGTCCTC…	CYTB	1
K18010868	Praomys	jacksoni	Entesekera, Loita Hills	-1.87613	35.8664	2129.35	20.1	96	116	22	20	ATGACAAACATCCGAAAAACCCACCCACTTCTTAAAATAATTAACCATTCTTTCATTGACCTTCCTGCCCCATCAAATATTTCATCATGATGAAACTTCGGCTCACTATTAGGAGTCTGCTTAATAATCCAAATTATCACAGGCCTTTTCCTAGCTATACACTACACATCAGATACAACAACAGCATTTTCATCAGTAACACATATTTGCCGAGACGTAAACTACGGATGACTAATCCGATACATACACGCAAACGGAGCATCAATATTCTTCATTTGTCTTTTCCTCCATGTAGGCCGAGGAATGTACTATGGATCCTACGCCTTTATAGAAACATGAAACATCGGAGTGGTCTTACTCTTTGCAGTGATAGCCACCGCATTTATAGGCTATGTCCTC…	CYTB	1
K18010869	Praomys	jacksoni	Entesekera, Loita Hills	-1.87541	35.8666	2127.41	11.5	79		21		ATGACAAACATCCGAAAAACCCACCCACTTCTTAAAATAATTAACCATTCTTTCATTGACCTTCCTGCCCCATCAAATATTTCATCATGATGAAACTTCGGCTCACTATTAGGAGTCTGCTTAATAATCCAAATTATCACAGGCCTTTTCCTAGCTATACACTACACATCAGATACAACAACAGCATTTTCATCAGTAACACATATTTGCCGAGACGTAAACTACGGATGACTAATCCGATACATACACGCAAACGGAGCATCAATATTCTTCATTTGTCTTTTCCTCCATGTAGGCCGAGGAATGTACTATGGATCCTACGCCTTTATAGAAACATGAAACATCGGAGTGGTCTTACTCTTTGCAGTGATAGCCACCGCATTTATAGGCTATGTCCTC…	CYTB	1
K18080004	Praomys	jacksoni	Trans-Mara, Chemaner, Mau	-0.75253	35.5391	2295.19	39.2	119	131	24	23	ATGACAAACATCCGAAAAACCCACCCACTTCTTAAAATAATTAACCATTCTTTCATTGACCTTCCTGCCCCATCAAATATCTCATCATGATGAAACTTCGGCTCACTATTAGGAATCTGCTTAATAATCCAAATTATCACAGGCCTTTTCCTAGCTATACACTACACATCAGATACAACAACAGCATTTTCATCAGTAACACATATTTGCCGAGACGTAAACTACGGATGACTAATCCGATACATACACGCAAACGGAGCATCAATATTCTTCATTTGTCTTTTCCTCCATGTAGGCCGAGGAATGTACTATGGATCCTACGCCTTTATAGAAACATGAAACATCGGAGTGGTCTTACTCTTTGCAGTGATAGCCACCGCATTTATAGGCTATGTCCTC…	CYTB	1
K18080006	Praomys	jacksoni	Trans-Mara, Chemaner, Mau	-0.75245	35.5392	2294.15	45.7	125	145	24	23	ATGACAAACATCCGAAAAACCCACCCACTTCTTAAAATAATTAACCATTCTTTCATTGACCTTCCTGCCCCATCAAATATCTCATCATGATGAAACTTCGGCTCACTATTAGGAATCTGCTTAATAATTCAAATTATCACAGGCCTTTTCCTAGCTATACACTACACATCAGATACAACAACAGCATTTTCATCAGTAACACATATTTGCCGAGACGTAAACTACGGATGACTAATCCGATACATACACGCAAACGGAGCATCAATATTCTTCATTTGTCTTTTCCTCCATGTAGGCCGAGGAATGTACTATGGATCCTACGCCTTTATAGAAACATGAAACATCGGAGTGGTCTTACTCTTTGCAGTGATAGCCACCGCATTTATAGGCTATGTCCTC…	CYTB	1
K18080007	Praomys	jacksoni	Trans-Mara, Chemaner, Mau	-0.75241	35.5393	2294.15	40	114	131	22	23	ATGACAAACATCCGAAAAACCCACCCACTTCTTAAAATAATTAACCATTCTTTCATTGACCTTCCTGCCCCATCAAATATCTCATCATGATGAAACTTCGGCTCACTATTAGGAATCTGCTTAATAATTCAAATTATCACAGGCCTTTTCCTAGCTATACACTACACATCAGATACAACAACAGCATTTTCATCAGTAACACATATTTGCCGAGACGTAAACTACGGATGACTAATCCGATACATACACGCAAACGGAGCATCAATATTCTTCATTTGTCTTTTCCTCCATGTAGGCCGAGGAATGTACTATGGATCCTACGCCTTTATAGAAACATGAAACATCGGAGTGGTCTTACTCTTTGCAGTGATAGCCACCGCATTTATAGGCTATGTCCTC…	CYTB	1
K18080008	Praomys	jacksoni	Trans-Mara, Chemaner, Mau	-0.75237	35.5394	2294.15	34.8	110	130	22	23	ATGACAAACATCCGAAAAACCCACCCACTTCTTAAAATAATTAACCATTCTTTCATTGACCTTCCTGCCCCATCAAATATCTCATCATGATGAAACTTCGGCTCACTATTAGGAATCTGCTTAATAATCCAAATTATCACAGGCCTTTTCCTAGCTATACACTACACATCAGATACAACAACAGCATTTTCATCAGTAACACATATTTGCCGAGACGTAAACTACGGATGACTAATCCGATACATACACGCAAACGGAGCATCAATATTCTTCATTTGTCTTTTCCTCCATGTAGGCCGAGGAATGTACTATGGATCCTACGCCTTTATAGAAACATGAAACATCGGAGTGGTCTTACTCTTTGCAGTGATAGCCACCGCATTTATAGGCTATGTCCTC…	CYTB	1
K18080009	Praomys	jacksoni	Trans-Mara, Chemaner, Mau	-0.75233	35.5394	2294.15	48.4	127	161	25	25	ATGACAAACATCCGAAAAACCCACCCACTTCTTAAAATAATTAACCATTCTTTCATTGACCTTCCTGCCCCATCAAATATCTCATCATGATGAAACTTCGGCTCACTATTAGGAATCTGCTTAATAATCCAAATTATCACAGGCCTTTTCCTAGCTATACACTACACATCAGATACAACAACAGCATTTTCATCAGTAACACATATTTGCCGAGACGTAAACTACGGATGACTAATCCGATACATACACGCAAACGGAGCATCAATATTCTTCATTTGTCTTTTCCTCCATGTAGGCCGAGGAATGTACTATGGATCCTACGCCTTTATAGAAACATGAAACATCGGAGTGGTCTTACTCTTTGCAGTGATAGCCACCGCATTTATAGGCTATGTCCTC…	CYTB	1
K18080016	Praomys	jacksoni	Trans-Mara, Chemaner, Mau	-0.75205	35.5399	2294.33	41	122	143	24	23	ATGACAAACATCCGAAAAACCCACCCACTTCTTAAAATAATTAACCATTCTTTCATTGACCTTCCTGCCCCATCAAATATCTCATCATGATGAAACTTCGGCTCACTATTAGGAATCTGCTTAATAATCCAAATTATCACAGGCCTTTTCCTAGCTATACACTACACATCAGATACAACAACAGCATTTTCATCAGTAACACATATTTGCCGAGACGTAAACTACGGATGACTAATCCGATACATACACGCAAACGGAGCATCAATATTCTTCATTTGTCTTTTCCTCCATGTAGGCCGAGGAATGTACTATGGATCCTACGCCTTTATAGAAACATGAAACATCGGAGTGGTCTTACTCTTTGCAGTGATAGCCACCGCATTTATAGGCTATGTCCTC…	CYTB	1
K18080017	Praomys	jacksoni	Trans-Mara, Chemaner, Mau	-0.75201	35.54	2294.33	47.8	124	140	23	24	ATGACAAACATCCGAAAAACCCACCCACTTCTTAAAATAATTAACCATTCTTTCATTGACCTTCCTGCCCCATCAAATATCTCATCATGATGAAACTTCGGCTCACTATTAGGAATCTGCTTAATAATCCAAATTATCACAGGCCTTTTCCTAGCTATACACTACACATCAGATACAACAACAGCATTTTCATCAGTAACACATATTTGCCGAGACGTAAACTACGGATGACTAATCCGATACATACACGCAAACGGAGCATCAATATTCTTCATTTGTCTTTTCCTCCATGTAGGCCGAGGAATGTACTATGGATCCTACGCCTTTATAGAAACATGAAACATCGGAGTGGTCTTACTCTTTGCAGTGATAGCCACCGCATTTATAGGCTATGTCCTC…	CYTB	1
K18080018	Praomys	jacksoni	Trans-Mara, Chemaner, Mau	-0.75197	35.54	2294.33	36.9	115	136	23	22	ATGACAAACATCCGAAAAACCCACCCACTTCTTAAAATAATTAACCATTCTTTCATTGACCTTCCTGCCCCATCAAATATCTCATCATGATGAAACTTCGGCTCACTATTAGGAATCTGCTTAATAATTCAAATTATCACAGGCCTTTTCCTAGCTATACACTACACATCAGATACAACAACAGCATTTTCATCAGTAACACATATTTGCCGAGACGTAAACTACGGATGACTAATCCGATACATACACGCAAACGGAGCATCAATATTCTTCATTTGTCTTTTCCTCCATGTAGGCCGAGGAATGTACTATGGATCCTACGCCTTTATAGAAACATGAAACATCGGAGTGGTCTTACTCTTTGCAGTGATAGCCACCGCATTTATAGGCTATGTCCTC…	CYTB	1
K18080019	Praomys	jacksoni	Trans-Mara, Chemaner, Mau	-0.75193	35.5401	2294.33	41.8	116	141	24	23	ATGACAAACATCCGAAAAACCCACCCACTTCTTAAAATAATTAACCATTCTTTCATTGACCTCCCTGCCCCATCAAATATCTCATCATGATGAAACTTCGGCTCACTATTAGGAATCTGCTTAATAATCCAAATTATCACAGGCCTTTTCCTAGCTATACACTACACATCAGATACAACAACAGCATTTTCATCAGTAACACATATTTGCCGAGACGTAAACTACGGATGACTAATCCGATACATACACGCAAACGGAGCATCAATATTCTTCATTTGTCTTTTCCTCCATGTAGGCCGAGGAATGTACTATGGATCCTACGCCTTTATAGAAACATGAAACATCGGAGTGGTCTTACTCTTTGCAGTGATAGCCACCGCATTTATAGGCTATGTCCTC…	CYTB	1
K18080020	Praomys	jacksoni	Trans-Mara, Chemaner, Mau	-0.75189	35.5402	2294.33	35.8	117	133	24	23	ATGACAAACATCCGAAAAACCCACCCACTTCTTAAAATAATTAACCATTCTTTCATTGACCTTCCTGCCCCATCAAATATCTCATCATGATGAAACTTCGGCTCACTATTAGGAATCTGCTTAATAATCCAAATTATCACAGGCCTTTTCCTAGCTATACACTACACATCAGATACAACAACAGCATTTTCATCAGTAACACATATTTGCCGAGACGTAAACTACGGATGACTAATCCGATACATACACGCAAACGGAGCATCAATATTCTTCATTTGTCTTTTCCTCCATGTAGGCCGAGGAATGTACTATGGATCCTACGCCTTTATAGAAACATGAAACATCGGAGTGGTCTTACTCTTTGCAGTGATAGCCACCGCATTTATAGGCTATGTCCTC…	CYTB	1
K18080021	Praomys	jacksoni	Trans-Mara, Chemaner, Mau	-0.75185	35.5402	2292.03	34.3	110	127	22	22	ATGACAAACATCCGAAAAACCCACCCACTTCTTAAAATAATTAACCATTCTTTCATTGACCTTCCTGCCCCATCAAATATCTCATCATGATGAAACTTCGGCTCACTATTAGGAATCTGCTTAATAATCCAAATTATCACAGGCCTTTTCCTAGCTATACACTACACATCAGATACAACAACAGCATTTTCATCAGTAACACATATTTGCCGAGACGTAAACTACGGATGACTAATCCGATACATACACGCAAACGGAGCATCAATATTCTTCATTTGTCTTTTCCTCCATGTAGGCCGAGGAATGTACTATGGATCCTACGCCTTTATAGAAACATGAAACATCGGAGTGGTCTTACTCTTTGCAGTGATAGCCACCGCATTTATAGGCTATGTCCTC…	CYTB	1
K18080022	Praomys	jacksoni	Trans-Mara, Chemaner, Mau	-0.75181	35.5403	2292.03	44.8	125	135	25	23	ATGACAAACATCCGAAAAACCCACCCACTTCTTAAAATAATTAACCATTCTTTCATTGACCTTCCTGCCCCATCAAATATCTCATCATGATGAAACTTCGGCTCACTATTAGGAATCTGCTTAATAATCCAAATTATCACAGGCCTTTTCCTAGCTATACACTACACATCAGATACAACAACAGCATTTTCATCAGTAACACATATTTGCCGAGACGTAAACTACGGATGACTAATCCGATACATACACGCAAACGGAGCATCAATATTCTTCATTTGTCTTTTCCTCCATGTAGGCCGAGGAATGTACTATGGATCCTACGCCTTTATAGAAACATGAAACATCGGAGTGGTCTTACTCTTTGCAGTGATAGCCACCGCATTTATAGGCTATGTCCTC…	CYTB	1
K18080027	Praomys	jacksoni	Trans-Mara, Chemaner, Mau	-0.752487	35.5396	2294.15	42.9	115	146	24	23	ATGACAAACATCCGAAAAACCCACCCACTTCTTAAAATAATTAACCATTCTTTCATTGACCTTCCTGCCCCATCAAATATCTCATCATGATGAAACTTCGGCTCACTATTAGGAATCTGCTTAATAATCCAAATTATCACAGGCCTTTTCCTAGCTATACACTACACATCAGATACAACAACAGCATTTTCATCAGTAACACATATTTGCCGAGACGTAAACTACGGATGACTAATCCGATACATACACGCAAACGGAGCATCAATATTCTTCATTTGTCTTTTCCTCCATGTAGGCCGAGGAATGTACTATGGATCCTACGCCTTTATAGAAACATGAAACATCGGAGTGGTCTTACTCTTTGCAGTGATAGCCACCGCATTTATAGGCTATGTCCTC…	CYTB	1
K18080028	Praomys	jacksoni	Trans-Mara, Chemaner, Mau	-0.752393	35.5399	2294.33	43.3	120	136	23	22	ATGACAAACATCCGAAAAACCCACCCACTTCTTAAAATAATTAACCATTCTTTCATTGACCTTCCTGCCCCATCAAATATCTCATCATGATGAAACTTCGGCTCACTATTAGGAATCTGCTTAATAATCCAAATTATCACAGGCCTTTTCCTAGCTATACACTACACATCAGATACAACAACAGCATTTTCATCAGTAACACATATTTGCCGAGACGTAAACTACGGATGACTAATCCGATACATACACGCAAACGGAGCATCAATATTCTTCATTTGTCTTTTCCTCCATGTAGGCCGAGGAATGTACTATGGATCCTACGCCTTTATAGAAACATGAAACATCGGAGTGGTCTTACTCTTTGCAGTGATAGCCACCGCATTTATAGGCTATGTCCTC…	CYTB	1
K18080029	Praomys	jacksoni	Trans-Mara, Chemaner, Mau	-0.7523	35.5401	2294.33	47.2	124	146	25	23	ATGACAAACATCCGAAAAACCCACCCACTTCTTAAAATAATTAACCATTCTTTCATTGACCTTCCTGCCCCATCAAATATCTCATCATGATGAAACTTCGGCTCACTATTAGGAATCTGCTTAATAATTCAAATTATCACAGGCCTTTTCCTAGCTATACACTACACATCAGATACAACAACAGCATTTTCATCAGTAACACATATTTGCCGAGACGTAAACTACGGATGACTAATCCGATACATACACGCAAACGGAGCATCAATATTCTTCATTTGTCTTTTCCTCCATGTAGGCCGAGGAATGTACTATGGATCCTACGCCTTTATAGAAACATGAAACATCGGAGTGGTCTTACTCTTTGCAGTGATAGCCACCGCATTTATAGGCTATGTCCTC…	CYTB	1
K18080030	Praomys	jacksoni	Trans-Mara, Chemaner, Mau	-0.752207	35.5403	2294.33	41.8	123	138	24	21	ATGACAAACATCCGAAAAACCCACCCACTTCTTAAAATAATTAACCATTCTTTCATTGACCTTCCTGCCCCATCAAATATCTCATCATGATGAAACTTCGGCTCACTATTAGGAATCTGCTTAATAATCCAAATTATCACAGGCCTTTTCCTAGCTATACACTACACATCAGATACAACAACAGCATTTTCATCAGTAACACATATTTGCCGAGACGTAAACTACGGATGACTAATCCGATACATACACGCAAACGGAGCATCAATATTCTTCATTTGTCTTTTCCTCCATGTAGGCCGAGGAATGTACTATGGATCCTACGCCTTTATAGAAACATGAAACATCGGAGTGGTCTTACTCTTTGCAGTGATAGCCACCGCATTTATAGGCTATGTCCTC…	CYTB	1
K18080031	Praomys	jacksoni	Trans-Mara, Chemaner, Mau	-0.752113	35.5406	2292.67	38.6	117	132	23	22	ATGACAAACATCCGAAAAACCCACCCACTTCTTAAAATAATTAACCATTCTTTCATTGACCTTCCTGCCCCATCAAATATCTCATCATGATGAAACTTCGGCTCACTATTAGGAATCTGCTTAATAATCCAAATTATCACAGGCCTTTTCCTAGCTATACACTACACATCAGATACAACAACAGCATTTTCATCAGTAACACATATTTGCCGAGACGTAAACTACGGATGACTAATCCGATACATACACGCAAACGGAGCATCAATATTCTTCATTTGTCTTTTCCTCCATGTAGGCCGAGGAATGTACTATGGATCCTACGCCTTTATAGAAACATGAAACATCGGAGTGGTCTTACTCTTTGCAGTGATAGCCACCGCATTTATAGGCTATGTCCTC…	CYTB	1
K18080032	Praomys	jacksoni	Trans-Mara, Chemaner, Mau	-0.75202	35.5408	2292.67	36.4	112	136	24	22	ATGACAAACATCCGAAAAACCCACCCACTTCTTAAAATAATTAACCATTCTTTCATTGACCTTCCTGCCCCATCAAATATCTCATCATGATGAAACTTCGGCTCACTATTAGGAATCTGCTTAATAATCCAAATTATCACAGGCCTTTTCCTAGCTATACACTACACATCAGATACAACAACAGCATTTTCATCAGTAACACATATTTGCCGAGACGTAAACTACGGATGACTAATCCGATACATACACGCAAACGGAGCATCAATATTCTTCATTTGTCTTTTCCTCCATGTAGGCCGAGGAATGTACTATGGATCCTACGCCTTTATAGAAACATGAAACATCGGAGTGGTCTTACTCTTTGCAGTGATAGCCACCGCATTTATAGGCTATGTCCTC…	CYTB	1
K18080049	Praomys	jacksoni	Trans-Mara, Chemaner, Mau	-0.767315	35.5596	2269.26	49.9	127	138	24	24	ATGACAAACATCCGAAAAACCCACCCACTTCTTAAAATAATTAACCATTCTTTCATTGACCTTCCTGCCCCATCAAATATCTCATCATGATGAAACTTCGGCTCACTATTAGGAATCTGCTTAATAATCCAAATTATCACAGGCCTTTTCCTAGCTATACACTACACATCAGATACAACAACAGCATTTTCATCAGTAACACATATTTGCCGAGACGTAAACTACGGATGACTAATCCGATACATACACGCAAACGGAGCATCAATATTCTTCATTTGTCTTTTCCTCCATGTAGGCCGAGGAATGTACTATGGATCCTACGCCTTTATAGAAACATGAAACATCGGAGTGGTCTTACTCTTTGCAGTGATAGCCACCGCATTTATAGGCTATGTCCTC…	CYTB	1
K18080052	Praomys	jacksoni	Trans-Mara, Chemaner, Mau	-0.767121	35.5583	2259.46	40	113	121	21	21	ATGACAAACATCCGAAAAACCCACCCACTTCTTAAAATAATTAACCATTCTTTCATTGACCTTCCTGCCCCATCAAATATCTCATCATGATGAAACTTCGGCTCACTATTAGGAATCTGCTTAATAATCCAAATTATCACAGGCCTTTTCCTAGCTATACACTACACATCAGATACAACAACAGCATTTTCATCAGTAACACATATTTGCCGAGACGTAAACTACGGATGACTAATCCGATACATACACGCAAACGGAGCATCAATATTCTTCATTTGTCTTTTCCTCCATGTAGGCCGAGGAATGTACTATGGATCCTACGCCTTTATAGAAACATGAAACATCGGAGTGGTCTTACTCTTTGCAGTGATAGCCACCGCATTTATAGGCTATGTCCTC…	CYTB	1
K18080053	Praomys	jacksoni	Trans-Mara, Chemaner, Mau	-0.767056	35.5579	2259.46	49	124	143	24	23	ATGACAAACATCCGAAAAACCCACCCACTTCTTAAAATAATTAACCATTCTTTCATTGACCTTCCTGCCCCATCAAATATCTCATCATGATGAAACTTCGGCTCACTATTAGGAATCTGCTTAATAATCCAAATTATCACAGGCCTTTTCCTAGCTATACACTACACATCAGATACAACAACAGCATTTTCATCAGTAACACATATTTGCCGAGACGTAAACTACGGATGACTAATCCGATACATACACGCAAACGGAGCATCAATATTCTTCATTTGTCTTTTCCTCCATGTAGGCCGAGGAATGTACTATGGATCCTACGCCTTTATAGAAACATGAAACATCGGAGTGGTCTTACTCTTTGCAGTGATAGCCACCGCATTTATAGGCTATGTCCTC…	CYTB	1
K18080054	Praomys	jacksoni	Trans-Mara, Chemaner, Mau	-0.766992	35.5575	2242.3	37.1		132	23	21	ATGACAAACATCCGAAAAACCCACCCACTTCTTAAAATAATTAACCATTCTTTCATTGACCTTCCTGCCCCATCAAATATCTCATCATGATGAAACTTCGGCTCACTATTAGGAATCTGCTTAATAATCCAAATTATCACAGGCCTTTTCCTAGCTATACACTACACATCAGATACAACAACAGCATTTTCATCAGTAACACATATTTGCCGAGACGTAAACTACGGATGACTAATCCGATACATACACGCAAACGGAGCATCAATATTCTTCATTTGTCTTTTCCTCCATGTAGGCCGAGGAATGTACTATGGATCCTACGCCTTTATAGAAACATGAAACATCGGAGTGGTCTTACTCTTTGCAGTGATAGCCACCGCATTTATAGGCTATGTCCTC…	CYTB	1
K18080055	Praomys	jacksoni	Trans-Mara, Chemaner, Mau	-0.766927	35.5571	2221.3	46.3	122	140	24	24	ATGACAAACATCCGAAAAACCCACCCACTTCTTAAAATAATTAACCATTCTTTCATTGACCTCCCTGCCCCATCAAATATCTCATCATGATGAAACTTCGGCTCACTATTAGGAATCTGCTTAATAATCCAAATTATCACAGGCCTTTTCCTAGCTATACACTACACATCAGATACAACAACAGCATTTTCATCAGTAACACATATTTGCCGAGACGTAAACTACGGATGACTAATCCGATACATACACGCAAACGGAGCATCAATATTCTTCATTTGTCTTTTCCTCCATGTAGGCCGAGGAATGTACTATGGATCCTACGCCTTTATAGAAACATGAAACATCGGAGTGGTCTTACTCTTTGCAGTGATAGCCACCGCATTTATAGGCTATGTCCTC…	CYTB	1
K18080056	Praomys	jacksoni	Trans-Mara, Chemaner, Mau	-0.766862	35.5566	2191.12	49.5	129	136	24	24	ATGACAAACATCCGAAAAACCCACCCACTTCTTAAAATAATTAACCATTCTTTCATTGACCTTCCTGCCCCATCAAATATCTCATCATGATGAAACTTCGGCTCACTATTAGGAATCTGCTTAATAATCCAAATTATCACAGGCCTTTTCCTAGCTATACACTACACATCAGATACAACAACAGCATTTTCATCAGTAACACATATTTGCCGAGACGTAAACTACGGATGACTAATCCGATACATACACGCAAACGGAGCATCAATATTCTTCATTTGTCTTTTCCTCCATGTAGGCCGAGGAATGTACTATGGATCCTACGCCTTTATAGAAACATGAAACATCGGAGTGGTCTTACTCTTTGCAGTGATAGCCACCGCATTTATAGGCTATGTCCTC…	CYTB	1
K18080057	Praomys	jacksoni	Trans-Mara, Chemaner, Mau	-0.766798	35.5562	2163.23	42.3	123	136	23	22	ATGACAAACATCCGAAAAACCCACCCACTTCTTAAAATAATTAACCATTCTTTCATTGACCTTCCTGCCCCATCAAATATCTCATCATGATGAAACTTCGGCTCACTATTAGGAATCTGCTTAATAATCCAAATTATCACAGGCCTTTTCCTAGCTATACACTACACATCAGATACAACAACAGCATTTTCATCAGTAACACATATTTGCCGAGACGTAAACTACGGATGACTAATCCGATACATACACGCAAACGGAGCATCAATATTCTTCATTTGTCTTTTCCTCCATGTAGGCCGAGGAATGTACTATGGATCCTACGCCTTTATAGAAACATGAAACATCGGAGTGGTCTTACTCTTTGCAGTGATAGCCACCGCATTTATAGGCTATGTCCTC…	CYTB	1
K18080058	Praomys	jacksoni	Trans-Mara, Chemaner, Mau	-0.766733	35.5558	2163.23	43.5	118	132	25	22	ATGACAAACATCCGAAAAACCCACCCACTTCTTAAAATAATTAACCATTCTTTCATTGACCTTCCTGCCCCATCAAATATCTCATCATGATGAAACTTCGGCTCACTATTAGGAATCTGCTTAATAATCCAAATTATCACAGGCCTTTTCCTAGCTATACACTACACATCAGATACAACAACAGCATTTTCATCAGTAACACATATTTGCCGAGACGTAAACTACGGATGACTAATCCGATACATACACGCAAACGGAGCATCAATATTCTTCATTTGTCTTTTCCTCCATGTAGGCCGAGGAATGTACTATGGATCCTACGCCTTTATAGAAACATGAAACATCGGAGTGGTCTTACTCTTTGCAGTGATAGCCACCGCATTTATAGGCTATGTCCTC…	CYTB	1
K18080059	Praomys	jacksoni	Trans-Mara, Chemaner, Mau	-0.766668	35.5554	2144.73	42.3	126	141	24	23	ATGACAAACATCCGAAAAACCCACCCACTTCTTAAAATAATTAACCATTCTTTCATTGACCTTCCTGCCCCATCAAATATCTCATCATGATGAAACTTCGGCTCACTATTAGGAATCTGCTTAATAATCCAAATTATCACAGGCCTTTTCCTAGCTATACACTACACATCAGATACAACAACAGCATTTTCATCAGTAACACATATTTGCCGAGACGTAAACTACGGATGACTAATCCGATACATACACGCAAACGGAGCATCAATATTCTTCATTTGTCTTTTCCTCCATGTAGGCCGAGGAATGTACTATGGATCCTACGCCTTTATAGAAACATGAAACATCGGAGTGGTCTTACTCTTTGCAGTGATAGCCACCGCATTTATAGGCTATGTCCTC…	CYTB	1
K18080060	Praomys	jacksoni	Trans-Mara, Chemaner, Mau	-0.766603	35.555	2144.73	45	124	142	24	23	ATGACAAACATCCGAAAAACCCACCCACTTCTTAAAATAATTAACCATTCTTTCATTGACCTTCCTGCCCCATCAAATATCTCATCATGATGAAACTTCGGCTCACTATTAGGAATCTGCTTAATAATCCAAATTATCACAGGCCTTTTCCTAGCTATACACTACACATCAGATACAACAACAGCATTTTCATCAGTAACACATATTTGCCGAGACGTAAACTACGGATGACTAATCCGATACATACACGCAAACGGAGCATCAATATTCTTCATTTGTCTTTTCCTCCATGTAGGCCGAGGAATGTACTATGGATCCTACGCCTTTATAGAAACATGAAACATCGGAGTGGTCTTACTCTTTGCAGTGATAGCCACCGCATTTATAGGCTATGTCCTC…	CYTB	1
K18080061	Praomys	jacksoni	Trans-Mara, Chemaner, Mau	-0.766539	35.5546	2137.82	50	119	141	25	20	ATGACAAACATCCGAAAAACCCACCCACTTCTTAAAATAATTAACCATTCTTTCATTGACCTTCCTGCCCCATCAAATATCTCATCATGATGAAACTTCGGCTCACTATTAGGAATCTGCTTAATAATCCAAATTATCACAGGCCTTTTCCTAGCTATACACTACACATCAGATACAACAACAGCATTTTCATCAGTAACACATATTTGCCGAGACGTAAACTACGGATGACTAATCCGATACATACACGCAAACGGAGCATCAATATTCTTCATTTGTCTTTTCCTCCATGTAGGCCGAGGAATGTACTATGGATCCTACGCCTTTATAGAAACATGAAACATCGGAGTGGTCTTACTCTTTGCAGTGATAGCCACCGCATTTATAGGCTATGTCCTC…	CYTB	1
K18080062	Praomys	jacksoni	Trans-Mara, Chemaner, Mau	-0.766474	35.5541	2141.72	43.5	122	144	24	23	ATGACAAACATCCGAAAAACCCACCCACTTCTTAAAATAATTAACCATTCTTTCATTGACCTTCCTGCCCCATCAAATATCTCATCATGATGAAACTTCGGCTCACTATTAGGAATCTGCTTAATAATTCAAATTATCACAGGCCTTTTCCTAGCTATACACTACACATCAGATACAACAACAGCATTTTCATCAGTAACACATATTTGCCGAGACGTAAACTACGGATGACTAATCCGATACATACACGCAAACGGAGCATCAATATTCTTCATTTGTCTTTTCCTCCATGTAGGCCGAGGGATGTACTATGGATCCTACGCCTTTATAGAAACATGAAACATCGGAGTGGTCTTACTCTTTGCAGTGATAGCCACCGCATTTATAGGCTATGTCCTC…	CYTB	1
K18080063	Praomys	jacksoni	Trans-Mara, Chemaner, Mau	-0.766409	35.5537	2141.72	42.6	119	132	23	23	ATGACAAACATCCGAAAAACCCACCCACTTCTTAAAATAATTAACCATTCTTTCATTGACCTTCCTGCCCCATCAAATATCTCATCATGATGAAACTTCGGCTCACTATTAGGAATCTGCTTAATAATCCAAATTATCACAGGCCTTTTCCTAGCTATACACTACACATCAGATACAACAACAGCATTTTCATCAGTAACACATATTTGCCGAGACGTAAACTACGGATGACTAATCCGATATATACACGCAAACGGAGCATCAATATTCTTCATTTGTCTTTTCCTCCATGTAGGCCGAGGAATGTACTATGGATCCTACGCCTTTATAGAAACATGAAACATCGGAGTGGTCTTACTCTTTGCAGTGATAGCCACCGCATTTATAGGCTATGTCCTC…	CYTB	1
K18080064	Praomys	jacksoni	Trans-Mara, Chemaner, Mau	-0.766345	35.5533	2152.96	40.7	120	137	23	21	ATGACAAACATCCGAAAAACCCACCCACTTCTTAAAATAATTAACCATTCTTTCATTGACCTTCCTGCCCCATCAAATATCTCATCATGATGAAACTTCGGCTCACTATTAGGAATCTGCTTAATAATCCAAATTATCACAGGCCTTTTCCTAGCTATACACTACACATCAGATACAACAACAGCATTTTCATCAGTAACACATATTTGCCGAGACGTAAACTACGGATGACTAATCCGATACATACACGCAAACGGAGCATCAATATTCTTCATTTGTCTTTTCCTCCATGTAGGCCGAGGAATGTACTATGGATCCTACGCCTTTATAGAAACATGAAACATCGGAGTGGTCTTACTCTTTGCAGTGATAGCCACCGCATTTATAGGCTATGTCCTC…	CYTB	1
K18080065	Praomys	jacksoni	Trans-Mara, Chemaner, Mau	-0.76628	35.5529	2168.34	49.3	124	138	25	24	ATGACAAACATCCGAAAAACCCACCCACTTCTTAAAATAATTAACCATTCTTTCATTGACCTTCCTACCCCATCAAATATCTCATCATGATGAAACTTCGGCTCACTATTAGGAATCTGCTTAATAATCCAAATTATCACAGGCCTTTTCCTAGCTATACACTACACATCAGATACAACAACAGCATTTTCATCAGTAACACATATTTGCCGAGACGTAAACTACGGATGACTAATCCGATACATACACGCAAACGGAGCATCAATATTCTTCATTTGTCTTTTCCTCCATGTAGGCCGAGGAATGTACTATGGATCCTACGCCTTTATAGAAACATGAAACATCGGAGTGGTCTTACTCTTTGCAGTGATAGCCACCGCATTTATAGGCTATGTCCTC…	CYTB	1
K18080071	Praomys	jacksoni	Trans-Mara, Chemaner, Mau	-0.75235	35.5394	2294.15	41.6	120	135	22	23	ATGACAAACATCCGAAAAACCCACCCACTTCTTAAAATAATTAACCATTCTTTCATTGACCTTCCTGCCCCATCAAATATCTCATCATGATGAAACTTCGGCTCACTATTAGGAATCTGCTTAATAATCCAAATTATCACAGGCCTTTTCCTAGCTATACACTACACATCAGATACAACAACAGCATTTTCATCAGTAACACATATTTGCCGAGACGTAAACTACGGATGACTAATCCGATACATACACGCAAACGGAGCATCAATATTCTTCATTTGTCTTTTCCTCCATGTAGGCCGAGGAATGTACTATGGATCCTACGCCTTTATAGAAACATGAAACATCGGAGTGGTCTTACTCTTTGCAGTGATAGCCACCGCATTTATAGGCTATGTCCTC…	CYTB	1
K18080072	Praomys	jacksoni	Trans-Mara, Chemaner, Mau	-0.75229	35.5395	2294.15	46.2	125	142	24	23	ATGACAAACATCCGAAAAACCCACCCACTTCTTAAAATAATTAACCATTCTTTCATTGACCTTCCTGCCCCATCAAATATCTCATCATGATGAAACTTCGGCTCACTATTAGGAATCTGCTTAATAATCCAAATTATCACAGGCCTTTTCCTAGCTATACACTACACATCAGATACAACAACAGCATTTTCATCAGTAACACATATTTGCCGAGACGTAAACTACGGATGACTAATCCGATACATACACGCAAACGGAGCATCAATATTCTTCATTTGTCTTTTCCTCCATGTAGGCCGAGGAATGTACTATGGATCCTACGCCTTTATAGAAACATGAAACATCGGAGTGGTCTTACTCTTTGCAGTGATAGCCACCGCATTTATAGGCTATGTCCTC…	CYTB	1
K18080073	Praomys	jacksoni	Trans-Mara, Chemaner, Mau	-0.75223	35.5396	2294.15	48.3	125	135	24	23	ATGACAAACATCCGAAAAACCCACCCACTTCTTAAAATAATTAACCATTCTTTCATTGACCTTCCTGCCCCATCAAATATCTCATCATGATGAAACTTCGGCTCACTATTAGGAATCTGCTTAATAATCCAAATTATCACAGGCCTTTTCCTAGCTATACACTACACATCAGATACAACAACAGCATTTTCATCAGTAACACATATTTGCCGAGACGTAAACTACGGATGACTAATCCGATACATACACGCAAACGGAGCATCAATATTCTTCATTTGTCTTTTCCTCCATGTAGGCCGAGGAATGTACTATGGATCCTACGCCTTTATAGAAACATGAAACATCGGAGTGGTCTTACTCTTTGCAGTGATAGCCACCGCATTTATAGGCTATGTCCTC…	CYTB	1
K18080074	Praomys	jacksoni	Trans-Mara, Chemaner, Mau	-0.75217	35.5397	2294.15	42	121	140	22	21	ATGACAAACATCCGAAAAACCCACCCACTTCTTAAAATAATTAACCATTCTTTCATTGACCTTCCTGCCCCATCAAATATCTCATCATGATGAAACTTCGGCTCACTATTAGGAATCTGCTTAATAATTCAAATTATCACAGGCCTTTTCCTAGCTATACACTACACATCAGATACAACAACAGCATTTTCATCAGTAACACATATTTGCCGAGACGTAAACTACGGATGACTAATCCGATATATACACGCAAACGGAGCATCAATATTCTTCATTTGTCTTTTCCTCCATGTAGGCCGAGGAATGTACTATGGATCCTACGCCTTTATAGAAACATGAAACATCGGAGTGGTCTTACTCTTTGCAGTGATAGCCACCGCATTTATAGGCTATGTCCTC…	CYTB	1
K18080083	Praomys	jacksoni	Trans-Mara, Chemaner, Mau	-0.752524	35.5395	2294.15	45.3	119	147	24	23	ATGACAAACATCCGAAAAACCCACCCACTTCTTAAAATAATTAACCATTCTTTCATTGACCTTCCTGCCCCATCAAATATCTCATCATGATGAAACTTCGGCTCACTATTAGGAATCTGCTTAATAATCCAAATTATCACAGGCCTTTTCCTAGCTATACACTACACATCAGATACAACAACAGCATTTTCATCAGTAACACATATTTGCCGAGACGTAAACTACGGATGACTAATCCGATACATACACGCAAACGGAGCATCAATATTCTTCATTTGTCTTTTCCTCCATGTAGGCCGAGGAATGTACTATGGATCCTACGCCTTTATAGAAACATGAAACATCGGAGTGGTCTTACTCTTTGCAGTGATAGCCACCGCATTTATAGGCTATGTCCTC…	CYTB	1
K18080092	Praomys	jacksoni	Trans-Mara, Chemaner, Mau	-0.767703	35.5621	2200.81	46.4	118		22	22	ATGACAAACATCCGAAAAACCCACCCACTTCTTAAAATAATTAACCATTCTTTCATTGACCTTCCTGCCCCATCAAATATCTCATCATGATGAAACTTCGGCTCACTATTAGGAATCTGCTTAATAATCCAAATTATCACAGGCCTTTTCCTAGCTATACACTACACATCAGATACAACAACAGCATTTTCATCAGTAACACATATTTGCCGAGACGTAAACTACGGATGACTAATCCGATACATACACGCAAACGGAGCATCAATATTCTTCATTTGTCTTTTCCTCCATGTAGGCCGAGGAATGTACTATGGATCCTACGCCTTTATAGAAACATGAAACATCGGAGTGGTCTTACTCTTTGCAGTGATAGCCACCGCATTTATAGGCTATGTCCTC…	CYTB	1
K18080093	Praomys	jacksoni	Trans-Mara, Chemaner, Mau	-0.767574	35.5613	2219.52	44.9	115	135	25	23	ATGACAAACATCCGAAAAACCCACCCACTTCTTAAAATAATTAACCATTCTTTCATTGACCTTCCTGCCCCATCAAATATCTCATCATGATGAAACTTCGGCTCACTATTAGGAATCTGCTTAATAATCCAAATTATCACAGGCCTTTTCCTAGCTATACACTACACATCAGATACAACAACAGCATTTTCATCAGTAACACATATTTGCCGAGACGTAAACTACGGATGACTAATCCGATACATACACGCAAACGGAGCATCAATATTCTTCATTTGTCTTTTCCTCCATGTAGGCCGAGGAATGTACTATGGATCCTACGCCTTTATAGAAACATGAAACATCGGAGTGGTCTTACTCTTTGCAGTGATAGCCACCGCATTTATAGGCTATGTCCTC…	CYTB	1
K18080094	Praomys	jacksoni	Trans-Mara, Chemaner, Mau	-0.767444	35.5604	2242.62	44.2	123	135	25	23	ATGACAAACATCCGAAAAACCCACCCACTTCTTAAAATAATTAACCATTCTTTCATTGACCTTCCTGCCCCATCAAATATCTCATCATGATGAAACTTCGGCTCACTATTAGGAATCTGCTTAATAATCCAAATTATCACAGGCCTTTTCCTAGCTATACACTACACATCAGATACAACAACAGCATTTTCATCAGTAACACATATTTGCCGAGACGTAAACTACGGATGACTAATCCGATACATACACGCAAACGGAGCATCAATATTCTTCATTTGTCTTTTCCTCCATGTAGGCCGAGGAATGTACTATGGATCCTACGCCTTTATAGAAACATGAAACATCGGAGTGGTCTTACTCTTTGCAGTGATAGCCACCGCATTTATAGGCTATGTCCTC…	CYTB	1
K18080095	Praomys	jacksoni	Trans-Mara, Chemaner, Mau	-0.767315	35.5596	2269.26	35.7	110	114	21	21	ATGACAAACATCCGAAAAACCCACCCACTTCTTAAAATAATTAACCATTCTTTCATTGACCTTCCTGCCCCATCAAATATCTCATCATGATGAAACTTCGGCTCACTATTAGGAATCTGCTTAATAATTCAAATTATCACAGGCCTTTTCCTAGCTATACACTACACATCAGATACAACAACAGCATTTTCATCAGTAACACATATTTGCCGAGACGTAAACTACGGATGACTAATCCGATATATACACGCAAACGGAGCATCAATATTCTTCATTTGTCTTTTCCTCCATGTAGGCCGAGGAATGTACTATGGATCCTACGCCTTTATAGAAACATGAAACATCGGAGTGGTCTTACTCTTTGCAGTGATAGCCACCGCATTTATAGGCTATGTCCTC…	CYTB	1
K18080096	Praomys	jacksoni	Trans-Mara, Chemaner, Mau	-0.767186	35.5587	2268.19	49.8	122	136	22	23	ATGACAAACATCCGAAAAACCCACCCACTTCTTAAAATAATTAACCATTCTTTCATTGACCTTCCTGCCCCATCAAATATCTCATCATGATGAAACTTCGGCTCACTATTAGGAATCTGCTTAATAATTCAAATTATCACAGGCCTTTTCCTAGCTATACACTACACATCAGATACAACAACAGCATTTTCATCAGTAACACATATTTGCCGAGACGTAAACTACGGATGACTAATCCGATATATACACGCAAACGGAGCATCAATATTCTTCATTTGTCTTTTCCTCCATGTAGGCCGAGGAATGTACTATGGATCCTACGCCTTTATAGAAACATGAAACATCGGAGTGGTCTTACTCTTTGCAGTGATAGCCACCGCATTTATAGGCTATGTCCTC…	CYTB	1
K18080097	Praomys	jacksoni	Trans-Mara, Chemaner, Mau	-0.767056	35.5579	2259.46	49.4	128	136	24	24	ATGACAAACATCCGAAAAACCCACCCACTTCTTAAAATAATTAACCATTCTTTCATTGACCTTCCTACCCCATCAAATATCTCATCATGATGAAACTTCGGCTCACTATTAGGAATCTGCTTAATAATCCAAATTATCACAGGCCTTTTCCTAGCTATACACTACACATCAGATACAACAACAGCATTTTCATCAGTAACACATATTTGCCGAGACGTAAACTACGGATGACTAATCCGATACATACACGCAAACGGAGCATCAATATTCTTCATTTGTCTTTTCCTCCATGTAGGCCGAGGAATGTACTATGGATCCTACGCCTTTATAGAAACATGAAACATCGGAGTGGTCTTACTCTTTGCAGTGATAGCCACCGCATTTATAGGCTATGTCCTC…	CYTB	1
K18080098	Praomys	jacksoni	Trans-Mara, Chemaner, Mau	-0.766927	35.5571	2221.3	38.7	114	127	22	22	ATGACAAACATCCGAAAAACCCACCCACTTCTTAAAATAATTAACCATTCTTTCATTGACCTTCCTGCCCCATCAAATATCTCATCATGATGAAACTTCGGCTCACTATTAGGAATCTGCTTAATAATCCAAATTATCACAGGCCTTTTCCTAGCTATACACTACACATCAGATACAACAACAGCATTTTCATCAGTAACACATATTTGCCGAGACGTAAACTACGGATGACTAATCCGATACATACACGCAAACGGAGCATCAATATTCTTCATTTGTCTTTTCCTCCATGTAGGCCGAGGAATGTACTATGGATCCTACGCCTTTATAGAAACATGAAACATCGGAGTGGTCTTACTCTTTGCAGTGATAGCCACCGCATTTATAGGCTATGTCCTC…	CYTB	1
K18080099	Praomys	jacksoni	Trans-Mara, Chemaner, Mau	-0.766798	35.5562	2163.23	50.2	125	133	23	23	ATGACAAACATCCGAAAAACCCACCCACTTCTTAAAATAATTAACCATTCTTTCATTGACCTTCCTGCCCCATCAAATATCTCATCATGATGAAACTTCGGCTCACTATTAGGAATCTGCTTAATAATCCAAATTATCACAGGCCTTTTCCTAGCTATACACTACACATCAGATACAACAACAGCATTTTCATCAGTAACACATATTTGCCGAGACGTAAACTACGGATGACTAATCCGATACATACACGCAAACGGAGCATCAATATTCTTCATTTGTCTTTTCCTCCATGTAGGCCGAGGAATGTACTATGGATCCTACGCCTTTATAGAAACATGAAACATCGGAGTGGTCTTACTCTTTGCAGTGATAGCCACCGCATTTATAGGCTATGTCCTC…	CYTB	1
K18080100	Praomys	jacksoni	Trans-Mara, Chemaner, Mau	-0.766668	35.5554	2144.73	47.7	116	137	24	22	ATGACAAACATCCGAAAAACCCACCCACTTCTTAAAATAATTAACCATTCTTTCATTGACCTTCCTGCCCCATCAAATATCTCATCATGATGAAACTTCGGCTCACTATTAGGAATCTGCTTAATAATCCAAATTATCACAGGCCTTTTCCTAGCTATACACTACACATCAGATACAACAACAGCATTTTCATCAGTAACACATATTTGCCGAGACGTAAACTACGGATGACTAATCCGATACATACACGCAAACGGAGCATCAATATTCTTCATTTGTCTTTTCCTCCATGTAGGCCGAGGAATGTACTATGGATCCTACGCCTTTATAGAAACATGAAACATCGGAGTGGTCTTACTCTTTGCAGTGATAGCCACCGCATTTATAGGCTATGTCCTC…	CYTB	1
K18080105	Praomys	jacksoni	Trans-Mara, Chemaner, Mau	-0.682611	35.5808	2442.98	30.7	108	134	24	21	ATGACAAACATCCGAAAAACCCACCCACTTCTTAAAATAATTAACCATTCTTTCATTGACCTTCCTGCCCCATCAAATATCTCATCATGATGAAACTTCGGCTCACTATTAGGAATCTGCTTAATAATCCAAATTATCACAGGCCTTTTCCTAGCTATACACTACACATCAGATACAACAACAGCATTTTCATCAGTAACACATATTTGCCGAGACGTAAACTACGGATGACTAATCCGATACATACACGCAAACGGAGCATCAATATTCTTCATTTGTCTTTTCCTCCATGTAGGCCGAGGAATGTACTATGGATCCTACGCCTTTATAGAAACATGAAACATCGGAGTGGTCTTACTCTTTGCAGTGATAGCCACCGCATTTATAGGCTATGTCCTC…	CYTB	1
K18080106	Praomys	jacksoni	Trans-Mara, Chemaner, Mau	-0.682503	35.581	2442.86	46.1	126	136	24	24	ATGACAAACATCCGAAAAACCCACCCACTTCTTAAAATAATTAACCATTCTTTCATTGACCTTCCTGCCCCATCAAATATCTCATCATGATGAAACTTCGGCTCACTATTAGGAATCTGCTTAATAATCCAAATTATCACAGGCCTTTTCCTAGCTATACACTACACATCAGATACAACAACAGCATTTTCATCAGTAACACATATTTGCCGAGACGTAAACTACGGATGACTAATCCGATACATACACGCAAACGGAGCATCAATATTCTTCATTTGTCTTTTCCTCCATGTAGGCCGAGGAATGTACTATGGATCCTACGCCTTTATAGAAACATGAAACATCGGAGTGGTCTTACTCTTTGCAGTGATAGCCACCGCATTTATAGGCTATGTCCTC…	CYTB	1
K18080107	Praomys	jacksoni	Trans-Mara, Chemaner, Mau	-0.682394	35.5812	2434.22	34.5	110	140	23	22	ATGACAAACATCCGAAAAACCCACCCACTTCTTAAAATAATTAACCATTCTTTCATTGACCTTCCTGCCCCATCAAATATCTCATCATGATGAAACTTCGGCTCACTATTAGGAATCTGCTTAATAATCCAAATTATCACAGGCCTTTTCCTAGCTATACACTACACATCAGATACAACAACAGCATTTTCATCAGTAACACATATTTGCCGAGACGTAAACTACGGATGACTAATCCGATACATACACGCAAACGGAGCATCAATATTCTTCATTTGTCTTTTCCTCCATGTAGGCCGAGGAATGTACTATGGATCCTACGCCTTTATAGAAACATGAAACATCGGAGTGGTCTTACTCTTTGCAGTGATAGCCACCGCATTTATAGGCTATGTCCTC…	CYTB	1
K18080148	Praomys	jacksoni	Olpusimoru, Chemaner, Mau	-0.634673	35.7092	2572.99	41.4	117	143	25	23	ATGACAAACATCCGAAAAACCCACCCACTTCTTAAAATAATTAACCATTCTTTCATTGACCTTCCTGCCCCATCAAATATCTCATCATGATGAAACTTCGGCTCACTATTAGGAATCTGCTTAATAATCCAAATTATCACAGGCCTTTTCCTAGCTATACACTACACATCAGATACAACAACAGCATTTTCATCAGTAACACATATTTGCCGAGACGTAAACTACGGATGACTAATCCGATACATACACGCAAACGGAGCATCAATATTCTTCATTTGTCTTTTCCTCCATGTAGGCCGAGGAATGTACTATGGATCCTACGCCTTTATAGAAACATGAAACATCGGAGTGGTCTTACTCTTTGCAGTGATAGCCACCGCATTTATAGGCTATGTCCTC…	CYTB	1
K18080149	Praomys	jacksoni	Olpusimoru, Chemaner, Mau	-0.634689	35.7092	2572.99	25.3	98	123	22	21	ATGACAAACATCCGAAAAACCCACCCACTTCTTAAAATAATTAACCATTCTTTCATTGACCTTCCTGCCCCATCAAATATCTCATCATGATGAAACTTCGGCTCACTATTAGGAATCTGCTTAATAATCCAAATTATCACAGGCCTTTTCCTAGCTATACACTACACATCAGATACAACAACAGCATTTTCATCAGTAACACATATTTGCCGAGACGTAAACTACGGATGACTAATCCGATACATACACGCAAACGGAGCATCAATATTCTTCATTTGTCTTTTCCTCCATGTAGGCCGAGGAATGTACTATGGATCCTACGCCTTTATAGAAACATGAAACATCGGAGTGGTCTTACTCTTTGCAGTGATAGCCACCGCATTTATAGGCTATGTCCTC…	CYTB	1
K18080151	Praomys	jacksoni	Olpusimoru, Chemaner, Mau	-0.634721	35.7091	2572.99	26.7	101	134	24	21	ATGACAAACATCCGAAAAACCCACCCACTTCTTAAAATAATTAACCATTCTTTCATTGACCTTCCTGCCCCATCAAATATCTCATCATGATGAAACTTCGGCTCACTATTAGGAATCTGCTTAATAATCCAAATTATCACAGGCCTTTTCCTAGCTATACACTACACATCAGATACAACAACAGCATTTTCATCAGTAACACATATTTGCCGAGACGTGAACTACGGATGACTAATCCGATACATACACGCAAACGGAGCATCAATATTCTTCATTTGTCTTTTCCTCCATGTAGGCCGAGGAATGTACTATGGATCCTACGCCTTTATAGAAACATGAAACATCGGAGTGGTCTTACTCTTTGCAGTGATAGCCACCGCATTTATAGGCTATGTCCTC…	CYTB	1
K18080152	Praomys	jacksoni	Olpusimoru, Chemaner, Mau	-0.634736	35.7091	2572.99	37.4	117	144	24	23	ATGACAAACATCCGAAAAACCCACCCACTTCTTAAAATAATTAACCATTCTTTCATTGACCTTCCTGCCCCATCAAATATCTCATCATGATGAAACTTCGGCTCACTATTAGGAATCTGCTTAATAATCCAAATTATCACAGGCCTTTTCCTAGCTATACACTACACATCAGATACAACAACAGCATTTTCATCAGTAACACATATTTGCCGAGACGTAAACTACGGATGACTAATCCGATACATACACGCAAACGGAGCATCAATATTCTTCATTTGTCTTTTCCTCCATGTAGGCCGAGGAATGTACTATGGATCCTACGCCTTTATAGAAACATGAAACATCGGAGTGGTCTTACTCTTTGCAGTGATAGCCACCGCATTTATAGGCTATGTCCTC…	CYTB	1
K18080153	Praomys	jacksoni	Olpusimoru, Chemaner, Mau	-0.634752	35.709	2572.99	33.8	110	146	24		ATGACAAACATCCGAAAAACCCACCCACTTCTTAAAATAATTAACCATTCTTTCATTGACCTTCCTGCCCCATCAAATATCTCATCATGATGAAACTTCGGCTCACTATTAGGAATCTGCTTAATAATCCAAATTATCACAGGCCTTTTCCTAGCTATACACTACACATCAGATACAACAACAGCATTTTCATCAGTAACACATATTTGCCGAGACGTAAACTACGGATGACTAATCCGATACATACACGCAAACGGAGCATCAATATTCTTCATTTGTCTTTTCCTCCATGTAGGCCGAGGAATGTACTATGGATCCTACGCCTTTATAGAAACATGAAACATCGGAGTGGTCTTACTCTTTGCAGTGATAGCCACCGCATTTATAGGCTATGTCCTC…	CYTB	1
K18080154	Praomys	jacksoni	Olpusimoru, Chemaner, Mau	-0.634768	35.709	2572.99	31.5	110	128	24	22	ATGACAAACATCCGAAAAACCCACCCACTTCTTAAAATAATTAACCATTCTTTCATTGACCTTCCTGCCCCATCAAATATCTCATCATGATGAAACTTCGGCTCACTATTAGGAATCTGCTTAATAATCCAAATTATCACAGGCCTTTTCCTAGCTATACACTACACATCAGATACAACAACAGCATTTTCATCAGTAACACATATTTGCCGAGACGTAAACTACGGATGACTAATCCGATACATACACGCAAACGGAGCATCAATATTCTTCATTTGTCTTTTCCTCCATGTAGGCCGAGGAATGTACTATGGATCCTACGCCTTTATAGAAACATGAAACATCGGAGTGGTCTTACTCTTTGCAGTGATAGCCACCGCATTTATAGGCTATGTCCTC…	CYTB	1
K18080155	Praomys	jacksoni	Olpusimoru, Chemaner, Mau	-0.634784	35.709	2572.99	29.2	108	124	23	22	ATGACAAACATCCGAAAAACCCACCCACTTCTTAAAATAATTAACCATTCTTTCATTGACCTTCCTGCCCCATCAAATATCTCATCATGATGAAACTTCGGCTCACTATTAGGAATCTGCTTAATAATCCAAATTATCACAGGCCTTTTCCTAGCTATACACTACACATCAGATACAACAACAGCATTTTCATCAGTAACACATATTTGCCGAGACGTAAACTACGGATGACTAATCCGATACATACACGCAAACGGAGCATCAATATTCTTCATTTGTCTTTTCCTCCATGTAGGCCGAGGAATGTACTATGGATCCTACGCCTTTATAGAAACATGAAACATCGGAGTGGTCTTACTCTTTGCAGTGATAGCCACCGCATTTATAGGCTATGTCCTC…	CYTB	1
K18080157	Praomys	jacksoni	Olpusimoru, Chemaner, Mau	-0.634815	35.7089	2572.99	39.5	123	145	23	21	ATGACAAACATCCGAAAAACCCACCCACTTCTTAAAATAATTAACCATTCTTTCATTGACCTTCCTGCCCCATCAAATATCTCATCATGATGAAACTTCGGCTCACTATTAGGAATCTGCTTAATAATCCAAATTATCACAGGCCTTTTCCTAGCTATACACTACACATCAGATACAACAACAGCATTTTCATCAGTAACACATATTTGCCGAGACGTAAACTACGGATGACTAATCCGATACATACACGCAAACGGAGCATCAATATTCTTCATTTGTCTTTTCCTCCATGTAGGCCGAGGAATGTACTATGGATCCTACGCCTTTATAGAAACATGAAACATCGGAGTGGTCTTACTCTTTGCAGTGATAGCCACCGCATTTATAGGCTATGTCCTC…	CYTB	1
K18080175	Praomys	jacksoni	Trans-Mara, Chemaner, Mau	-0.68246	35.5802	2439.84	70.4	108	123	23	22	ATGACAAACATCCGAAAAACCCACCCACTTCTTAAAATAATTAACCATTCTTTCATTGACCTTCCTGCCCCATCAAATATCTCATCATGATGAAACTTCGGCTCACTATTAGGAATCTGCTTAATAATCCAAATTATCACAGGCCTTTTCCTAGCTATACACTACACATCAGATACAACAACAGCATTTTCATCAGTAACACATATTTGCCGAGACGTAAACTACGGATGACTAATCCGATACATACACGCAAACGGAGCATCAATATTCTTCATTTGTCTTTTCCTCCATGTAGGCCGAGGAATGTACTATGGATCCTACGCCTTTATAGAAACATGAAACATCGGAGTGGTCTTACTCTTTGCAGTGATAGCCACCGCATTTATAGGCTATGTCCTC…	CYTB	1
K18080179	Praomys	jacksoni	Olpusimoru, Chemaner, Mau	-0.63491	35.7087	2574.13	30.2	101	127	23	22	ATGACAAACATCCGAAAAACCCACCCACTTCTTAAAATAATTAACCATTCTTTCATTGACCTTCCTGCCCCATCAAATATCTCATCATGATGAAACTTCGGCTCACTATTAGGAATCTGCTTAATAATCCAAATTATCACAGGCCTTTTCCTAGCTATACACTACACATCAGATACAACAACAGCATTTTCATCAGTAACACATATTTGCCGAGACGTAAACTACGGATGACTAATCCGATACATACACGCAAACGGAGCATCAATATTCTTCATTTGTCTTTTCCTCCATGTAGGCCGAGGAATGTACTATGGATCCTACGCCTTTATAGAAACATGAAACATCGGAGTGGTCTTACTCTTTGCAGTGATAGCCACCGCATTTATAGGCTATGTCCTC…	CYTB	1
K18080191	Praomys	jacksoni	Trans-Mara, Chemaner, Mau	-0.682562	35.5807	2442.98	29.9	107	134	25	21	ATGACAAACATCCGAAAAACCCACCCACTTCTTAAAATAATTAACCATTCTTTCATTGACCTTCCTGCCCCATCAAATATCTCATCATGATGAAACTTCGGCTCACTATTAGGAATCTGCTTAATAATCCAAATTATCACAGGCCTTTTCCTAGCTATACACTACACATCAGATACAACAACAGCATTTTCATCAGTAACACATATTTGCCGAGACGTAAACTACGGATGACTAATCCGATACATACACGCAAACGGAGCATCAATATTCTTCATTTGTCTTTTCCTCCATGTAGGCCGAGGAATGTACTATGGATCCTACGCCTTTATAGAAACATGAAACATCGGAGTGGTCTTACTCTTTGCAGTGATAGCCACCGCATTTATAGGCTATGTCCTC…	CYTB	1
K18080209	Praomys	jacksoni	Olpusimoru, Olenguruone, Mau	-0.633639	35.7079	2580.39	35.7	113	146	23	22	ATGACAAACATCCGAAAAACCCACCCACTTCTTAAAATAATTAACCATTCTTTCATTGACCTTCCTGCCCCATCAAATATCTCATCATGATGAAACTTCGGCTCACTATTAGGAATCTGCTTAATAATCCAAATTATCACAGGCCTTTTCCTAGCTATACACTACACATCAGATACAACAACAGCATTTTCATCAGTAACACATATTTGCCGAGACGTAAACTACGGATGACTAATCCGATACATACACGCAAACGGAGCATCAATATTCTTCATTTGTCTTTTCCTCCATGTAGGCCGAGGAATGTACTACGGATCCTACGCCTTTATAGAAACATGAAACATCGGAGTGGTCCTACTCTTTGCAGTGATAGCCACCGCATTTATAGGCTATGTCCTC…	CYTB	1
K18080210	Praomys	jacksoni	Olpusimoru, Olenguruone, Mau	-0.633836	35.7079	2576.02	31.1	112	136	24	22	ATGACAAACATCCGAAAAACCCACCCACTTCTTAAAATAATTAACCATTCTTTCATTGACCTTCCTGCCCCATCAAATATCTCATCATGATGAAACTTCGGCTCACTATTAGGAATCTGCTTAATAATCCAAATTATCACAGGCCTTTTCCTAGCTATACACTACACATCAGATACAACAACAGCATTTTCATCAGTAACACATATTTGCCGAGACGTAAACTACGGATGACTAATCCGATACATACACGCAAACGGAGCATCAATATTCTTCATTTGTCTTTTCCTCCATGTAGGCCGAGGAATGTACTATGGATCCTACGCCTTTATAGAAACATGAAACATCGGAGTGGTCTTACTCTTTGCAGTGATAGCCACCGCATTTATAGGCTATGTCCTC…	CYTB	1
K18080211	Praomys	jacksoni	Olpusimoru, Olenguruone, Mau	-0.634032	35.7079	2576.02	29.9	109	137	22	23	ATGACAAACATCCGAAAAACCCACCCACTTCTTAAAATAATTAACCATTCTTTCATTGACCTTCCTGCCCCATCAAATATCTCATCATGATGAAACTTCGGCTCACTATTAGGAATCTGCTTAATAATCCAAATTATCACAGGCCTTTTCCTAGCTATACACTACACATCAGATACAACAACAGCATTTTCATCAGTAACACATATTTGCCGAGACGTAAACTACGGATGACTAATCCGATACATACACGCAAACGGAGCATCAATATTCTTCATTTGTCTTTTCCTCCATGTAGGCCGAGGAATGTACTATGGATCCTACGCCTTTATAGAAACATGAAACATCGGAGTGGTCTTACTCTTTGCAGTGATAGCCACCGCATTTATAGGCTATGTCCTC…	CYTB	1
K18080212	Praomys	jacksoni	Olpusimoru, Olenguruone, Mau	-0.634228	35.7079	2576.02	39.5	113	136	23	21	ATGACAAACATCCGAAAAACCCACCCACTTCTTAAAATAATTAACCATTCTTTCATTGACCTTCCTGCCCCATCAAATATCTCATCATGATGAAACTTCGGCTCACTATTAGGAATCTGCTTAATAATCCAAATTATCACAGGCCTTTTCCTAGCTATACACTACACATCAGATACAACAACAGCATTTTCATCAGTAACACATATTTGCCGAGACGTAAACTACGGATGACTAATCCGATACATACACGCAAACGGAGCATCAATATTCTTCATTTGTCTTTTCCTCCATGTAGGCCGAGGAATGTACTATGGATCCTACGCCTTTATAGAAACATGAAACATCGGAGTGGTCTTACTCTTTGCAGTGATAGCCACCGCATTTATAGGCTATGTCCTC…	CYTB	1
K18080213	Praomys	jacksoni	Olpusimoru, Olenguruone, Mau	-0.634425	35.708	2576.02	36.9	116	138	24	23	ATGACAAACATCCGAAAAACCCACCCACTTCTTAAAATAATTAACCATTCTTTCATTGACCTTCCTGCCCCATCAAATATCTCATCATGATGAAACTTCGGCTCACTATTAGGAATCTGCTTAATAATCCAAATTATCACAGGCCTTTTCCTAGCTATACACTACACATCAGATACAACAACAGCATTTTCATCAGTAACACATATTTGCCGAGACGTAAACTACGGATGACTAATCCGATACATACACGCAAACGGAGCATCAATATTCTTCATTTGTCTTTTCCTCCATGTAGGCCGAGGAATGTACTATGGATCCTACGCCTTTATAGAAACATGAAACATCGGAGTGGTCTTACTCTTTGCAGTGATAGCCACCGCATTTATAGGCTATGTCCTC…	CYTB	1
K18080214	Praomys	jacksoni	Olpusimoru, Olenguruone, Mau	-0.634621	35.708	2570.06	40.5	118	136	23	23	ATGACAAACATCCGAAAAACCCACCCACTTCTTAAAATAATTAACCATTCTTTCATTGACCTTCCTGCCCCATCAAATATCTCATCATGATGAAACTTCGGCTCACTATTAGGAATCTGCTTAATAATCCAAATTATCACAGGCCTTTTCCTAGCTATACACTACACATCAGATACAACAACAGCATTTTCATCAGTAACACATATTTGCCGAGACGTAAACTACGGATGACTAATCCGATACATACACGCAAACGGAGCATCAATATTCTTCATTTGTCTTTTCCTCCATGTAGGCCGAGGAATGTACTATGGATCCTACGCCTTTATAGAAACATGAAACATCGGAGTGGTCTTACTCTTTGCAGTGATAGCCACCGCATTTATAGGCTATGTCCTC…	CYTB	1
K18080215	Praomys	jacksoni	Olpusimoru, Olenguruone, Mau	-0.634817	35.708	2570.06	33.3	117		23	22	ATGACAAACATCCGAAAAACCCACCCACTTCTTAAAATAATTAACCATTCTTTCATTGACCTTCCTGCCCCATCAAATATCTCATCATGATGAAACTTCGGCTCACTATTAGGAATCTGCTTAATAATCCAAATTATCACAGGCCTTTTCCTAGCTATACACTACACATCAGATACAACAACAGCATTTTCATCAGTAACACATATTTGCCGAGACGTAAACTACGGATGACTAATCCGATACATACACGCAAACGGAGCATCAATATTCTTCATTTGTCTTTTCCTCCATGTAGGCCGAGGAATGTACTATGGATCCTACGCCTTTATAGAAACATGAAACATCGGAGTGGTCTTACTCTTTGCAGTGATAGCCACCGCATTTATAGGCTATGTCCTC…	CYTB	1
K18080216	Praomys	jacksoni	Olpusimoru, Olenguruone, Mau	-0.635014	35.708	2570.06	29.6	103	127	23	22	ATGACAAACATCCGAAAAACCCACCCACTTCTTAAAATAATTAACCATTCTTTCATTGACCTTCCTGCCCCATCAAATATCTCATCATGATGAAACTTCGGCTCACTATTAGGAATCTGCTTAATAATCCAAATTATCACAGGCCTTTTCCTAGCTATACACTACACATCAGATACAACAACAGCATTTTCATCAGTAACACATATTTGCCGAGACGTAAACTACGGATGACTAATCCGATACATACACGCAAACGGAGCATCAATATTCTTCATTTGTCTTTTCCTCCATGTAGGCCGAGGAATGTACTATGGATCCTACGCCTTTATAGAAACATGAAACATCGGAGTGGTCTTACTCTTTGCAGTGATAGCCACCGCATTTATAGGCTATGTCCTC…	CYTB	1
K18080217	Praomys	jacksoni	Olpusimoru, Olenguruone, Mau	-0.63521	35.708	2564.68	24.9	98	125	23	22	ATGACAAACATCCGAAAAACCCACCCACTTCTTAAAATAATTAACCATTCTTTCATTGACCTTCCTGCCCCATCAAATATCTCATCATGATGAAACTTCGGCTCACTATTAGGAATCTGCTTAATAATCCAAATTATCACAGGCCTTTTCCTAGCTATACACTACACATCAGATACAACAACAGCATTTTCATCAGTAACACATATTTGCCGAGACGTAAACTACGGATGACTAATCCGATACATACACGCAAACGGAGCATCAATATTCTTCATTTGTCTTTTCCTCCATGTAGGCCGAGGAATGTACTATGGATCCTACGCCTTTATAGAAACATGAAACATCGGAGTGGTCTTACTCTTTGCAGTGATAGCCACCGCATTTATAGGCTATGTCCTC…	CYTB	1
K18080229	Praomys	jacksoni	Olpusimoru, Olenguruone, Mau	-0.634416	35.7088	2571.9	36.8	111	138	25	22	ATGACAAACATCCGAAAAACCCACCCACTTCTTAAAATAATTAACCATTCTTTCATTGACCTTCCTGCCCCATCAAATATCTCATCATGATGAAACTTCGGCTCACTATTAGGAATCTGCTTAATAATCCAAATTATCACAGGCCTTTTCCTAGCTATACACTACACATCAGATACAACAACAGCATTTTCATCAGTAACACATATTTGCCGAGACGTAAACTACGGATGACTAATCCGATATATACACGCAAACGGAGCATCAATATTCTTCATTTGTCTTTTCCTCCATGTAGGCCGAGGAATGTACTATGGATCCTACGCCTTTATAGAAACATGAAACATCGGAGTGGTCTTACTCTTTGCAGTGATAGCCACCGCATTTATAGGCTATGTCCTC…	CYTB	1
K18080230	Praomys	jacksoni	Olpusimoru, Olenguruone, Mau	-0.634448	35.7087	2576.2	28.4	104	131	24	23	ATGACAAACATCCGAAAAACCCACCCACTTCTTAAAATAATTAACCATTCTTTCATTGACCTTCCTGCCCCATCAAATATCTCATCATGATGAAACTTCGGCTCACTATTAGGAATCTGCTTAATAATCCAAATTATCACAGGCCTTTTCCTAGCTATACACTACACATCAGATACAACAACAGCATTTTCATCAGTAACACATATTTGCCGAGACGTAAACTACGGATGACTAATCCGATACATACACGCAAACGGAGCATCAATATTCTTCATTTGTCTTTTCCTCCATGTAGGCCGAGGAATGTACTATGGATCCTACGCCTTTATAGAAACATGAAACATCGGAGTGATCTTACTCTTTGCAGTGATAGCCACCGCATTTATAGGCTATGTCCTC…	CYTB	1
K18080231	Praomys	jacksoni	Olpusimoru, Olenguruone, Mau	-0.634481	35.7087	2574.13	36.5	111	138	24	23	ATGACAAACATCCGAAAAACCCACCCACTTCTTAAAATAATTAACCATTCTTTCATTGACCTTCCTGCCCCATCAAATATCTCATCATGATGAAACTTCGGCTCACTATTAGGAATCTGCTTAATAATCCAAATTATCACAGGCCTTTTCCTAGCTATACACTACACATCAGATACAACAACAGCATTTTCATCAGTAACACATATTTGCCGAGACGTAAACTACGGATGACTAATCCGATACATACACGCAAACGGAGCATCAATATTCTTCATTTGTCTTTTCCTCCATGTAGGCCGAGGAATGTACTATGGATCCTACGCCTTTATAGAAACATGAAACATCGGAGTGGTCTTACTCTTTGCAGTGATAGCCACCGCATTTATAGGCTATGTCCTC…	CYTB	1
K18080232	Praomys	jacksoni	Olpusimoru, Olenguruone, Mau	-0.634513	35.7086	2574.13	33.7	117	126	24	22	ATGACAAACATCCGAAAAACCCACCCACTTCTTAAAATAATTAACCATTCTTTCATTGACCTTCCTGCCCCATCAAATATCTCATCATGATGAAACTTCGGCTCACTATTAGGAATCTGCTTAATAATCCAAATTACCACAGGCCTTTTCCTAGCTATACACTACACATCAGATACAACAACAGCATTTTCATCAGTAACACATATTTGCCGAGACGTAAACTACGGATGACTAATCCGATATATACACGCAAACGGAGCATCAATATTCTTCATTTGTCTTTTCCTCCATGTAGGCCGAGGAATGTACTATGGATCCTACGCCTTTATAGAAACATGAAACATCGGAGTGGTCTTACTCTTTGCAGTGATAGCCACCGCATTTATAGGCTATGTCCTC…	CYTB	1
K18080233	Praomys	jacksoni	Olpusimoru, Olenguruone, Mau	-0.634545	35.7086	2574.13	32.8	114	139	26	23	ATGAAAAACATCCGAAAAACCCACCCACTTCTTAAAATAATTAACCATTCTTTCATTGACCTTCCTGCCCCATCAAATATCTCATCATGATGAAACTTCGGCTCACTATTAGGAATCTGCTTAATAATCCAAATTATCACAGGCCTTTTCCTAGCTATACACTACACATCAGATACAACAACAGCATTTTCATCAGTAACACATATTTGCCGAGACGTAAACTACGGATGACTAATCCGATACATACACGCAAACGGAGCATCAATATTCTTCATTTGTCTTTTCCTCCATGTAGGCCGAGGAATGTACTATGGATCCTACGCCTTTATAGAAACATGAAACATCGGAGTGGTCTTACTCTTTGCAGTGATAGCCACCGCATTTATAGGCTATGTCCTC…	CYTB	1
K18080234	Praomys	jacksoni	Olpusimoru, Olenguruone, Mau	-0.634578	35.7086	2574.13	32.6	110	141	26	23	ATGACAAACATCCGAAAAACCCACCCACTTCTTAAAATAATTAACCATTCTTTCATTGACCTTCCTGCCCCATCAAATATCTCATCATGATGAAACTTCGGCTCACTATTAGGAATCTGCTTAATAATCCAAATTATCACAGGCCTTTTCCTAGCTATACACTACACATCAGATACAACAACAGCATTTTCATCAGTAACACATATTTGCCGAGACGTAAACTACGGATGACTAATCCGATACATACACGCAAACGGAGCATCAATATTCTTCATTTGTCTTTTCCTCCATGTAGGCCGAGGAATGTACTATGGATCCTACGCCTTTATAGAAACATGAAACATCGGAGTGATCTTACTCTTTGCAGTGATAGCCACCGCATTTATAGGCTATGTCCTC…	CYTB	1
K18080235	Praomys	jacksoni	Olpusimoru, Olenguruone, Mau	-0.63461	35.7085	2574.13	32.4	110	135	23	22	ATGACAAACATCCGAAAAACCCACCCACTTCTTAAAATAATTAACCATTCTTTCATTGACCTTCCTGCCCCATCAAATATCTCATCATGATGAAACTTCGGCTCACTATTAGGAATCTGCTTAATAATCCAAATTATCACAGGCCTTTTCCTAGCTATACACTACACATCAGATACAACAACAGCATTTTCATCAGTAACACATATTTGCCGAGACGTAAACTACGGATGACTAATCCGATACATACACGCAAACGGAGCATCAATATTCTTCATTTGTCTTTTCCTCCATGTAGGCCGAGGAATGTACTATGGATCCTACGCCTTTATAGAAACATGAAACATCGGAGTGATCTTACTCTTTGCAGTGATAGCCACCGCATTTATAGGCTATGTCCTC…	CYTB	1
K18080246	Praomys	jacksoni	Olpusimoru, Olenguruone, Mau	-0.634349	35.7088	2571.9	35.8	115	124	21	22	ATGACAAACATCCGAAAAACCCACCCACTTCTTAAAATAATTAACCATTCTTTCATTGACCTTCCTGCCCCATCAAATATCTCATCATGATGAAACTTCGGCTCACTATTAGGAATCTGCTTAATAATCCAAATTATCACAGGCCTTTTCCTAGCTATACACTACACATCAGATACAACAACAGCATTTTCATCAGTAACACATATTTGCCGAGACGTAAACTACGGATGACTAATCCGATACATACACGCAAACGGAGCATCAATATTCTTCATTTGTCTTTTCCTCCATGTAGGCCGAGGAATGTACTATGGATCCTACGCCTTTATAGAAACATGAAACATCGGAGTGGTCTTACTCTTTGCAGTGATAGCCACCGCATTTATAGGCTATGTCCTC…	CYTB	1
K18080247	Praomys	jacksoni	Olpusimoru, Olenguruone, Mau	-0.634378	35.7088	2571.9	38.1	108		20	17	ATGACAAACATCCGAAAAACCCACCCACTTCTTAAAATAATTAACCATTCTTTCATTGACCTTCCTGCCCCATCAAATATCTCATCATGATGAAACTTCGGCTCACTATTAGGAATCTGCTTAATAATCCAAATTATCACAGGCCTTTTCCTAGCTATACACTACACATCAGATACAACAACAGCATTTTCATCAGTAACACATATTTGCCGAGACGTAAACTACGGATGACTAATCCGATACATACACGCAAACGGAGCATCAATATTCTTCATTTGTCTTTTCCTCCATGTAGGCCGAGGAATGTACTATGGATCCTACGCCTTTATAGAAACATGAAACATCGGAGTGGTCTTACTCTTTGCAGTGATAGCCACCGCATTTATAGGCTATGTCCTC…	CYTB	1
K18080250	Praomys	jacksoni	Olpusimoru, Olenguruone, Mau	-0.634465	35.7087	2574.13	32.6	108	129	24	22	ATGACAAACATCCGAAAAACCCACCCACTTCTTAAAATAATTAACCATTCTTTCATTGACCTTCCTGCCCCATCAAATATCTCATCATGATGAAACTTCGGCTCACTATTAGGAATCTGCTTAATAATCCAAATTATCACAGGCCTTTTCCTAGCTATACACTACACATCAGATACAACAACAGCATTTTCATCAGTAACACATATTTGCCGAGACGTAAACTACGGATGACTAATCCGATACATACACGCAAACGGAGCATCAATATTCTTCATTTGTCTTTTCCTCCATGTAGGCCGAGGAATGTACTATGGATCCTACGCCTTTATAGAAACATGAAACATCGGAGTGGTCTTACTCTTTGCAGTGATAGCCACCGCATTTATAGGCTATGTCCTC…	CYTB	1
K18080258	Praomys	jacksoni	Olpusimoru, Olenguruone, Mau	-0.632158	35.7082	2579.45	26.3	96	130	23	20	ATGACAAACATCCGAAAAACCCACCCACTTCTTAAAATAATTAACCATTCTTTCATTGACCTTCCTGCCCCATCAAATATCTCATCATGATGAAACTTCGGCTCACTATTAGGAATCTGCTTAATAATCCAAATTATCACAGGCCTTTTCCTAGCTATACACTACACATCAGATACAACAACAGCATTTTCATCAGTAACACATATTTGCCGAGACGTAAACTACGGATGACTAATCCGATACATACACGCAAACGGAGCATCAATATTCTTCATTTGTCTTTTCCTCCATGTAGGCCGAGGAATGTACTATGGATCCTACGCCTTTATAGAAACATGAAACATCGGAGTGGTCTTACTCTTTGCAGTGATAGCCACCGCATTTATAGGCTATGTCCTC…	CYTB	1
K18080263	Praomys	jacksoni	Olpusimoru, Olenguruone, Mau	-0.633854	35.7092	2571.9	36	110	137	22	21	ATGACAAACATCCGAAAAACCCACCCACTTCTTAAAATAATTAACCATTCTTTCATTGACCTTCCTGCCCCATCAAATATCTCATCATGATGAAACTTCGGCTCACTATTAGGAATCTGCTTAATAATCCAAATTATCACAGGCCTTTTCCTAGCTATACACTACACATCAGATACAACAACAGCATTTTCATCAGTAACACATATTTGCCGAGACGTAAACTACGGATGACTAATCCGATACATACACGCAAACGGAGCATCAATATTCTTCATTTGTCTTTTCCTCCATGTAGGCCGAGGAATGTACTATGGATCCTACGCCTTTATAGAAACATGAAACATCGGAGTGGTCTTACTCTTTGCAGTGATAGCCACCGCATTTATAGGCTATGTCCTC…	CYTB	1
K18080264	Praomys	jacksoni	Olpusimoru, Olenguruone, Mau	-0.634193	35.7094	2571.9	39.8	122	147	25	24	ATGACAAACATCCGAAAAACCCACCCACTTCTTAAAATAATTAACCATTCTTTCATTGACCTTCCTGCCCCATCAAATATCTCATCATGATGAAACTTCGGCTCACTATTAGGAATCTGCTTAATAATCCAAATTATCACAGGCCTTTTCCTAGCTATACACTACACATCAGATACAACAACAGCATTTTCATCAGTAACACATATTTGCCGAGACGTAAACTACGGATGACTAATCCGATACATACACGCAAACGGAGCATCAATATTCTTCATTTGTCTTTTCCTCCATGTAGGCCGAGGAATGTACTATGGATCCTACGCCTTTATAGAAACATGAAACATCGGAGTGATCTTACTCTTTGCAGTGATAGCCACCGCATTTATAGGCTATGTCCTC…	CYTB	1
K18080265	Praomys	jacksoni	Olpusimoru, Olenguruone, Mau	-0.634532	35.7096	2567.62	30.1	103	123	22	23	ATGACAAACATCCGAAAAACCCACCCACTTCTTAAAATAATTAACCATTCTTTCATTGACCTTCCTGCCCCATCAAATATCTCATCATGATGAAACTTCGGCTCACTATTAGGAATCTGCTTAATAATCCAAATTATCACAGGCCTTTTCCTAGCTATACACTACACATCAGATACAACAACAGCATTTTCATCAGTAACACATATTTGCCGAGACGTAAACTACGGATGACTAATCCGATACATACACGCAAACGGAGCATCAATATTCTTCATTTGTCTTTTCCTCCATGTAGGCCGAGGAATGTACTATGGATCCTACGCCTTTATAGAAACATGAAACATCGGAGTGGTCTTACTCTTTGCAGTGATAGCCACCGCATTTATAGGCTATGTCCTC…	CYTB	1
K18080274	Praomys	jacksoni	Olpusimoru, Olenguruone, Mau	-0.634234	35.709	2571.9	25.5	93		23	20	ATGACAAACATCCGAAAAACCCACCCACTTCTTAAAATAATTAACCATTCTTTCATTGACCTTCCTGCCCCATCAAATATCTCATCATGATGAAACTTCGGCTCACTATTAGGAATCTGCTTAATAATCCAAATTATCACAGGCCTTTTCCTAGCTATACACTACACATCAGATACAACAACAGCATTTTCATCAGTAACACATATTTGCCGAGACGTAAACTACGGATGACTAATCCGATACATACACGCAAACGGAGCATCAATATTCTTCATTTGTCTTTTCCTCCATGTAGGCCGAGGAATGTACTATGGATCCTACGCCTTTATAGAAACATGAAACATCGGAGTGATCTTACTCTTTGCAGTGATAGCCACCGCATTTATAGGCTATGTCCTC…	CYTB	1
K18080279	Praomys	jacksoni	Olpusimoru, Olenguruone, Mau	-0.634378	35.7088	2571.9	30.8	114	138	24	22	ATGACAAACATCCGAAAAACCCACCCACTTCTTAAAATAATTAACCATTCTTTCATTGACCTTCCTGCCCCATCAAATATCTCATCATGATGAAACTTCGGCTCACTATTAGGAATCTGCTTAATAATCCAAATTATCACAGGCCTTTTCCTAGCTATACACTACACATCAGATACAACAACAGCATTTTCATCAGTAACACATATTTGCCGAGACGTAAACTACGGATGACTAATCCGATACATACACGCAAACGGAGCATCAATATTCTTCATTTGTCTTTTCCTCCATGTAGGCCGAGGAATGTACTATGGATCCTACGCCTTTATAGAAACATGAAACATCGGAGTGGTCTTACTCTTTGCAGTGATAGCCACCGCATTTATAGGCTATGTCCTC…	CYTB	1
K18080296	Praomys	jacksoni	Olpusimoru, Olenguruone, Mau	-0.621397	35.7135	2575.07	47.9	123	143	25	23	ATGACAAACATCCGAAAAACCCACCCACTTCTTAAAATAATTAACCATTCTTTCATTGACCTTCCTGCCCCATCAAATATCTCATCATGATGAAACTTCGGCTCACTATTAGGAATCTGCTTAATAATCCAAATTATCACAGGCCTTTTCCTAGCTATACACTACACATCAGATACAACAACAGCATTTTCATCAGTAACACATATTTGCCGAGACGTAAACTACGGATGACTAATCCGATACATACACGCAAACGGAGCATCAATATTCTTCATTTGTCTTTTCCTCCATGTAGGCCGAGGAATGTACTATGGATCCTACGCCTTTATAGAAACATGAAACATCGGAGTGGTCTTACTCTTTGCAGTGATAGCCACCGCATTTATAGGCTATGTCCTC…	CYTB	1
K18080297	Praomys	jacksoni	Olpusimoru, Olenguruone, Mau	-0.62129	35.7138	2575.07	38.9	112	145	25	24	ATGACAAACATCCGAAAAACCCACCCACTTCTTAAAATAATTAACCATTCTTTCATTGACCTTCCTGCCCCATCAAATATCTCATCATGATGAAACTTCGGCTCACTATTAGGAATCTGCTTAATAATCCAAATTATCACAGGCCTTTTCCTAGCTATACACTACACATCAGATACAACAACAGCATTTTCATCAGTAACACATATTTGCCGAGACGTAAACTACGGATGACTAATCCGATACATACACGCAAACGGAGCATCAATATTCTTCATTTGTCTTTTCCTCCATGTAGGCCGAGGAATGTACTATGGATCCTACGCCTTTATAGAAACATGAAACATCGGAGTGGTCTTACTCTTTGCAGTGATAGCCACCGCATTTATAGGCTATGTCCTC…	CYTB	1
K18080298	Praomys	jacksoni	Olpusimoru, Olenguruone, Mau	-0.621183	35.714	2575.07	34.5	114	132	25	23	ATGACAAACATCCGAAAAACCCACCCACTTCTTAAAATAATTAACCATTCTTTCATTGACCTTCCTGCCCCATCAAATATCTCATCATGATGAAACTTCGGCTCACTATTAGGAATCTGCTTAATAATCCAAATTATCACAGGCCTTTTCCTAGCTATACACTACACATCAGATACAACAACAGCATTTTCATCAGTAACACATATTTGCCGAGACGTAAACTACGGATGACTAATCCGATACATACACGCAAACGGAGCATCAATATTCTTCATTTGTCTTTTCCTCCATGTAGGCCGAGGAATGTACTATGGATCCTACGCCTTTATAGAAACATGAAACATCGGAGTGGTCTTACTCTTTGCAGTGATAGCCACCGCATTTATAGGCTATGTCCTC…	CYTB	1
K18080303	Praomys	jacksoni	Olpusimoru, Olenguruone, Mau	-0.62065	35.7152	2576.6	36.5	115	130	24	21	ATGACAAACATCCGAAAAACCCACCCACTTCTTAAAATAATTAACCATTCTTTCATTGACCTTCCTGCCCCATCAAATATCTCATCATGATGAAACTTCGGCTCACTATTAGGAATCTGCTTAATAATCCAAATTATCACAGGCCTTTTCCTAGCTATACACTACACATCAGATACAACAACAGCATTTTCATCAGTAACACATATTTGCCGAGACGTAAACTACGGATGACTAATCCGATACATACACGCAAACGGAGCATCAATATTCTTCATTTGTCTTTTCCTCCATGTAGGCCGAGGAATGTACTATGGATCCTACGCCTTTATAGAAACATGAAACATCGGAGTGGTCTTACTCTTTGCAGTGATAGCCACCGCATTTATAGGCTATGTCCTC…	CYTB	1
K18080304	Praomys	jacksoni	Olpusimoru, Olenguruone, Mau	-0.620543	35.7154	2576.6	30.5	105	137	22	21	ATGACAAACATCCGAAAAACCCACCCACTTCTTAAAATAATTAACCATTCTTTCATTGACCTTCCTGCCCCATCAAATATCTCATCATGATGAAACTTCGGCTCACTATTAGGAATCTGCTTAATAATCCAAATTATCACAGGCCTTTTCCTAGCTATACACTACACATCAGATACAACAACAGCATTTTCATCAGTAACACATATTTGCCGAGACGTAAACTACGGATGACTAATCCGATACATACACGCAAACGGAGCATCAATATTCTTCATTTGTCTTTTCCTCCATGTAGGCCGAGGAATGTACTATGGATCCTACGCCTTTATAGAAACATGAAACATCGGAGTGGTCTTACTCTTTGCAGTGATAGCCACCGCATTTATAGGCTATGTCCTC…	CYTB	1
K18080305	Praomys	jacksoni	Olpusimoru, Olenguruone, Mau	-0.620437	35.7156	2579.4	29.8	105	127	23	22	ATGACAAACATCCGAAAAACCCACCCACTTCTTAAAATAATTAACCATTCTTTCATTGACCTTCCTGCCCCATCAAATATTTCATCATGATGAAACTTCGGCTCACTATTAGGAGTCTGCTTAATAATCCAAATTATCACAGGCCTTTTCCTAGCTATACACTACACATCAGATACAACAACAGCATTTTCATCAGTAACACATATTTGCCGAGACGTAAACTACGGATGACTAATCCGATACATACACGCAAACGGAGCATCAATATTCTTCATTTGTCTTTTCCTCCATGTAGGCCGAGGAATGTACTATGGATCCTACGCCTTTATAGAAACATGAAACATCGGAGTGGTCTTACTCTTTGCAGTGATAGCCACCGCATTTATAGGCTATGTCCTC…	CYTB	1
K18080306	Praomys	jacksoni	Olpusimoru, Olenguruone, Mau	-0.62033	35.7158	2579.4	30.8	105	125	24	21	ATGACAAACATCCGAAAAACCCACCCACTTCTTAAAATAATTAACCATTCTTTCATTGACCTTCCTGCCCCATCAAATATCTCATCATGATGAAACTTCGGCTCACTATTAGGAATCTGCTTAATAATCCAAATTATCACAGGCCTTTTCCTAGCTATACACTACACATCAGATACAACAACAGCATTTTCATCAGTAACACATATTTGCCGAGACGTAAACTACGGATGACTAATCCGATACATACACGCAAACGGAGCATCAATATTCTTCATTTGTCTTTTCCTCCATGTAGGCCGAGGAATGTACTATGGATCCTACGCCTTTATAGAAACATGAAACATCGGAGTGGTCTTACTCTTTGCAGTGATAGCCACCGCATTTATAGGCTATGTCCTC…	CYTB	1
K18080321	Praomys	jacksoni	Olpusimoru, Olenguruone, Mau	-0.621386	35.7164	2573.67	41	114	139	23	23	ATGACAAACATCCGAAAAACCCACCCACTTCTTAAAATAATTAACCATTCTTTCATTGACCTTCCTGCCCCATCAAATATCTCATCATGATGAAACTTCGGCTCACTATTAGGAATCTGCTTAATAATCCAAATTATCACAGGCCTTTTCCTAGCTATACACTACACATCAGATACAACAACAGCATTTTCATCAGTAACACATATTTGCCGAGACGTAAACTACGGATGACTAATCCGATACATACACGCAAACGGAGCATCAATATTCTTCATTTGTCTTTTCCTCCATGTAGGCCGAGGAATGTACTATGGATCCTACGCCTTTATAGAAACATGAAACATCGGAGTGGTCTTACTCTTTGCAGTGATAGCCACCGCATTTATAGGCTATGTCCTC…	CYTB	1
K18080323	Praomys	jacksoni	Olpusimoru, Olenguruone, Mau	-0.621299	35.7163	2573.67	40.3	112	142	25	22	ATGACAAACATCCGAAAAACCCACCCACTTCTTAAAATAATTAACCATTCTTTCATTGACCTTCCTGCCCCATCAAATATCTCATCATGATGAAACTTCGGCTCACTATTAGGAATCTGCTTAATAATCCAAATTATCACAGGCCTTTTCCTAGCTATACACTACACATCAGATACAACAACAGCATTTTCATCAGTAACACATATTTGCCGAGACGTAAACTACGGATGACTAATCCGATACATACACGCAAACGGAGCATCAATATTCTTCATTTGTCTTTTCCTCCATGTAGGCCGAGGAATGTACTATGGATCCTACGCCTTTATAGAAACATGAAACATCGGAGTGGTCTTACTCTTTGCAGTGATAGCCACCGCATTTATAGGCTATGTCCTC…	CYTB	1
K18080324	Praomys	jacksoni	Olpusimoru, Olenguruone, Mau	-0.621255	35.7163	2573.67	27.4	104	144	24	21	ATGACAAACATCCGAAAAACCCACCCACTTCTTAAAATAATTAACCATTCTTTCATTGACCTTCCTGCCCCATCAAATATCTCATCATGATGAAACTTCGGCTCACTATTAGGAATCTGCTTAATAATCCAAATTATCACAGGCCTTTTCCTAGCTATACACTACACATCAGATACAACAACAGCATTTTCATCAGTAACACATATTTGCCGAGACGTAAACTACGGATGACTAATCCGATACATACACGCAAACGGAGCATCAATATTCTTCATTTGTCTTTTCCTCCATGTAGGCCGAGGAATGTACTATGGATCCTACGCCTTTATAGAAACATGAAACATCGGAGTGATCTTACTCTTTGCAGTGATAGCCACCGCATTTATAGGCTATGTCCTC…	CYTB	1
K18080331	Praomys	jacksoni	Olpusimoru, Olenguruone, Mau	-0.620951	35.716	2573.69	35.1	108	139	24	22	ATGACAAACATCCGAAAAACCCACCCACTTCTTAAAATAATTAACCATTCTTTCATTGACCTTCCTGCCCCATCAAATATCTCATCATGATGAAACTTCGGCTCACTATTAGGAATCTGCTTAATAATCCAAATTATCACAGGCCTTTTCCTAGCTATACACTACACATCAGATACAACAACAGCATTTTCATCAGTAACACATATTTGCCGAGACGTAAACTACGGATGACTAATCCGATACATACACGCAAACGGAGCATCAATATTCTTCATTTGTCTTTTCCTCCATGTAGGCCGAGGAATGTACTATGGATCCTACGCCTTTATAGAAACATGAAACATCGGAGTGGTCTTACTCTTTGCAGTGATAGCCACCGCATTTATAGGCTATGTCCTC…	CYTB	1
K18080342	Praomys	jacksoni	Olpusimoru, Olenguruone, Mau	-0.621216	35.7139	2575.07	43.1	116	139	22	22	ATGACAAACATCCGAAAAACCCACCCACTTCTTAAAATAATTAACCATTCTTTCATTGACCTTCCTGCCCCATCAAATATTTCATCATGATGAAACTTCGGCTCACTATTAGGAATCTGCTTAATAATTCAAATTATCACAGGCCTTTTCCTAGCTATACACTACACATCAGATACAACAACAGCATTTTCATCAGTAACACATATTTGCCGAGACGTAAACTACGGATGACTAATCCGATATATACACGCAAACGGAGCATCAATATTCTTCATTTGTCTTTTCCTCCATGTAGGCCGAGGAATGTACTATGGATCCTACGCCTTTATAGAAACATGAAACATCGGAGTGGTCTTACTCTTTGCAGTGATAGCCACCGCATTTATAGGCTATGTCCTC…	CYTB	1
K18080343	Praomys	jacksoni	Olpusimoru, Olenguruone, Mau	-0.621068	35.7143	2573.61	37.3	118	134	22	20	ATGACAAACATCCGAAAAACCCACCCACTTCTTAAAATAATTAACCATTCTTTCATTGACCTTCCTGCCCCATCAAATATCTCATCATGATGAAACTTCGGCTCACTATTAGGAATCTGCTTAATAATCCAAATTATCACAGGCCTTTTCCTAGCTATACACTACACATCAGATACAACAACAGCATTTTCATCAGTAACACATATTTGCCGAGACGTAAACTACGGATGACTAATCCGATACATACACGCAAACGGAGCATCAATATTCTTCATTTGTCTTTTCCTCCATGTAGGCCGAGGAATGTACTATGGATCCTACGCCTTTATAGAAACATGAAACATCGGAGTGGTCTTACTCTTTGCAGTGATAGCCACCGCATTTATAGGCTATGTCCTC…	CYTB	1
K18080344	Praomys	jacksoni	Olpusimoru, Olenguruone, Mau	-0.620921	35.7146	2573.61	38.3	109	134	24	22	ATGACAAACATCCGAAAAACCCACCCACTTCTTAAAATAATTAACCATTCTTTCATTGACCTTCCTGCCCCATCAAATATCTCATCATGATGAAACTTCGGCTCACTATTAGGAATCTGCTTAATAATCCAAATTATCACAGGCCTTTTCCTAGCTATACACTACACATCAGATACAACAACAGCATTTTCATCAGTAACACATATTTGCCGAGACGTAAACTACGGATGACTAATCCGATACATACACGCAAACGGAGCATCAATATTCTTCATTTGTCTTTTCCTCCATGTAGGCCGAGGAATGTACTATGGATCCTACGCCTTTATAGAAACATGAAACATCGGAGTGGTCTTACTCTTTGCAGTGATAGCCACCGCATTTATAGGCTATGTCCTC…	CYTB	1
K18080345	Praomys	jacksoni	Olpusimoru, Olenguruone, Mau	-0.620773	35.7149	2573.61	38.1	108	134	23	22	ATGACAAACATCCGAAAAACCCACCCACTTCTTAAAATAATTAACCATTCTTTCATTGACCTTCCTGCCCCATCAAATATCTCATCATGATGAAACTTCGGCTCACTATTAGGAATCTGCTTAATAATCCAAATTATCACAGGCCTTTTCCTAGCTATACACTACACATCAGATACAACAACAGCATTTTCATCAGTAACACATATTTGCCGAGACGTAAACTACGGATGACTAATCCGATACATACACGCAAACGGAGCATCAATATTCTTCATTTGTCTTTTCCTCCATGTAGGCCGAGGAATGTACTATGGATCCTACGCCTTTATAGAAACATGAAACATCGGAGTGGTCTTACTCTTTGCAGTGATAGCCACCGCATTTATAGGCTATGTCCTC…	CYTB	1
K18080346	Praomys	jacksoni	Olpusimoru, Olenguruone, Mau	-0.620625	35.7152	2576.6	33.9	107	132	24	21	ATGACAAACATCCGAAAAACCCACCCACTTCTTAAAATAATTAACCATTCTTTCATTGACCTTCCTGCCCCATCAAATATCTCATCATGATGAAACTTCGGCTCACTATTAGGAATCTGCTTAATAATCCAAATTATCACAGGCCTTTTCCTAGCTATACACTACACATCAGATACAACAACAGCATTTTCATCAGTAACACATATTTGCCGAGACGTAAACTACGGATGACTAATCCGATACATACACGCAAACGGAGCATCAATATTCTTCATTTGTCTTTTCCTCCATGTAGGCCGAGGAATGTACTATGGATCCTACGCCTTTATAGAAACATGAAACATCGGAGTGGTCTTACTCTTTGCAGTGATAGCCACCGCATTTATAGGCTATGTCCTC…	CYTB	1
K18080347	Praomys	jacksoni	Olpusimoru, Olenguruone, Mau	-0.620478	35.7155	2576.6	46	117	133	24	22	ATGACAAACATCCGAAAAACCCACCCACTTCTTAAAATAATTAACCATTCTTTCATTGACCTTCCTGCCCCATCAAATATCTCATCATGATGAAACTTCGGCTCACTATTAGGAATCTGCTTAATAATCCAAATTATCACAGGCCTTTTCCTAGCTATACACTACACATCAGATACAACAACAGCATTTTCATCAGTAACACATATTTGCCGAGACGTAAACTACGGATGACTAATCCGATACATACACGCAAACGGAGCATCAATATTCTTCATTTGTCTTTTCCTCCATGTAGGCCGAGGAATGTACTATGGATCCTACGCCTTTATAGAAACATGAAACATCGGAGTGGTCTTACTCTTTGCAGTGATAGCCACCGCATTTATAGGCTATGTCCTC…	CYTB	1
K18080361	Praomys	jacksoni	Olpusimoru, Olenguruone, Mau	-0.621116	35.7161	2573.69	40.8	107	139	24	23	ATGACAAACATCCGAAAAACCCACCCACTTCTTAAAATAATTAACCATTCTTTCATTGACCTTCCTGCCCCATCAAATATCTCATCATGATGAAACTTCGGCTCACTATTAGGAATCTGCTTAATAATCCAAATTATCACAGGCCTTTTCCTAGCTATACACTACACATCAGATACAACAACAGCATTTTCATCAGTAACACATATTTGCCGAGACGTAAACTACGGATGACTAATCCGATACATACACGCAAACGGAGCATCAATATTCTTCATTTGTCTTTTCCTCCATGTAGGCCGAGGAATGTACTATGGATCCTACGCCTTTATAGAAACATGAAACATCGGAGTGGTCTTACTCTTTGCAGTGATAGCCACCGCATTTATAGGCTATGTCCTC…	CYTB	1
K18080362	Praomys	jacksoni	Olpusimoru, Olenguruone, Mau	-0.621042	35.7161	2573.69	37	110	131	24	21	ATGACAAACATCCGAAAAACCCACCCACTTCTTAAAATAATTAACCATTCTTTCATTGACCTTCCTGCCCCATCAAATATCTCATCATGATGAAACTTCGGCTCACTATTAGGAATCTGCTTAATAATCCAAATTATCACAGGCCTTTTCCTAGCTATACACTACACATCAGATACAACAACAGCATTTTCATCAGTAACACATATTTGCCGAGACGTAAACTACGGATGACTAATCCGATACATACACGCAAACGGAGCATCAATATTCTTCATTTGTCTTTTCCTCCATGTAGGCCGAGGAATATACTATGGGTCCTACGCCTTTATAGAAACATGAAACATCGGAGTGGTCTTACTCTTTGCAGTGATAGCCACCGCATTTATAGGCTATGTCCTC…	CYTB	1
K18080370	Praomys	jacksoni	Esageri Forest, Mau	-0.0717965	35.77	2354.66	45.1	123	141	25	22	ATGACAAACATCCGAAAAACCCACCCACTTCTTAAAATAATTAACCATTCTTTCATTGACCTTCCTGCCCCATCAAATATCTCATCATGATGAAACTTCGGCTCACTATTAGGAATCTGCTTAATAATCCAAATTATCACAGGCCTTTTCCTAGCTATACACTACACATCAGATACAACAACAGCATTTTCATCAGTAACACATATTTGCCGAGACGTAAACTACGGATGACTAATCCGATACATACACGCAAACGGAGCATCAATATTCTTCATTTGTCTTTTCCTCCATGTAGGCCGAGGAATGTACTATGGATCCTACGCCTTTATAGAAACATGAAACATCGGAGTGGTCTTACTCTTTGCAGTGATAGCCACCGCATTTATAGGCTATGTCCTC…	CYTB	1
K18080377	Praomys	jacksoni	Esageri Forest, Mau	-0.0733479	35.7703	2375.21	31.5	101	134	24	22	ATGACAAACATCCGAAAAACCCACCCACTTCTTAAAATAATTAACCATTCCTTCATTGACCTCCCTGCCCCATCAAATATCTCATCATGATGAAACTTCGGCTCACTATTAGGAATCTGCTTAATAATCCAAATTATCACAGGCCTTTTCCTAGCTATACACTACACATCAGATACAACAACAGCATTTTCATCAGTAACACATATTTGCCGAGACGTAAACTACGGATGACTAATCCGATACATACACGCAAACGGAGCATCAATATTCTTCATTTGTCTTTTCCTCCATGTAGGCCGAGGAATGTACTATGGATCCTACGCCTTTATAGAAACATGAAACATCGGAGTGGTCTTACTCTTTGCAGTGATAGCCACCGCATTTATAGGCTATGTCCTC…	CYTB	1
K18080378	Praomys	jacksoni	Esageri Forest, Mau	-0.0732069	35.7703	2375.21	31.7	102	142	24	22	ATGACAAACATCCGAAAAACCCACCCACTTCTTAAAATAATTAACCATTCTTTCATTGACCTTCCTGCCCCATCAAATATCTCATCATGATGAAACTTCGGCTCACTATTAGGAATCTGCTTAATAATCCAAATTATCACAGGCCTTTTCCTAGCTATACACTACACATCAGATACAACAACAGCATTTTCATCAGTAACACATATTTGCCGAGACGTAAACTACGGATGACTAATCCGATACATACACGCAAACGGAGCATCAATATTCTTCATTTGTCTTTTCCTCCATGTAGGCCGAGGAATGTACTATGGATCCTACGCCTTTATAGAAACATGAAACATCGGAGTGGTCTTACTCTTTGCAGTGATAGCCACCGCATTTATAGGCTATGTCCTC…	CYTB	1
K18080380	Praomys	jacksoni	Esageri Forest, Mau	-0.0729248	35.7702	2375.21	36.3	109	142	25	21	ATGACAAACATCCGAAAAACCCACCCACTTCTTAAAATAATTAACCATTCTTTCATTGACCTTCCTGCCCCATCAAATATCTCATCATGATGAAACTTCGGCTCACTATTAGGAATCTGCTTAATAATCCAAATTATCACAGGCCTTTTCCTAGCTATACACTACACATCAGATACAACAACAGCATTTTCATCAGTAACACATATTTGCCGAGACGTAAACTACGGATGACTAATCCGATACATACACGCAAACGGAGCATCAATATTCTTCATTTGTCTTTTCCTCCATGTAGGCCGAGGAATGTACTATGGGTCCTACGCCTTTATAGAAACATGAAACATCGGAGTGGTCTTACTCTTTGCAGTGATAGCCACCGCATTTATAGGCTATGTCCTC…	CYTB	1
K18080381	Praomys	jacksoni	Esageri Forest, Mau	-0.0727838	35.7702	2375.21	37.2	110	140	25	22	ATGACAAACATCCGAAAAACCCACCCACTTCTTAAAATAATTAACCATTCTTTCATTGACCTTCCTGCCCCATCAAATATCTCATCATGATGAAACTTCGGCTCACTATTAGGAATCTGCTTAATAATCCAAATTATCACAGGCCTTTTCCTAGCTATACACTACACATCAGATACAACAACAGCATTTTCATCAGTAACACATATTTGCCGAGACGTAAACTACGGATGACTAATCCGATACATACACGCAAACGGAGCATCAATATTCTTCATTTGTCTTTTCCTCCATGTAGGCCGAGGAATGTACTATGGATCCTACGCCTTTATAGAAACATGAAACATCGGAGTGGTCTTACTCTTTGCAGTGATAGCCACCGCATTTATAGGCTATGTCCTC…	CYTB	1
K18080382	Praomys	jacksoni	Esageri Forest, Mau	-0.0726427	35.7702	2361.78	44.5	125	139	24	22	ATGACAAACATCCGAAAAACCCACCCACTTCTTAAAATAATTAACCATTCTTTCATTGACCTTCCTGCCCCATCAAATATTTCATCATGATGAAACTTCGGCTCACTATTAGGAGTCTGCTTAATAATCCAAATTATCACAGGCCTCTTCCTAGCTATACACTACACATCAGATACAACAACAGCATTTTCATCAGTAACACATATTTGCCGAGACGTAAACTACGGATGACTAATCCGATACATACACGCAAACGGAGCATCAATATTCTTCATTTGTCTTTTCCTCCATGTAGGCCGAGGAATGTACTATGGATCCTACGCCTTTATAGAAACATGAAACATCGGAGTGGTCTTACTCTTTGCAGTGATAGCCACCGCATTTATAGGCTATGTCCTC…	CYTB	1
K18080383	Praomys	jacksoni	Esageri Forest, Mau	-0.0725017	35.7702	2361.78	29.5	102	133	24	22	ATGACAAACATCCGAAAAACCCACCCACTTCTTAAAATAATTAACCATTCTTTCATTGACCTTCCTGCCCCATCAAATATCTCATCATGATGAAACTTCGGCTCACTATTAGGAATCTGCTTAATAATCCAAATTATCACAGGCCTTTTCCTAGCTATACACTACACATCAGATACAACAACAGCATTTTCATCAGTAACACATATTTGCCGAGACGTAAACTACGGATGACTAATCCGATACATACACGCAAACGGAGCATCAATATTCTTCATTTGTCTTTTCCTCCATGTAGGCCGAGGAATGTACTATGGATCCTACGCCTTTATAGAAACATGAAACATCGGAGTGGTCTTACTCTTTGCAGTGATAGCCACCGCATTTATAGGCTATGTCCTC…	CYTB	1
K18080384	Praomys	jacksoni	Esageri Forest, Mau	-0.0723607	35.7701	2361.78	43	116	146	25	23	ATGACAAACATCCGAAAAACCCACCCACTTCTTAAAATAATTAACCATTCTTTCATTGACCTTCCTGCCCCATCAAATATCTCATCATGATGAAACTTCGGCTCACTATTAGGAATCTGCTTAATAATCCAAATTATCACAGGCCTTTTCCTAGCTATACACTACACATCAGATACAACAACAGCATTTTCATCAGTAACACATATTTGCCGAGACGTAAACTACGGATGACTAATCCGATACATACACGCAAACGGAGCATCAATATTCTTCATTTGTCTTTTCCTCCATGTAGGCCGAGGAATGTACTATGGATCCTACGCCTTTATAGAAACATGAAACATCGGAGTGGTCTTACTCTTTGCAGTGATAGCCACCGCATTTATAGGCTATGTCCTC…	CYTB	1
K18080385	Praomys	jacksoni	Esageri Forest, Mau	-0.0722196	35.7701	2361.78	25.6	97	132	24	21	ATGACAAACATCCGAAAAACCCACCCACTTCTTAAAATAATTAACCATTCTTTCATTGACCTTCCTGCCCCATCAAATATCTCATCATGATGAAACTTCGGCTCACTATTAGGAATCTGCTTAATAATCCAAATTATCACAGGCCTTTTCCTAGCTATACACTACACATCAGATACAACAACAGCATTTTCATCAGTAACACATATTTGCCGAGACGTAAACTACGGATGACTAATCCGATACATACACGCAAACGGAGCATCAATATTCTTCATTTGTCTTTTCCTCCATGTAGGCCGAGGAATGTACTATGGATCCTACGCCTTTATAGAAACATGAAACATCGGAGTGGTCTTACTCTTTGCAGTGATAGCCACCGCATTTATAGGCTATGTCCTC…	CYTB	1
K18080386	Praomys	jacksoni	Esageri Forest, Mau	-0.0720786	35.7701	2354.66	33.9	111	132	25	21	ATGACAAACATCCGAAAAACCCACCCACTTCTTAAAATAATTAACCATTCTTTCATTGACCTTCCTGCCCCATCAAATATCTCATCATGATGAAACTTCGGCTCACTATTAGGAATCTGCTTAATAATCCAAATTATCACAGGCCTTTTCCTAGCCATACACTACACATCAGATACAACAACAGCATTTTCATCAGTAACACATATTTGCCGAGACGTAAACTACGGATGACTAATCCGATACATACACGCAAACGGAGCATCAATATTCTTCATTTGTCTTTTCCTCCATGTAGGCCGAGGAATGTACTATGGATCCTACGCCTTTATAGAAACATGAAACATCGGAGTGGTCTTACTCTTTGCAGTGATAGCCACCGCATTTATAGGCTATGTCCTC…	CYTB	1
K18080395	Praomys	jacksoni	Esageri Forest, Mau	-0.0708092	35.7698	2353.91	34.1	110	134	22	22	ATGACAAACATCCGAAAAACCCACCCACTTCTTAAAATAATTAACCATTCTTTCATTGACCTTCCTGCCCCATCAAATATCTCATCATGATGAAACTTCGGCTCACTATTAGGAATCTGCTTAATAATCCAAATTATCACAGGCCTTTTCCTAGCTATACACTACACATCAGATACAACAACAGCATTTTCATCAGTAACACATATTTGCCGAGACGTAAACTACGGATGACTAATCCGATACATACACGCAAACGGAGCATCAATATTCTTCATTTGTCTTTTCCTCCATGTAGGCCGAGGAATGTACTATGGATCCTACGCCTTTATAGAAACATGAAACATCGGAGTGGTCTTACTCTTTGCAGTGATAGCCACCGCATTTATAGGCTATGTCCTC…	CYTB	1
K18080396	Praomys	jacksoni	Esageri Forest, Mau	-0.0706682	35.7698	2371.24	38.1	108	138	22	22	ATGACAAACATCCGAAAAACCCACCCACTTCTTAAAATAATTAACCATTCTTTCATTGACCTTCCTGCCCCATCAAATATCTCATCATGATGAAACTTCGGCTCACTATTAGGAATCTGCTTAATAATCCAAATTATCACAGGCCTTTTCCTAGCTATACACTACACATCAGATACAACAACAGCATTTTCATCAGTAACACATATTTGCCGAGACGTAAACTACGGATGACTAATCCGATATATACACGCAAACGGAGCATCAATATTCTTCATTTGTCTTTTCCTCCATGTAGGCCGAGGAATGTACTATGGATCCTACGCCTTTATAGAAACATGAAACATCGGAGTGGTCTTACTCTTTGCAGTGATAGCCACCGCATTTATAGGCTATGTCCTC…	CYTB	1
K18080397	Praomys	jacksoni	Esageri Forest, Mau	-0.0705272	35.7698	2371.24	38.9	115	144	26	23	ATGACAAACATCCGAAAAACCCACCCACTTCTTAAAATAATTAACCATTCTTTCATTGACCTTCCTGCCCCATCAAATATCTCATCATGATGAAACTTCGGCTCACTATTAGGAATCTGCTTAATAATCCAAATTATCACAGGCCTTTTCCTAGCTATACACTACACATCAGATACAACAACAGCATTTTCATCAGTAACACATATTTGCCGAGACGTAAACTACGGATGACTAATCCGATACATACACGCAAACGGAGCATCAATATTCTTCATTTGTCTTTTCCTCCATGTAGGCCGAGGAATGTACTATGGATCCTACGCCTTTATAGAAACATGAAACATCGGAGTGGTCTTACTCTTTGCAGTGATAGCCACCGCATTTATAGGCTATGTCCTC…	CYTB	1
K18080398	Praomys	jacksoni	Esageri Forest, Mau	-0.0703861	35.7698	2371.24	39.5	118	141	26	24	ATGACAAACATCCGAAAAACCCACCCACTTCTTAAAATAATTAACCATTCTTTCATTGACCTCCCTGCCCCATCAAATATCTCATCATGATGAAACTTCGGCTCACTATTAGGAATCTGCTTAATAATCCAAATTATCACAGGCCTTTTCCTAGCTATACACTACACATCAGATACAACAACAGCATTTTCATCAGTAACACATATTTGCCGAGACGTAAACTACGGATGACTAATCCGATACATACACGCAAACGGAGCATCAATATTCTTCATTTGTCTTTTCCTCCATGTAGGCCGAGGAATGTACTATGGATCCTACGCCTTTATAGAAACATGAAACATCGGAGTGGTCTTACTCTTTGCAGTGATAGCCACCGCATTTATAGGCTATGTCCTC…	CYTB	1
K18080399	Praomys	jacksoni	Esageri Forest, Mau	-0.0702451	35.7697	2371.24	39.5	118	141	23	24	ATGACAAACATCCGAAAAACCCACCCACTTCTTAAAATAATTAACCATTCTTTCATTGACCTTCCTGCCCCATCAAATATCTCATCATGATGAAACTTCGGCTCACTATTAGGAATCTGCTTAATAATCCAAATTATCACAGGCCTTTTCCTAGCTATACACTACACATCAGATACAACAACAGCATTTTCATCAGTAACACATATTTGCCGAGACGTAAACTACGGATGACTAATCCGATACATACACGCAAACGGAGCATCAATATTCTTCATTTGTCTTTTCCTCCATGTAGGCCGAGGAATGTACTATGGATCCTACGCCTTTATAGAAACATGAAACATCGGAGTGGTCTTACTCTTTGCAGTGATAGCCACCGCATTTATAGGCTATGTCCTC…	CYTB	1
K18080400	Praomys	jacksoni	Esageri Forest, Mau	-0.070104	35.7697	2371.24	29.3	114	133	24	22	ATGACAAACATCCGAAAAACCCACCCACTTCTTAAAATAATTAACCATTCTTTCATTGACCTTCCTGCCCCATCAAATATCTCATCATGATGAAACTTCGGCTCACTATTAGGAATCTGCTTAATAATCCAAATTATCACAGGCCTTTTCCTAGCCATACACTACACATCAGATACAACAACAGCATTTTCATCAGTAACACATATTTGCCGAGACGTAAACTACGGATGACTAATCCGATACATACACGCAAACGGAGCATCAATATTCTTCATTTGTCTTTTCCTCCATGTAGGCCGAGGAATGTACTATGGATCCTACGCCTTTATAGAAACATGAAACATCGGAGTGGTCTTACTCTTTGCAGTGATAGCCACCGCATTTATAGGCTATGTCCTC…	CYTB	1
K18080411	Praomys	jacksoni	Esageri Forest, Mau	-0.0722942	35.7706	2353.64	30.9	109	135	24	21	ATGACAAACATCCGAAAAACCCACCCACTTCTTAAAATAATTAACCATTCTTTCATTGACCTTCCTGCCCCATCAAATATCTCATCATGATGAAACTTCGGCTCACTATTAGGAATCTGCTTAATAATCCAAATTATCACAGGCCTTTTCCTAGCTATACACTACACATCAGATACAACAACAGCATTTTCATCAGTAACACATATTTGCCGAGACGTAAACTACGGATGACTAATCCGATACATACACGCAAACGGAGCATCAATATTCTTCATTTGTCTTTTCCTCCATGTAGGCCGAGGAATGTACTATGGATCCTACGCCTTTATAGAAACATGAAACATCGGAGTGGTCTTACTCTTTGCAGTGATAGCCACCGCATTTATAGGCTATGTCCTC…	CYTB	1
K18080412	Praomys	jacksoni	Esageri Forest, Mau	-0.0724158	35.7707	2353.64	32.4	107		24	22	ATGACAAACATCCGAAAAACCCACCCACTTCTTAAAATAATTAACCATTCTTTCATTGACCTTCCTGCCCCATCAAATATCTCATCATGATGAAACTTCGGCTCACTATTAGGAATCTGCTTAATAATCCAAATTATCACAGGCCTTTTCCTAGCTATACACTACACATCAGATACAACAACAGCATTTTCATCAGTAACACATATTTGCCGAGACGTAAACTACGGATGACTAATCCGATACATACACGCAAACGGAGCATCAATATTCTTCATTTGTCTTTTCCTCCATGTAGGCCGAGGAATGTACTATGGATCCTACGCCTTTATAGAAACATGAAACATCGGAGTGGTCTTACTCTTTGCAGTGATAGCCACCGCATTTATAGGCTATGTCCTC…	CYTB	1
K18080413	Praomys	jacksoni	Esageri Forest, Mau	-0.0725374	35.7708	2353.64	41.5	112	145	24	22	ATGACAAACATCCGAAAAACCCACCCACTTCTTAAAATAATTAACCATTCTTTCATTGACCTTCCTGCCCCATCAAATATCTCATCATGATGAAACTTCGGCTCACTATTAGGAATCTGCTTAATAATCCAAATTATCACAGGCCTTTTCCTAGCTATACACTACACATCAGATACAACAACAGCATTTTCATCAGTAACACATATTTGCCGAGACGTAAACTACGGATGACTAATCCGATACATACACGCAAACGGAGCATCAATATTCTTCATTTGTCTTTTCCTCCATGTAGGCCGAGGAATGTACTATGGATCCTACGCCTTTATAGAAACATGAAACATCGGAGTGGTCTTACTCTTTGCAGTGATAGCCACCGCATTTATAGGCTATGTCCTC…	CYTB	1
K18080414	Praomys	jacksoni	Esageri Forest, Mau	-0.0726589	35.7709	2353.64	29	102	124	23	20	ATGACAAACATCCGAAAAACCCACCCACTTCTTAAAATAATTAACCATTCTTTCATTGACCTTCCTGCCCCATCAAATATCTCATCATGATGAAACTTCGGCTCACTATTAGGAATCTGCTTAATAATCCAAATTATCACAGGCCTTTTCCTAGCTATACACTACACATCAGATACAACAACAGCATTTTCATCAGTAACACATATTTGCCGAGACGTAAACTACGGATGACTAATCCGATACATACACGCAAACGGAGCATCAATATTCTTCATTTGTCTTTTCCTCCATGTAGGCCGAGGAATGTACTATGGATCCTACGCCTTTATAGAAACATGAAACATCGGAGTGGTCTTACTCTTTGCAGTGATAGCCACCGCATTTATAGGCTATGTCCTC…	CYTB	1
K18080415	Praomys	jacksoni	Esageri Forest, Mau	-0.0727805	35.771	2366.33	33.8	109	131	24	22	ATGACAAACATCCGAAAAACCCACCCACTTCTTAAAATAATTAACCATTCTTTCATTGACCTCCCTGCCCCATCAAATATCTCATCATGATGAAACTTCGGCTCACTATTAGGAATCTGCTTAATAATCCAAATTATCACAGGCCTTTTCCTAGCTATACACTACACATCAGATACAACAACAGCATTTTCATCAGTAACACATATTTGCCGAGACGTAAACTACGGATGACTAATCCGATACATACACGCAAACGGAGCATCAATATTCTTCATTTGTCTTTTCCTCCATGTAGGCCGAGGAATGTACTATGGATCCTACGCCTTTATAGAAACATGAAACATCGGAGTGGTCTTACTCTTTGCAGTGATAGCCACCGCATTTATAGGCTATGTCCTC…	CYTB	1
K18080416	Praomys	jacksoni	Esageri Forest, Mau	-0.0729021	35.771	2366.33	36.2	108	145	24	22	ATGACAAACATCCGAAAAACCCACCCACTTCTTAAAATAATTAACCATTCTTTCATTGACCTTCCTGCCCCATCAAATATCTCATCATGATGAAACTTCGGCTCACTATTAGGAATCTGCTTAATAATCCAAATTATCACAGGCCTTTTCCTAGCTATACACTACACATCAGATACAACAACAGCATTTTCATCAGTAACACATATTTGCCGAGACGTAAACTACGGATGACTAATCCGATACATACACGCAAACGGAGCATCAATATTCTTCATTTGTCTTTTCCTCCATGTAGGCCGAGGAATGTACTATGGATCCTACGCCTTTATAGAAACATGAAACATCGGAGTGGTCTTACTCTTTGCAGTGATAGCCACCGCATTTATAGGCTATGTCCTC…	CYTB	1
K18080417	Praomys	jacksoni	Esageri Forest, Mau	-0.0730237	35.7711	2366.33	32.1	112	123	21	21	ATGACAAACATCCGAAAAACCCACCCACTTCTTAAAATAATTAACCATTCTTTCATTGACCTTCCTGCCCCATCAAATATTTCATCATGATGAAACTTCGGCTCACTATTAGGAGTCTGCTTAATAATCCAAATTATCACAGGCCTTTTCCTAGCTATACACTACACATCAGATACAACAACAGCATTTTCATCAGTAACACATATTTGCCGAGACGTAAACTACGGATGACTAATCCGATACATACACGCAAACGGAGCATCAATATTCTTCATTTGTCTTTTCCTCCATGTAGGCCGAGGAATGTACTATGGATCCTACGCCTTTATAGAAACATGAAACATCGGAGTGGTCTTACTCTTTGCAGTGATAGCCACCGCATTTATAGGCTATGTCCTC…	CYTB	1
K18080418	Praomys	jacksoni	Esageri Forest, Mau	-0.0731453	35.7712	2358.72	40.8	114	120	24	23	ATGACAAACATCCGAAAAACCCACCCACTTCTTAAAATAATTAACCATTCTTTCATTGACCTTCCTGCCCCATCAAATATCTCATCATGATGAAACTTCGGCTCACTATTAGGAATCTGCTTAATAATCCAAATTATCACAGGCCTTTTCCTAGCTATACACTACACATCAGATACAACAACAGCATTTTCATCAGTAACACATATTTGCCGAGACGTAAACTACGGATGACTAATCCGATACATACACGCAAACGGAGCATCAATATTCTTCATTTGTCTTTTCCTCCATGTAGGCCGAGGAATGTACTATGGATCCTACGCCTTTATAGAAACATGAAACATCGGAGTGGTCTTACTCTTTGCAGTGATAGCCACCGCATTTATAGGCTATGTCCTC…	CYTB	1
K18080419	Praomys	jacksoni	Esageri Forest, Mau	-0.0732668	35.7713	2358.72	36.2	105	136	24	20	ATGACAAACATCCGAAAAACCCACCCACTTCTTAAAATAATTAACCATTCTTTCATTGACCTTCCTGCCCCATCAAATATCTCATCATGATGAAACTTCGGCTCACTATTAGGAATCTGCTTAATAATCCAAATTATCACAGGCCTTTTCCTAGCCATACACTACACATCAGATACAACAACAGCATTTTCATCAGTAACACATATTTGCCGAGACGTAAACTACGGATGACTAATCCGATACATACACGCAAACGGAGCATCAATATTCTTCATTTGTCTTTTCCTCCATGTAGGCCGAGGAATGTACTATGGATCCTACGCCTTTATAGAAACATGAAACATCGGAGTGGTCTTACTCTTTGCAGTGATAGCCACCGCATTTATAGGCTATGTCCTC…	CYTB	1
K18080420	Praomys	jacksoni	Esageri Forest, Mau	-0.0733884	35.7714	2358.72	26.2	94		23	19	ATGACAAACATCCGAAAAACCCACCCACTTCTTAAAATAATTAACCATTCTTTCATTGACCTCCCTGCCCCATCAAATATCTCATCATGATGAAACTTCGGCTCACTATTAGGAATCTGCTTAATAATCCAAATTATCACAGGCCTTTTCCTAGCTATACACTACACATCAGATACAACAACAGCATTTTCATCAGTAACACATATTTGCCGAGACGTAAACTACGGATGACTAATCCGATACATACACGCAAACGGAGCATCAATATTCTTCATTTGTCTTTTCCTCCATGTAGGCCGAGGAATGTACTATGGATCCTACGCCTTTATAGAAACATGAAACATCGGAGTGGTCTTACTCTTTGCAGTGATAGCCACCGCATTTATAGGCTATGTCCTC…	CYTB	1
K18080421	Praomys	jacksoni	Esageri Forest, Mau	-0.07351	35.7715	2367.89	29.4	100	138	24	22	ATGACAAACATCCGAAAAACCCACCCACTTCTTAAAATAATTAACCATTCTTTCATTGACCTTCCTGCCCCATCAAATATTTCATCATGATGAAACTTCGGCTCACTATTAGGAGTCTGCTTAATAATCCAAATTATCACAGGCCTTTTCCTAGCTATACACTACACATCAGATACAACAACAGCATTTTCATCAGTAACACATATTTGCCGAGACGTAAACTACGGATGACTAATCCGATACATACACGCAAACGGAGCATCAATATTCTTCATTTGTCTTTTCCTCCATGTAGGCCGAGGAATGTACTATGGATCCTACGCCTTTATAGAAACATGAAACATCGGAGTGGTCTTACTCTTTGCAGTGATAGCCACCGCATTTATAGGCTATGTCCTC…	CYTB	1
K18080426	Praomys	jacksoni	Esageri Forest, Mau	-0.0717422	35.7694	2370.48	46.5	115	147	25	22	ATGACAAACATCCGAAAAACCCACCCACTTCTTAAAATAATTAACCATTCTTTCATTGACCTTCCTGCCCCATCAAATATCTCATCATGATGAAACTTCGGCTCACTATTAGGAATCTGCTTAATAATCCAAATTATCACAGGCCTTTTCCTAGCTATACACTACACATCAGATACAACAACAGCATTTTCATCAGTAACACATATTTGCCGAGACGTAAACTACGGATGACTAATCCGATACATACACGCAAACGGAGCATCAATATTCTTCATTTGTCTTTTCCTCCATGTAGGCCGAGGAATGTACTATGGATCCTACGCCTTTATAGAAACATGAAACATCGGAGTGGTCTTACTCTTTGCAGTGATAGCCACCGCATTTATAGGCTATGTCCTC…	CYTB	1
K18080427	Praomys	jacksoni	Esageri Forest, Mau	-0.0718778	35.7693	2370.48	41.8	113	141	24	22	ATGACAAACATCCGAAAAACCCACCCACTTCTTAAAATAATTAACCATTCTTTCATTGACCTCCCTGCCCCATCAAATATCTCATCATGATGAAACTTCGGCTCACTATTAGGAATCTGCTTAATAATCCAAATTATCACAGGCCTTTTCCTAGCTATACACTACACATCAGATACAACAACAGCATTTTCATCAGTAACACATATTTGCCGAGACGTAAACTACGGATGACTAATCCGATACATACACGCAAACGGAGCATCAATATTCTTCATTTGTCTTTTCCTCCATGTAGGCCGAGGAATGTACTATGGATCCTACGCCTTTATAGAAACATGAAACATCGGAGTGGTCTTACTCTTTGCAGTGATAGCCACCGCATTTATAGGCTATGTCCTC…	CYTB	1
K18080428	Praomys	jacksoni	Esageri Forest, Mau	-0.0720133	35.7692	2370.48	42.5	116	136	24	22	ATGACAAACATCCGAAAAACCCACCCACTTCTTAAAATAATTAACCATTCTTTCATTGACCTTCCTGCCCCATCAAATATCTCATCATGATGAAACTTCGGCTCACTATTAGGAATCTGCTTAATAATCCAAATTATCACAGGCCTTTTCCTAGCTATACACTACACATCAGATACAACAACAGCATTTTCATCAGTAACACATATTTGCCGAGACGTAAACTACGGATGACTAATCCGATACATACACGCAAACGGAGCATCAATATTCTTCATTTGTCTTTTCCTCCATGTAGGCCGAGGAATGTACTATGGATCCTACGCCTTTATAGAAACATGAAACATCGGAGTGGTCTTACTCTTTGCAGTGATAGCCACCGCATTTATAGGCTATGTCCTC…	CYTB	1
K18080429	Praomys	jacksoni	Esageri Forest, Mau	-0.0721489	35.7691	2386.23	49	118	146	25	23	ATGACAAACATCCGAAAAACCCACCCACTTCTTAAAATAATTAACCATTCTTTCATTGACCTTCCTGCCCCATCAAATATCTCATCATGATGAAACTTCGGCTCACTATTAGGAATCTGCTTAATAATCCAAATTATCACAGGCCTTTTCCTAGCTATACACTACACATCAGATACAACAACAGCATTTTCATCAGTAACACATATTTGCCGAGACGTAAACTACGGATGACTAATCCGATACATACACGCAAACGGAGCATCAATATTCTTCATTTGTCTTTTCCTCCATGTAGGCCGAGGAATGTACTATGGATCCTACGCCTTTATAGAAACATGAAACATCGGAGTGGTCTTACTCTTTGCAGTGATAGCCACCGCATTTATAGGCTATGTCCTC…	CYTB	1
K18080430	Praomys	jacksoni	Esageri Forest, Mau	-0.0722844	35.769	2386.23	40.8	115	128	24	22	ATGACAAACATCCGAAAAACCCACCCACTTCTTAAAATAATTAACCATTCTTTCATTGACCTCCCTGCCCCATCAAATATCTCATCATGATGAAACTTCGGCTCACTATTAGGAATCTGCTTAATAATCCAAATTATCACAGGCCTTTTCCTAGCTATACACTACACATCAGATACAACAACAGCATTTTCATCAGTAACACATATTTGCCGAGACGTAAACTACGGATGACTAATCCGATACATACACGCAAACGGAGCATCAATATTCTTCATTTGTCTTTTCCTCCATGTAGGCCGAGGAATGTACTATGGATCCTACGCCTTTATAGAAACATGAAACATCGGAGTGGTCTTACTCTTTGCAGTGATAGCCACCGCATTTATAGGCTATGTCCTC…	CYTB	1
K18080431	Praomys	jacksoni	Esageri Forest, Mau	-0.07242	35.7689	2386.23	44.1	112	147	24	22	ATGACAAACATCCGAAAAACCCACCCACTTCTTAAAATAATTAACCATTCTTTCATTGACCTTCCTGCCCCATCAAATATCTCATCATGATGAAACTTCGGCTCACTATTAGGAATCTGCTTAATAATCCAAATTATCACAGGCCTTTTCCTAGCTATACACTACACATCAGATACAACAACAGCATTTTCATCAGTAACACATATTTGCCGAGACGTAAACTACGGATGACTAATCCGATACATACACGCAAACGGAGCATCAATATTCTTCATTTGTCTTTTCCTCCATGTAGGCCGAGGAATGTACTATGGATCCTACGCCTTTATAGAAACATGAAACATCGGAGTGGTCTTACTCTTTGCAGTGATAGCCACCGCATTTATAGGCTATGTCCTC…	CYTB	1
K18080434	Praomys	jacksoni	Esageri Forest, Mau	-0.0730188	35.7702	2375.21	37.6	116	137	25	22	ATGACAAACATCCGAAAAACCCACCCACTTCTTAAAATAATTAACCATTCTTTCATTGACCTTCCTGCCCCATCAAATATCTCATCATGATGAAACTTCGGCTCACTATTAGGAATCTGCTTAATAATCCAAATTATCACAGGCCTTTTCCTAGCTATACACTACACATCAGATACAACAACAGCATTTTCATCAGTAACACATATTTGCCGAGACGTAAACTACGGATGACTAATCCGATACATACACGCAAACGGAGCATCAATATTCTTCATTTGTCTTTTCCTCCATGTAGGCCGAGGAATGTACTATGGATCCTACGCCTTTATAGAAACATGAAACATCGGAGTGGTCTTACTCTTTGCAGTGATAGCCACCGCATTTATAGGCTATGTCCTC…	CYTB	1
K18080435	Praomys	jacksoni	Esageri Forest, Mau	-0.0727133	35.7702	2361.78	34.6	110	133	25	22	ATGACAAACATCCGAAAAACCCACCCACTTCTTAAAATAATTAACCATTCTTTCATTGACCTTCCTGCCCCATCAAATATCTCATCATGATGAAACTTCGGCTCACTATTAGGAATCTGCTTAATAATCCAAATTATCACAGGCCTTTTCCTAGCTATACACTACACATCAGATACAACAACAGCATTTTCATCAGTAACACATATTTGCCGAGACGTAAACTACGGATGACTAATCCGATACATACACGCAAACGGAGCATCAATATTCTTCATTTGTCTTTTCCTCCATGTAGGCCGAGGAATGTACTATGGATCCTACGCCTTTATAGAAACATGAAACATCGGAGTGGTCTTACTCTTTGCAGTGATAGCCACCGCATTTATAGGCTATGTCCTC…	CYTB	1
K18080436	Praomys	jacksoni	Esageri Forest, Mau	-0.0724077	35.7701	2361.78	49.3	126	141	25	24	ATGACAAACATCCGAAAAACCCACCCACTTCTTAAAATAATTAACCATTCTTTCATTGACCTTCCTGCCCCATCAAATATCTCATCATGATGAAACTTCGGCTCACTATTAGGAATCTGCTTAATAATCCAAATTATCACAGGCCTTTTCCTAGCTATACACTACACATCAGATACAACAACAGCATTTTCATCAGTAACACATATTTGCCGAGACGTAAACTACGGATGACTAATCCGATACATACACGCAAACGGAGCATCAATATTCTTCATTTGTCTTTTCCTCCATGTAGGCCGAGGAATGTACTATGGATCCTACGCCTTTATAGAAACATGAAACATCGGAGTGGTCTTACTCTTTGCAGTGATAGCCACCGCATTTATAGGCTATGTCCTC…	CYTB	1
K18080440	Praomys	jacksoni	Esageri Forest, Mau	-0.0711853	35.7699	2353.91	41.6	114	146	24	21	ATGACAAACATCCGAAAAACCCACCCACTTCTTAAAATAATTAACCATTCTTTCATTGACCTTCCTGCCCCATCAAATATCTCATCATGATGAAACTTCGGCTCACTATTAGGAATCTGCTTAATAATCCAAATTATCACAGGCCTTTTCCTAGCTATACACTACACATCAGATACAACAACAGCATTTTCATCAGTAACACATATTTGCCGAGACGTAAACTACGGATGACTAATCCGATATATACACGCAAACGGAGCATCAATATTCTTCATTTGTCTTTTCCTCCATGTAGGCCGAGGAATGTACTATGGATCCTACGCCTTTATAGAAACATGAAACATCGGAGTGGTCTTACTCTTTGCAGTGATAGCCACCGCATTTATAGGCTATGTCCTC…	CYTB	1
K18080446	Praomys	jacksoni	Esageri Forest, Mau	-0.0712	35.7698	2372.55	38.1	102	146	24	22	ATGACAAACATCCGAAAAACCCACCCACTTCTTAAAATAATTAACCATTCTTTCATTGACCTTCCTGCCCCATCAAATATCTCATCATGATGAAACTTCGGCTCACTATTAGGAATCTGCTTAATAATCCAAATTATCACAGGCCTTTTCCTAGCTATACACTACACATCAGATACAACAACAGCATTTTCATCAGTAACACATATTTGCCGAGACGTAAACTACGGATGACTAATCCGATACATACACGCAAACGGAGCATCAATATTCTTCATTTGTCTTTTCCTCCATGTAGGCCGAGGAATGTACTATGGATCCTACGCCTTTATAGAAACATGAAACATCGGAGTGGTCTTACTCTTTGCAGTGATAGCCACCGCATTTATAGGCTATGTCCTC…	CYTB	1
K18080447	Praomys	jacksoni	Esageri Forest, Mau	-0.07181	35.7693	2370.48	44.5	112	137	26	21	ATGACAAACATCCGAAAAACCCACCCACTTCTTAAAATAATTAACCATTCTTTCATTGACCTTCCTGCCCCATCAAATATCTCATCATGATGAAACTTCGGCTCACTATTAGGAATCTGCTTAATAATCCAAATTATCACAGGCCTTTTCCTAGCTATACACTACACATCAGATACAACAACAGCATTTTCATCAGTAACACATATTTGCCGAGACGTAAACTACGGATGACTAATCCGATATATACACGCAAACGGAGCATCAATATTCTTCATTTGTCTTTTCCTCCATGTAGGCCGAGGAATGTACTATGGATCCTACGCCTTTATAGAAACATGAAACATCGGAGTGGTCTTACTCTTTGCAGTGATAGCCACCGCATTTATAGGCTATGTCCTC…	CYTB	1
K18080448	Praomys	jacksoni	Esageri Forest, Mau	-0.07242	35.7689	2386.23						ATGACAAACATCCGAAAAACCCACCCACTTCTTAAAATAATTAACCATTCTTTCATTGACCTCCCTGCCCCATCAAATATCTCATCATGATGAAACTTCGGCTCACTATTAGGAATCTGCTTAATAATCCAAATTATCACAGGCCTTTTCCTAGCTATACACTACACATCAGATACAACAACAGCATTTTCATCAGTAACACATATTTGCCGAGACGTAAACTACGGATGACTAATCCGATACATACACGCAAACGGAGCATCAATATTCTTCATTTGTCTTTTCCTCCATGTAGGCCGAGGAATGTACTATGGATCCTACGCCTTTATAGAAACATGAAACATCGGAGTGGTCTTACTCTTTGCAGTGATAGCCACCGCATTTATAGGCTATGTCCTC…	CYTB	1
K18080530	Praomys	jacksoni	Chemorgok Forest, Mau	0.096572	35.6923	2194.57	36.4	113	128	24	21	ATGACAAACATCCGAAAAACCCACCCACTTCTTAAAATAATTAACCATTCTTTCATTGACCTTCCTGCCCCATCAAATATTTCATCATGATGAAACTTCGGCTCACTATTAGGAGTCTGCTTAATAATCCAAATTATCACAGGCCTTTTCCTAGCTATACACTACACATCAGATACAACAACAGCATTTTCATCAGTAACACATATTTGCCGAGACGTAAACTACGGATGACTAATCCGATACATACACGCAAACGGAGCATCAATATTCTTCATTTGTCTTTTCCTCCATGTAGGCCGAGGAATGTACTATGGATCCTACGCCTTTATAGAAACATGAAACATCGGAGTGGTCTTACTCTTTGCAGTGATAGCCACCGCATTTATAGGCTATGTCCTC…	CYTB	1
K18080531	Praomys	jacksoni	Chemorgok Forest, Mau	0.096808	35.6925	2194.57	35.3	106		24	21	ATGACAAACATCCGAAAAACCCACCCACTTCTTAAAATAATTAACCATTCTTTCATTGACCTTCCTGCCCCATCAAATATCTCATCATGATGAAACTTCGGCTCACTATTAGGAATCTGCTTAATAATCCAAATTATCACAGGCCTTTTCCTAGCTATACACTACACATCAGATACAACAACAGCATTTTCATCAGTAACACATATTTGCCGAGACGTAAACTACGGATGACTAATCCGATACATACACGCAAACGGAGCATCAATATTCTTCATTTGTCTTTTCCTCCATGTAGGCCGAGGAATGTACTATGGATCCTACGCCTTTATAGAAACATGAAACATCGGAGTGGTCTTACTCTTTACAGTGATAGCCACCGCATTTATAGGCTATGTCCTC…	CYTB	1
K18080532	Praomys	jacksoni	Chemorgok Forest, Mau	0.097044	35.6926	2189.89	36.5	111	131	23	22	ATGACAAACATCCGAAAAACCCACCCACTTCTTAAAATAATTAACCATTCTTTCATTGACCTCCCTGCCCCATCAAATATCTCATCATGATGAAACTTCGGCTCACTATTAGGAATCTGCTTAATAATCCAAATTATCACAGGCCTTTTCCTAGCTATACACTACACATCAGATACAACAACAGCATTTTCATCAGTAACACATATTTGCCGAGACGTAAACTACGGATGACTAATCCGATACATACACGCAAACGGAGCATCAATATTCTTCATTTGTCTTTTCCTCCATGTAGGCCGAGGAATGTACTATGGATCCTACGCCTTTATAGAAACATGAAACATCGGAGTGGTCTTACTCTTTGCAGTGATAGCCACCGCATTTATAGGCTATGTCCTC…	CYTB	1
K18080533	Praomys	jacksoni	Chemorgok Forest, Mau	0.09728	35.6927	2189.89				22		ATGACAAACATCCGAAAAACCCACCCACTTCTTAAAATAATTAACCATTCTTTCATTGACCTTCCTGCCCCATCAAATATCTCATCATGATGAAACTTCGGCTCACTATTAGGAATCTGCTTAATAATCCAAATTATCACAGGCCTTTTCCTAGCTATACACTACACATCAGATACAACAACAGCATTTTCATCAGTAACACATATTTGCCGAGACGTAAACTACGGATGACTAATCCGATACATACACGCAAACGGAGCATCAATATTCTTCATTTGTCTTTTCCTCCATGTAGGCCGAGGAATGTACTATGGATCCTACGCCTTTATAGAAACATGAAACATCGGAGTGGTCTTACTCTTTGCAGTGATAGCCACCGCATTTATAGGCTATGTCCTC…	CYTB	1
K18080540	Praomys	jacksoni	Chemorgok Forest, Mau	0.099815	35.6876	2129.85	37	108	132	24	21	ATGACAAACATCCGAAAAACCCACCCACTTCTTAAAATAATTAACCATTCTTTCATTGACCTTCCTGCCCCATCAAATATCTCATCATGATGAAACTTCGGCTCACTATTAGGAATCTGCTTAATAATCCAAATTATCACAGGCCTTTTCCTAGCTATACACTACACATCAGATACAACAACAGCATTTTCATCAGTAACACATATTTGCCGAGACGTAAACTACGGATGACTAATCCGATACATACACGCAAACGGAGCATCAATATTCTTCATTTGTCTTTTCCTCCATGTAGGCCGAGGAATGTACTATGGATCCTACGCCTTTATAGAAACATGAAACATCGGAGTGGTCTTACTCTTTGCAGTGATAGCCACCGCATTTATAGGCTATGTCCTC…	CYTB	1
K18080541	Praomys	jacksoni	Chemorgok Forest, Mau	0.0998808	35.6878	2129.85	36.5	111	135	25	22	ATGACAAACATCCGAAAAACCCACCCACTTCTTAAAATAATTAATCATTCTTTCATTGACCTTCCTGCCCCATCAAATATTTCATCATGATGAAACTTCGGCTCACTATTAGGAGTCTGCTTAATAATCCAAATTATCACAGGCCTTTTCCTAGCTATACACTACACATCAGATACAACAACAGCATTTTCATCAGTAACACATATTTGCCGAGACGTAAACTACGGATGACTAATCCGATACATACACGCAAACGGAGCATCAATATTCTTCATCTGTCTTTTCCTCCATGTAGGCCGAGGAATGTACTATGGATCCTACGCCTTTATAGAAACATGAAACATCGGAGTAGTCTTACTCTTTGCAGTGATAGCCACCGCATTTATAGGCTATGTCCTC…	CYTB	1
K18080542	Praomys	jacksoni	Chemorgok Forest, Mau	0.0999467	35.6881	2129.85	44.1	122	154	25	23	ATGACAAACATCCGAAAAACCCACCCACTTCTTAAAATAATTAACCATTCTTTCATTGACCTTCCTGCCCCATCAAATATCTCATCATGATGAAACTTCGGCTCACTATTAGGAATCTGCTTAATAATCCAAATTATCACAGGCCTTTTCCTAGCTATACACTACACATCAGATACAACAACAGCATTTTCATCAGTAACACATATTTGCCGAGACGTAAACTACGGATGACTAATCCGATACATACACGCAAACGGAGCATCAATATTCTTCATTTGCCTTTTCCTCCATGTAGGCCGAGGAATGTACTACGGATCCTACGCCTTTATAGAAACATGAAACATCGGAGTGGTCTTACTCTTTGCAGTGATAGCCACCGCATTTATAGGCTATGTCCTC…	CYTB	1
K18080543	Praomys	jacksoni	Chemorgok Forest, Mau	0.100013	35.6883	2132.76	27.2	108	134	24	21	ATGACAAACATCCGAAAAACCCACCCACTTCTTAAAATAATTAACCATTCTTTCATTGACCTTCCTGCCCCATCAAATATCTCATCATGATGAAACTTCGGCTCACTATTAGGAATCTGCTTAATAATCCAAATTATCACAGGCCTTTTCCTAGCTATACACTACACATCAGATACAACAACAGCATTTTCATCAGTAACACATATTTGCCGAGACGTAAACTACGGATGACTAATCCGATACATACACGCAAACGGAGCATCAATATTCTTCATTTGTCTTTTCCTCCATGTAGGCCGAGGAATGTACTATGGATCCTACGCCTTTATAGAAACATGAAACATCGGAGTGGTCTTACTCTTTGCAGTGATAGCCACCGCATTTATAGGCTATGTCCTC…	CYTB	1
K18080544	Praomys	jacksoni	Chemorgok Forest, Mau	0.100078	35.6885	2132.76	34.5	111	149	24	23	ATGACAAACATCCGAAAAACCCACCCACTTCTTAAAATAATTAACCATTCTTTCATTGACCTCCCTGCCCCATCAAATATCTCATCATGATGAAACTTCGGCTCACTATTAGGAATCTGCTTAATAATCCAAATTATCACAGGCCTTTTCCTAGCTATACACTACACATCAGATACAACAACAGCATTTTCATCAGTAACACATATTTGCCGAGACGTAAACTACGGATGACTAATCCGATACATACACGCAAACGGAGCATCAATATTCTTCATTTGTCTTTTCCTCCATGTAGGCCGAGGAATGTACTATGGATCCTACGCCTTTATAGAAACATGAAACATCGGAGTGGTCTTACTCTTTGCAGTGATAGCCACCGCATTTATAGGCTATGTCCTC…	CYTB	1
K18080545	Praomys	jacksoni	Chemorgok Forest, Mau	0.100144	35.6888	2132.76	24.8	100	131	22	21	ATGACAAACATCCGAAAAACCCACCCACTTCTTAAAATAATTAACCATTCTTTCATTGACCTTCCTGCCCCATCAAATATCTCATCATGATGAAACTTCGGCTCACTATTAGGAATCTGCTTAATAATCCAAATTATCACAGGCCTTTTCCTAGCTATACACTACACATCAGATACAACAACAGCATTTTCATCAGTAACACATATTTGCCGAGACGTAAACTACGGATGACTAATCCGATACATACACGCAAACGGAGCATCAATATTCTTCATTTGTCTTTTCCTCCATGTAGGCCGAGGAATGTACTATGGATCCTACGCCTTTATAGAAACATGAAACATCGGAGTGGTCTTACTCTTTGCAGTGATAGCCACCGCATTTATAGGCTATGTCCTC…	CYTB	1
K18080546	Praomys	jacksoni	Chemorgok Forest, Mau	0.10021	35.689	2133.06	16.4	83		20	18	ATGACAAACATCCGAAAAACCCACCCACTTCTTAAAATAATTAACCATTCTTTCATTGACCTTCCTGCCCCATCAAATATCTCATCATGATGAAACTTCGGCTCACTATTAGGAATCTGCTTAATAATCCAAATTATCACAGGCCTTTTCCTAGCTATACACTACACATCAGATACAACAACAGCATTTTCATCAGTAACACATATTTGCCGAGACGTAAACTACGGATGACTAATCCGATACATACACGCAAACGGAGCATCAATATTCTTCATTTGTCTTTTCCTCCATGTAGGCCGAGGAATGTACTATGGATCCTACGCCTTTATAGAAACATGAAACATCGGAGTGGTCTTACTCTTTGCAGTGATAGCCACCGCATTTATAGGCTATGTCCTC…	CYTB	1
K18080552	Praomys	jacksoni	Chemorgok Forest, Mau	0.0965708	35.696	2213.55	22.8	88	105	22	19	ATGACAAACATCCGAAAAACCCACCCACTTCTTAAAATAATTAACCATTCTTTCATTGACCTTCCTGCCCCATCAAATATCTCATCATGATGAAACTTCGGCTCACTATTAGGAATCTGCTTAATAATCCAAATTATCACAGGCCTTTTCCTAGCTATACACTACACATCAGATACAACAACAGCATTTTCATCAGTAACACATATTTGCCGAGACGTAAACTACGGATGACTAATCCGATACATACACGCAAACGGAGCATCAATATTCTTCATTTGTCTTTTCCTCCATGTAGGCCGAGGAATGTACTATGGATCCTACGCCTTTATAGAAACATGAAACATCGGAGTGGTCTTACTCTTTGCAGTGATAGCCACCGCATTTATAGGCTATGTCCTC…	CYTB	1
K18080553	Praomys	jacksoni	Chemorgok Forest, Mau	0.0965469	35.6957	2213.55	37.6	109	134	25	21	ATGACAAACATCCGAAAAACCCACCCACTTCTTAAAATAATTAACCATTCTTTCATTGACCTTCCTGCCCCATCAAATATCTCATCATGATGAAACTTCGGCTCACTATTAGGAATCTGCTTAATAATCCAAATTATCACAGGCCTTTTCCTAGCTATACACTACACATCAGATACAACAACAGCATTTTCATCAGTAACACATATTTGCCGAGACGTAAACTACGGATGACTAATCCGATACATACACGCAAACGGAGCATCAATATTCTTCATTTGTCTTTTCCTCCATGTAGGCCGAGGAATGTACTATGGATCCTACGCCTTTATAGAAACATGAAACATCGGAGTGGTCTTACTCTTTGCAGTGATAGCCACCGCATTTATAGGCTATGTCCTC…	CYTB	1
K18080564	Praomys	jacksoni	Chemorgok Forest, Mau	0.10017	35.6871	2129.78	31.2	102	137	23	22	ATGACAAACATCCGAAAAACCCACCCACTTCTTAAAATAATTAACCATTCTTTCATTGACCTTCCTGCCCCATCAAATATCTCATCATGATGAAACTTCGGCTCACTATTAGGAATCTGCTTAATAATCCAAATTATCACAGGCCTTTTCCTAGCTATACACTACACATCAGATACAACAACAGCATTTTCATCAGTAACACATATTTGCCGAGACGTAAACTACGGATGACTAATCCGATACATACACGCAAACGGAGCATCAATATTCTTCATTTGCCTTTTCCTCCATGTAGGCCGAGGAATGTACTACGGATCCTACGCCTTTATAGAAACATGAAACATCGGAGTGGTCTTACTCTTTGCAGTGATAGCCACCGCATTTATAGGCTATGTCCTC…	CYTB	1
K18080565	Praomys	jacksoni	Chemorgok Forest, Mau	0.100235	35.6871	2129.78	49.9	122	151	24	22	ATGACAAACATCCGAAAAACCCACCCACTTCTTAAAATAATTAATCATTCTTTCATTGACCTTCCTGCCCCATCAAATATTTCATCATGATGAAACTTCGGCTCACTATTAGGAGTCTGCTTAATAATCCAAATTATCACAGGCCTTTTCCTAGCTATACACTACACATCAGATACAACAACAGCATTTTCATCAGTAACACATATTTGCCGAGACGTAAACTACGGATGACTAATCCGATACATACACGCAAACGGAGCATCAATATTCTTCATCTGTCTTTTCCTCCATGTAGGCCGAGGAATGTACTATGGATCCTACGCCTTTATAGAAACATGAAACATCGGAGTAGTCTTACTCTTTGCAGTGATAGCCACCGCATTTATAGGCTATGTCCTC…	CYTB	1
K18080566	Praomys	jacksoni	Chemorgok Forest, Mau	0.100299	35.6871	2129.68	25.4	97	129	23	21	ATGACAAACATCCGAAAAACCCACCCACTTCTTAAAATAATTAACCATTCTTTCATTGACCTTCCTGCCCCATCAAATATCTCATCATGATGAAACTTCGGCTCACTATTAGGAATCTGCTTAATAATCCAAATTATCACAGGCCTTTTCCTAGCTATACACTACACATCAGATACAACAACAGCATTTTCATCAGTAACACATATTTGCCGAGACGTAAACTACGGATGACTAATCCGATACATACACGCAAACGGAGCATCAATATTCTTCATTTGTCTTTTCCTCCATGTAGGCCGAGGAATGTACTACGGATCCTACGCCTTTATAGAAACATGAAACATCGGAGTGGTCTTACTCTTTGCAGTGATAGCCACCGCATTTATAGGCTATGTCCTC…	CYTB	1
K18080567	Praomys	jacksoni	Chemorgok Forest, Mau	0.100364	35.687	2129.68	40.3	118	144	25	21	ATGACAAACATCCGAAAAACCCACCCACTTCTTAAAATAATTAACCATTCTTTCATTGACCTTCCTGCCCCATCAAATATCTCATCATGATGAAACTTCGGCTCACTATTAGGAATCTGCTTAATAATCCAAATTATCACAGGCCTTTTCCTAGCTATACACTACACATCAGATACAACAACAGCATTTTCATCAGTAACACATATTTGCCGAGACGTAAACTACGGATGACTAATCCGATACATACACGCAAACGGAGCATCAATATTCTTCATTTGTCTTTTCCTCCATGTAGGCCGAGGAATGTACTACGGATCCTACGCCTTTATAGAAACATGAAACATCGGAGTGGTCTTACTCTTTGCAGTGATAGCCACCGCATTTATAGGCTATGTCCTC…	CYTB	1
K18080573	Praomys	jacksoni	Chemorgok Forest, Mau	0.100751	35.687	2129.68	32	105	127	24	20	ATGACAAACATCCGAAAAACCCACCCACTTCTTAAAATAATTAACCATTCTTTCATTGACCTTCCTGCCCCATCAAATATCTCATCATGATGAAACTTCGGCTCACTATTAGGAATCTGCTTAATAATCCAAATTATCACAGGCCTTTTCCTAGCTATACACTACACATCAGATACAACAACAGCATTTTCATCAGTAACACATATTTGCCGAGACGTAAACTACGGATGACTAATCCGATACATACACGCAAACGGAGCATCAATATTCTTCATTTGTCTTTTCCTCCATGTAGGCCGAGGAATGTACTATGGATCCTACGCCTTTATAGAAACATGAAACATCGGAGTGGTCTTACTCTTTGCAGTGATAGCCACCGCATTTATAGGCTATGTCCTC…	CYTB	1
K18080575	Praomys	jacksoni	Chemorgok Forest, Mau	0.10088	35.687	2129.68	25.6	96	131	23	20	ATGACAAACATCCGAAAAACCCACCCACTTCTTAAAATAATTAACCATTCTTTCATTGACCTTCCTGCCCCATCAAATATCTCATCATGATGAAACTTCGGCTCACTATTAGGAATCTGCTTAATAATCCAAATTATCACAGGCCTTTTCCTAGCTATACACTACACATCAGATACAACAACAGCATTTTCATCAGTAACACATATTTGCCGAGACGTAAACTACGGATGACTAATCCGATACATACACGCAAACGGAGCATCAATATTCTTCATTTGTCTTTTCCTCCATGTAGGCCGAGGAATGTACTATGGATCCTACGCCTTTATAGAAACATGAAACATCGGAGTGGTCTTACTCTTTGCAGTGATAGCCACCGCATTTATAGGCTATGTCCTC…	CYTB	1
K18080576	Praomys	jacksoni	Chemorgok Forest, Mau	0.100944	35.6869	2138.36	23.7	94	109	24	20	ATGACAAACATCCGAAAAACCCACCCACTTCTTAAAATAATTAACCATTCTTTCATTGACCTCCCTGCCCCATCAAATATCTCATCATGATGAAACTTCGGCTCACTATTAGGAATCTGCTTAATAATCCAAATTATCACAGGCCTTTTCCTAGCTATACACTACACATCAGATACAACAACAGCATTTTCATCAGTAACACATATTTGCCGAGACGTAAACTACGGATGACTAATCCGATACATACACGCAAACGGAGCATCAATATTCTTCATTTGTCTTTTCCTCCATGTAGGCCGAGGAATGTACTATGGATCCTACGCCTTTATAGAAACATGAAACATCGGAGTGGTCTTACTCTTTGCAGTGATAGCCACCGCATTTATAGGCTATGTCCTC…	CYTB	1
K18080577	Praomys	jacksoni	Chemorgok Forest, Mau	0.101009	35.6869	2138.36	35.3	113	137	24	22	ATGACAAACATCCGAAAAACCCACCCACTTCTTAAAATAATTAACCATTCTTTCATTGACCTCCCTGCCCCATCAAATATCTCATCATGATGAAACTTCGGCTCACTATTAGGAATCTGCTTAATAATCCAAATTATCACAGGCCTTTTCCTAGCTATACACTACACATCAGATACAACAACAGCATTTTCATCAGTAACACATATTTGCCGAGACGTAAACTACGGATGACTAATCCGATACATACACGCAAACGGAGCATCAATATTCTTCATTTGTCTTTTCCTCCATGTAGGCCGAGGAATGTACTATGGATCCTACGCCTTTATAGAAACATGAAACATCGGAGTGGTCTTACTCTTTGCAGTGATAGCCACCGCATTTATAGGCTATGTCCTC…	CYTB	1
K18080578	Praomys	jacksoni	Chemorgok Forest, Mau	0.101073	35.6869	2138.36	37.8	110	156	24	22	ATGACAAACATCCGAAAAACCCACCCACTTCTTAAAATAATTAACCATTCTTTCATCGACCTTCCTGCCCCATCAAATATCTCATCATGATGAAACTTCGGCTCACTATTAGGAATCTGCTTAATAATCCAAATTATCACAGGCCTTTTCCTAGCTATACACTACACATCAGATACAACAACAGCATTTTCATCAGTAACACATATTTGCCGAGACGTAAACTACGGATGACTAATCCGATACATACACGCAAACGGAGCATCAATATTCTTCATTTGTCTTTTCCTCCATGTAGGCCGAGGAATGTACTATGGATCCTACGCCTTTATAGAAACATGAAACATCGGAGTGGTCTTACTCTTTGCAGTGATAGCCACCGCATTTATAGGCTATGTCCTC…	CYTB	1
K18080579	Praomys	jacksoni	Chemorgok Forest, Mau	0.101138	35.6869	2138.36	25.1	99	109	22	21	ATGACAAACATCCGAAAAACCCACCCACTTCTTAAAATAATTAACCATTCTTTCATTGACCTCCCTGCCCCATCAAATATCTCATCATGATGAAACTTCGGCTCACTATTAGGAATCTGCTTAATAATCCAAATTATCACAGGCCTTTTCCTAGCTATACACTACACATCAGATACAACAACAGCATTTTCATCAGTAACACATATTTGCCGAGACGTAAACTACGGATGACTAATCCGATACATACACGCAAACGGAGCATCAATATTCTTCATTTGTCTTTTCCTCCATGTAGGCCGAGGAATGTACTATGGATCCTACGCCTTTATAGAAACATGAAACATCGGAGTGGTCTTACTCTTTGCAGTGATAGCCACCGCATTTATAGGCTATGTCCTC…	CYTB	1
K18080580	Praomys	jacksoni	Chemorgok Forest, Mau	0.101202	35.6869	2138.36	23.5	98	115	23	21	ATGACAAACATCCGAAAAACCCACCCACTTCTTAAAATAATTAACCATTCTTTCATTGACCTCCCTGCCCCATCAAATATCTCATCATGATGAAACTTCGGCTCACTATTAGGAATCTGCTTAATAATCCAAATTATCACAGGCCTTTTCCTAGCTATACACTACACATCAGATACAACAACAGCATTTTCATCAGTAACACATATTTGCCGAGACGTAAACTACGGATGACTAATCCGATACATACACGCAAACGGAGCATCAATATTCTTCATTTGTCTTTTCCTCCATGTAGGCCGAGGAATGTACTATGGATCCTACGCCTTTATAGAAACATGAAACATCGGAGTGGTCTTACTCTTTGCAGTGATAGCCACCGCATTTATAGGCTATGTCCTC…	CYTB	1
K18080581	Praomys	jacksoni	Chemorgok Forest, Mau	0.101267	35.6869	2138.36	37.7	110	143	25	22	ATGACAAACATCCGAAAAACCCACCCACTTCTTAAAATAATTAACCATTCTTTCATTGACCTCCCTGCCCCATCAAATATCTCATCATGATGAAACTTCGGCTCACTATTAGGAATCTGCTTAATAATCCAAATTATCACAGGCCTTTTCCTAGCTATACACTACACATCAGATACAACAACAGCATTTTCATCAGTAACACATATTTGCCGAGACGTAAACTACGGATGACTAATCCGATACATACACGCAAACGGAGCATCAATATTCTTCATTTGTCTTTTCCTCCATGTAGGCCGAGGAATGTACTATGGATCCTACGCCTTTATAGAAACATGAAACATCGGAGTGGTCTTACTCTTTGCAGTGATAGCCACCGCATTTATAGGCTATGTCCTC…	CYTB	1
K18080588	Praomys	jacksoni	Chemorgok Forest, Mau	0.09551	35.6918	2196	48.1	129	142	25	23	ATGACAAACATCCGAAAAACCCACCCACTTCTTAAAATAATTAACCATTCTTTCATTGACCTCCCTGCCCCATCAAATATCTCATCATGATGAAACTTCGGCTCACTATTAGGAATCTGCTTAATAATCCAAATTATCACAGGCCTTTTCCTAGCTATACACTACACATCAGATACAACAACAGCATTTTCATCAGTAACACATATTTGCCGAGACGTAAACTACGGATGACTAATCCGATACATACACGCAAACGGAGCATCAATATTCTTCATTTGTCTTTTCCTCCATGTAGGCCGAGGAATGTACTATGGATCCTACGCCTTTATAGAAACATGAAACATCGGAGTGGTCTTACTCTTTGCAGTGATAGCCACCGCATTTATAGGCTATGTCCTC…	CYTB	1
[truncated: 216 more rows]
