# Supplementary material for: Comparative Phylogeography of Two Specialist Rodents in Forest Fragments in Kenya
Source: Life (Basel). 2024 Nov 12;14(11):1469. doi: 10.3390/life14111469 (PMC11595787; doi:10.3390/life14111469)
Supplement: Supplementary file 1 [file life-14-01469-s001.zip › Data Table S2.xlsx]

## Sheet: Data
Comparative phylogeography of two specialist rodents in forest fragments in Kenya
Alois Wambua Mweu1,2#, Kenneth Otieno Onditi 1,2,3#*, Laxman Khanal 4, Simon Musila2, Esther Kioko2, Xuelong Jiang 1,3*
1 Key Laboratory of Genetic Evolution and Animal Models, Kunming Institute of Zoology, Chinese Academy of Sciences, Kunming, China
2 Zoology Section, National Museums of Kenya, Nairobi, Kenya
3 Sino-Africa Joint Research Centre, Chinese Academy of Sciences, Nairobi, Kenya
4 Central Department of Zoology, Institute of Science and Technology, Tribhuvan University, Kathmandu, Nepal
# Equal contribution
* Correspondence: 17 Longxin Road, Kunming, Yunnan 650201, China
Data Table S2. List of GenBank samples
ID	Species-ID	Species	% GC	Accession	Common Name	Description	Genetic Code	Molecular Weight (kDa)	Molecule Type	Organism	Gene	FastaSeqID	Sequence	Sequence Length	Sequence List Name	Size	Taxonomy	country	Latitude	Longitude	Haplotype	specimen_voucher	sub_species	Counter
AF518328	Hylomyscus alleni-AF518328	Hylomyscus alleni	0.368	AF518328.1	Allen's wood mouse	Hylomyscus alleni specimen-voucher CM TK21550 cytochrome b (cytb) gene, partial cds; mitochondrial gene for mitochondrial product	Vertebrate Mitochondrial	348.366	DNA	Hylomyscus alleni	CYTB	>Hylomyscus alleni-AF518328	ATGACAAACATCCGAAAAACACACCCATTATTTAAAATTATTAATCACTCCTTCATCGATTTACCCGCACCATCAAACATCTCATCATGATGAAACTTCGGTTCACTCCTAGGAATTTGCCTAATAATCCAAATTATCACAGGGTTATTCTTAGCAATACACTACACATCAGACACAATAACAGCATTCTCATCAGTAACACATATCTGCCGAGACGTAAACTACGGATGACTGATCCGATATTTACACGCAAACGGAGCATCAATATTTTTTATCTGTCTATTCCTTCATGTAGGACGAGGAATATACTATGGATCTTACACTTTTATAGAAACATGAAACATTGGAGTAATCCTTCTCTTTGCAGTCATAGCCACAGCATTTATAGGCTATGTACTC…	1137		8 KB	Eukaryota; Metazoa; Chordata; Craniata; Vertebrata; Euteleostomi; Mammalia; Eutheria; Euarchontoglires; Glires; Rodentia; Myomorpha; Muroidea; Muridae; Murinae; Hylomyscus	Gabon: Estuaire Province				CM TK21550		1
AF518329	Hylomyscus parvus-AF518329	Hylomyscus parvus	0.369	AF518329.1	mitochondrion Hylomyscus parvus	Hylomyscus parvus specimen-voucher CM SP10502 cytochrome b (cytb) gene, partial cds; mitochondrial gene for mitochondrial product	Vertebrate Mitochondrial	347.747	DNA	Hylomyscus parvus	CYTB	>Hylomyscus parvus-AF518329	ATGACAAACATCCGAAAAACACACCCATTATTTAAAATCATTAACCACTCCTTCATCGACTTACCCGCACCATCAAACATCTCATCATGATGAAACTTCGGTTCACTCCTAGGAATTTGCCTAATAATTCAAATCATCACAGGATTATTCTTAGCAATACACTACACATCAGACACAATAACAGCATTTTCATCAGTTACACATATCTGCCGAGATGTAAACTACGGATGACTAATTCGATATTTACACGCAAACGGAGCATCAATATTTTTCATCTGCTTATTTCTTCATGTAGGACGAGGTATATATTATGGATCTTATACTTTTATAGAAACATGAAATATCGGGGTAGTCCTTCTATTTGCAGTCATAGCCACAGCATTATAGGCTACGTACTCC…	1135		8 KB	Eukaryota; Metazoa; Chordata; Craniata; Vertebrata; Euteleostomi; Mammalia; Eutheria; Euarchontoglires; Glires; Rodentia; Myomorpha; Muroidea; Muridae; Murinae; Hylomyscus	Cameroon: Ikenge				CM SP10502		1
AF518330	Hylomyscus parvus-AF518330	Hylomyscus parvus	0.372	AF518330.1	mitochondrion Hylomyscus parvus	Hylomyscus parvus specimen-voucher CM SP10514 cytochrome b (cytb) gene, partial cds; mitochondrial gene for mitochondrial product	Vertebrate Mitochondrial	349.268	DNA	Hylomyscus parvus	CYTB	>Hylomyscus parvus-AF518330	ATGACAAACATCCGAAAAACACACCCATTATTTAAAATCATTAACCACTCCTTCATCGACTTACCCGCACCATCAAACATCTCATCATGATGAAACTTCGGTTCACTCCTGGGAATCTGCCTAATAATTCAAATCATCACAGGATTATTCTTAGCAATACACTACACATCAGACACAATAACAGCATTTTCATCAGTTACACATATCTGCCGAGATGTAAACTACGGATGACTAATTCGATATTTACACGCAAACGGAGCATCAATATTTTTCATCTGCTTATTTCTTCATGTAGGACGAGGTATATATTATGGATCTTATACTTTTATAGAAACATGAAATATCGGGGTAGTCCTTCTATTTGCAGTCATAGCCACAGCATATATAGGCTACGTACTC…	1140		8 KB	Eukaryota; Metazoa; Chordata; Craniata; Vertebrata; Euteleostomi; Mammalia; Eutheria; Euarchontoglires; Glires; Rodentia; Myomorpha; Muroidea; Muridae; Murinae; Hylomyscus	Cameroon: Ikenge				CM SP10514		1
AF518331	Hylomyscus stella-AF518331	Hylomyscus stella	0.373	AF518331.1	Stella wood mouse	Hylomyscus stella specimen-voucher CM SP5032 cytochrome b (cytb) gene, partial cds; mitochondrial gene for mitochondrial product	Vertebrate Mitochondrial	349.488	DNA	Hylomyscus stella	CYTB	>Hylomyscus stella-AF518331	ATGACAAACATCCGAAAAACACACCCATTATTTAAAATTATTAACCATTCTTTTATCGATTTACCCGCACCATCAAACATTTCATCATGATGAAACTTCGGCTCACTCCTAGGAATTTGCCTAATAATCCAAATCATTACAGGATTATTCCTAGCAATACACTACACATCAGATACAACAACAGCATTTTCATCAGTCACACATATCTGCCGAGACGTAAATTACGGATGATTAATCCGATATTTACACGCAAACGGAGCATCAATATTCTTTATTTGCCTATTCCTTCATGTAGGACGAGGGATATACTATGGATCCTACACTTTCATAGAAACATGAAACATCGGAGTAGTTCTTCTATTCGCAGTAATAGCCACAGCATTTATAGGATACGTACTC…	1140		8 KB	Eukaryota; Metazoa; Chordata; Craniata; Vertebrata; Euteleostomi; Mammalia; Eutheria; Euarchontoglires; Glires; Rodentia; Myomorpha; Muroidea; Muridae; Murinae; Hylomyscus	Kenya: Kakamega				CM SP5032		1
AF518348	Praomys daltoni-AF518348	Praomys daltoni	0.38	AF518348.1	Dalton's Praomys	Myomys daltoni specimen-voucher MNHN 1999-392 cytochrome b (cytb) gene, partial cds; mitochondrial gene for mitochondrial product	Vertebrate Mitochondrial	349.102	DNA	Praomys daltoni	CYTB	>Praomys daltoni-AF518348	ATGACAAACATCCGAAAGACTCATCCACTATTCAAAATCATCAACCACTCCTTCATCGACTTACCCGCCCCATCAAATATTTCATCATGATGAAACTTTGGCTCACTACTAGGAATTTGCCTAACAATCCAAATCATCACAGGTCTTTTTCTAGCAATACATTATACATCAGACACAACAACAGCATTCTCATCAGTAACACATATCTGTCGAGACGTAAACTACGGATGATTAATCCGATATATGCACGCAAACGGAGCATCAATATTCTTTATCTGCCTTTTTATACATGTAGGTCGAGGAATTTACTATGGATCTTATATATTTATAGAAACATGAAATATTGGAGTAATCCTACTTTTCGCAGTAATGGCTACCGCATTTATAGGCTACGTCCTT…	1140		8 KB	Eukaryota; Metazoa; Chordata; Craniata; Vertebrata; Euteleostomi; Mammalia; Eutheria; Euarchontoglires; Glires; Rodentia; Myomorpha; Muroidea; Muridae; Murinae; Praomys	Mali: Gao				MNHN 1999-392		1
AF518349	Praomys daltoni-AF518349	Praomys daltoni	0.386	AF518349.1	Dalton's Praomys	Myomys daltoni specimen-voucher SMNS 39353 cytochrome b (cytb) gene, partial cds; mitochondrial gene for mitochondrial product	Vertebrate Mitochondrial	348.948	DNA	Praomys daltoni	CYTB	>Praomys daltoni-AF518349	ATGACAAACATCCGAAAGACTCACCCACTATTCAAAATTATCAACCACTCCTTCATCGACCTACCCGCCCCATCAAATATTTCATCATGATGAAACTTTGGCTCACTGCTAGGAATTTGCCTAACAATTCAAATCATCACAGGCCTTTTTCTAGCAATACATTATTCATCAGACACAACAACAGCATTCTCATCAGTAACACATATCTGTCGAGACGTAAACTACGGATGACTAATCCGATATATACACGCAAACGGAGCATCAATATTCTTCATCTGCCTTTTTCTACATGTAGGTCGAGGAATTTACTATGGATCTTATATATTTATAGAAACATGAAATATCGGAGTAATTCTACTTTTCGCAGTAATGGCTACCGCATTTATAGGCTACGTCCTT…	1140		8 KB	Eukaryota; Metazoa; Chordata; Craniata; Vertebrata; Euteleostomi; Mammalia; Eutheria; Euarchontoglires; Glires; Rodentia; Myomorpha; Muroidea; Muridae; Murinae; Praomys	Benin: Deroubanou				SMNS 39353		1
AF518350	Praomys derooi-AF518350	Praomys derooi	0.38	AF518350.1	Deroo's mouse	Myomys derooi specimen-voucher CM SP10190 cytochrome b (cytb) gene, partial cds; mitochondrial gene for mitochondrial product	Vertebrate Mitochondrial	349.102	DNA	Praomys derooi	CYTB	>Praomys derooi-AF518350	ATGACAAACATCCGAAAGACTCACCCACTATTCAAAATCATCAACCACTCCTTCATCGACTTACCCGCTCCATCAAATATTTCATCATGATGAAACTTTGGCTCACTACTAGGAATTTGCCTAACAATCCAAATCATCACAGGTCTTTTTCTAGCAATACATTATACATCAGACACAACAACAGCATTCTCATCAGTAACACATATCTGTCGAGACGTAAACTACGGATGATTAATCCGATATATACACGCAAACGGAGCATCAATATTCTTTATCTGCCTTTTTCTACATGTAGGTCGAGGAATTTACTATGGATCTTATATATTTATAGAAACATGAAATATTGGAGTAATCTTACTTTTCGCAGTAATAGCTACCGCATTTATAGGCTACGTCCTT…	1140		8 KB	Eukaryota; Metazoa; Chordata; Craniata; Vertebrata; Euteleostomi; Mammalia; Eutheria; Euarchontoglires; Glires; Rodentia; Myomorpha; Muroidea; Muridae; Murinae; Praomys	Ghana: Yendi				CM SP10190		1
AF518351	Praomys derooi-AF518351	Praomys derooi	0.376	AF518351.1	Deroo's mouse	Myomys derooi specimen-voucher SMNS 39394 cytochrome b (cytb) gene, partial cds; mitochondrial gene for mitochondrial product	Vertebrate Mitochondrial	349.108	DNA	Praomys derooi	CYTB	>Praomys derooi-AF518351	ATGACAAACATCCGAAATCACCCACTATTCAAAATCATCAACCACTCCTTCATCGACTTACCCGCTCCATCAAATATTTCATCATGATGAAACTTTGGCTCACTACTAGGAATTTGCCTAACAATCCAAATCATCACAGGTCTTTTTCTAGCAATACATTATACATCAGACACAACAACAGCATTCTCATCAGTAACACATATCTGTCGAGACGTAAACTACGGATGATTAATCCGATATATACACGCAAACGGAGCATCAATATTCTTTATCTGCCTTTTTCTACATGTAGGTCGAGGAATTTACTATGGATCTTATATATTTATAGAAACATGAAATATTGGAGTAATCTTACTTTTCGCAGTAATAGCTACCGCATTTATAGGCTACGTCCTTCCA…	1140		8 KB	Eukaryota; Metazoa; Chordata; Craniata; Vertebrata; Euteleostomi; Mammalia; Eutheria; Euarchontoglires; Glires; Rodentia; Myomorpha; Muroidea; Muridae; Murinae; Praomys	Benin: Partago				SMNS 39394		1
AF518358	Praomys degraaffi-AF518358	Praomys degraaffi	0.396	AF518358.1	mitochondrion Praomys degraaffi	Praomys degraaffi specimen-voucher FMNH 138046 cytochrome b (cytb) gene, partial cds; mitochondrial gene for mitochondrial product	Vertebrate Mitochondrial	348.866	DNA	Praomys degraaffi	CYTB	>Praomys degraaffi-AF518358	ATGACAAACATCCGAAAACCCACCCACTAATAAAAATAATTAACCACTCTTTCATCGACTTACCCGCCCCATCAAATATCTCATCATGATGAAATTTCGGCTCACTACTAGGAATCTGCCTAATAATCCAAATCATCACAGGCCTATTCCTAGCAATACACTATACATCAGACACAACAACAGCATTTTCATCAGTAACACATATCTGCCGAGACGTAAACTACGGATGACTAATCCGATATATACACGCAAACGGAGCATCAATATTCTTCATTTGCCTTTTCCTCCACGTAGGCCGAGGGATATATTATGGATCCTACACCTTCATAGAAACATGAAACATTGGAGTAGTCCTTCTATTCGCAGTCATAGCCACCGCATTCATAGGCTACGTCCTAC…	1140		8 KB	Eukaryota; Metazoa; Chordata; Craniata; Vertebrata; Euteleostomi; Mammalia; Eutheria; Euarchontoglires; Glires; Rodentia; Myomorpha; Muroidea; Muridae; Murinae; Praomys	Burundi: Kibira National Park				FMNH 138046		1
AF518359	Praomys degraaffi-AF518359	Praomys degraaffi	0.397	AF518359.1	mitochondrion Praomys degraaffi	Praomys degraaffi specimen-voucher FMNH 157790 cytochrome b (cytb) gene, partial cds; mitochondrial gene for mitochondrial product	Vertebrate Mitochondrial	348.755	DNA	Praomys degraaffi	CYTB	>Praomys degraaffi-AF518359	ATGACAAACATCCGAAAAACCCACCCACTAATAAAAATAATTAACCACTCTTTCATCGACTTACCCGCCCCATCAAATATCTCATCATGATGAAATTTCGGCTCACTACTAGGAATCTGCCTAATAATCCAAATCATCACAGGCCTATTCCTAGCAATACACTACACATCAGACACAACAACAGCATTTTCATCAGTAACACATATCTGCCGAGACGTAAACTACGGATGACTAATCCGATATATACACGCAAACGGAGCATCAATATTCTTCATTTGCCTTTTCCTCCACGTAGGCCGAGGAATATATTATGGATCCTACACCTTCATAGAAACATGAAACATTGGAGTAATCCTTCTATTCGCAGTCATAGCCACCGCATTTATAGGCTACGTCCTA…	1140		8 KB	Eukaryota; Metazoa; Chordata; Craniata; Vertebrata; Euteleostomi; Mammalia; Eutheria; Euarchontoglires; Glires; Rodentia; Myomorpha; Muroidea; Muridae; Murinae; Praomys	Uganda: Gahinga gorilla NP				FMNH 157790		1
AF518360	Praomys jacksoni-AF518360	Praomys jacksoni	0.401	AF518360.1	mitochondrion Praomys jacksoni	Praomys jacksoni specimen-voucher MNHN 1999-402 cytochrome b (cytb) gene, partial cds; mitochondrial gene for mitochondrial product	Vertebrate Mitochondrial	348.831	DNA	Praomys jacksoni	CYTB	>Praomys jacksoni-AF518360	ATGACAAACATCCGAAAACCCACCCACTACTTAAAATAATTAATCATTCCTTCATCGACCTTCCTGCCCCATCAAATATCTCATCATGATGAAACTTCGGCTCACTATTAGGAATTTGCCTAATAATCCAAATCATTACAGGCCTCTTCCTAGCCATACACTATACATCAGATACACTAACAGCATTTTCATCAGTAACACATATCTGCCGAGACGTAAACTACGGATGATTAATCCGATACATACACGCAAACGGAGCATCAATATTTTTCATTTGCCTCTTTCTCCATGTAGGCCGAGGAATATACTACGGATCCTATACCTTCATAGAAACATGAAACATCGGAGTGATCTTACTCTTTGCAGTTATAGCCACCGCGTTCATAGGCTATGTCCTTC…	1140		8 KB	Eukaryota; Metazoa; Chordata; Craniata; Vertebrata; Euteleostomi; Mammalia; Eutheria; Euarchontoglires; Glires; Rodentia; Myomorpha; Muroidea; Muridae; Murinae; Praomys	Gabon: Mayibout				MNHN 1999-402		1
AF518361	Praomys jacksoni-AF518361	Praomys jacksoni	0.399	AF518361.1	mitochondrion Praomys jacksoni	Praomys jacksoni specimen-voucher FMNH 138095 cytochrome b (cytb) gene, partial cds; mitochondrial gene for mitochondrial product	Vertebrate Mitochondrial	348.959	DNA	Praomys jacksoni	CYTB	>Praomys jacksoni-AF518361	ATGACAAACTCCGAAAACCCACCCACTTCTTAAAATAATTAACCATTCTTTCATTGACCTTCCTGCCCCATCAAATATTTCATCATGATGAAACTTCGGCTCACTATTAGGAGTCTGCTTAATAATCCAAATTATCACAGGCCTTTTCCTAGCTATACACTACACATCAGATACAACAACAGCATTTTCATCAGTAACACATATTTGCCGAGACGTAAACTACGGATGACTAATCCGATATATGCACGCAAACGGAGCATCAATATTCTTCATTTGTCTTTTCCTCCATGTAGGCCGAGGAATGTACTATGGATCCTACGCCTTCATAGAAACATGAAACATCGGAGTGATCTTACTATTTGCAGTGATAGCTACCGCATTTATAGGCTATGTCCTCCC…	1140		8 KB	Eukaryota; Metazoa; Chordata; Craniata; Vertebrata; Euteleostomi; Mammalia; Eutheria; Euarchontoglires; Glires; Rodentia; Myomorpha; Muroidea; Muridae; Murinae; Praomys	Uganda: Kalanga				FMNH 138095		1
AF518362	Praomys misonnei-AF518362	Praomys misonnei	0.379	AF518362.1	mitochondrion Praomys misonnei	Praomys misonnei specimen-voucher FMNH 165317 cytochrome b (cytb) gene, partial cds; mitochondrial gene for mitochondrial product	Vertebrate Mitochondrial	349.135	DNA	Praomys misonnei	CYTB	>Praomys misonnei-AF518362	ATGACAAACATCCGAAAAACCCACCCACTATTCAAAATTATTAACCATTCTTTCATCGACCTACCTGCCCCTTCAAACATTTCATCATGATGAAACTTCGGCTCACTACTAGGAATCTGCCTAATAATTCAAATCATCACAGGCCTCTTTCTAGCAATACACTATACATCAGACACAATAACAGCATTTTCATCAGTAACACATATCTGCCGAGACGTAAACTACGGATGACTAATCCGATATTTACACGCAAACGGAGCATCAATATTTTTTATTTGCCTCTTCCTCCACGTAGGACGAGGAATATATTATGGATCTTATACCTTTATAGAAACATGAAACATTGGAGTCATCTTACTCTTCACAGTCATAGCCACTGCATTTATAGGCTATGTCCTC…	1140		8 KB	Eukaryota; Metazoa; Chordata; Craniata; Vertebrata; Euteleostomi; Mammalia; Eutheria; Euarchontoglires; Glires; Rodentia; Myomorpha; Muroidea; Muridae; Murinae; Praomys	Uganda: Budongo				FMNH 165317		1
AF518363	Praomys misonnei-AF518363	Praomys misonnei	0.382	AF518363.1	mitochondrion Praomys misonnei	Praomys misonnei specimen-voucher CM SP5018 cytochrome b (cytb) gene, partial cds; mitochondrial gene for mitochondrial product	Vertebrate Mitochondrial	348.938	DNA	Praomys misonnei	CYTB	>Praomys misonnei-AF518363	ATGACAAACTCCAAAAACCCACCCACTATTCAAAATTATTAACCATTCTTTCATCGACCTACCTGCCCCTTCAAACATTTCATCATGATGAAACTTCGGCTCACTACTAGGAATCTGCCTAATAATTCAAATCATCACAGGCCTCTTTCTAGCAATACACTATACATCAGACACAATAACAGCATTTTCATCAGTAACACATATCTGCCGAGACGTAAACTACGGATGACTAATCCGATATTTACACGCAAACGGAGCATCAATATTTTTTATTTGCCTCTTCCTCCACGTAGGACGAGGAATATATTATGGATCTTATACCTTTATAGAAACATGAAACATTGGAGTCATCTTACTCTTCACAGTCATAGCCACTGCATTTATAGGCTATGTTCTCCC…	1140		8 KB	Eukaryota; Metazoa; Chordata; Craniata; Vertebrata; Euteleostomi; Mammalia; Eutheria; Euarchontoglires; Glires; Rodentia; Myomorpha; Muroidea; Muridae; Murinae; Praomys	Kenya: Kakamega				CM SP5018		1
AF518364	Praomys misonnei-AF518364	Praomys misonnei	0.384	AF518364.1	mitochondrion Praomys misonnei	Praomys misonnei specimen-voucher FMNH 149594 cytochrome b (cytb) gene, partial cds; mitochondrial gene for mitochondrial product	Vertebrate Mitochondrial	349.101	DNA	Praomys misonnei	CYTB	>Praomys misonnei-AF518364	ATGACAAACATCCGAAAAACCCACCCACTATTCAAAATTATTAACCATTCTTTCATCGACCTACCTGCCCCTTCAAACATTTCATCATGATGAAACTTCGGTTCACTACTAGGAATCTGCCTAATAATTCAAATCATCACAGGCCTCTTTCTAGCAATACACTATACATCAGACACAATAACAGCATTTTCATCAGTAACACATATCTGCCGAGACGTAAACTACGGATGACTAATCCGATATTTACACGCAAACGGAGCATCAATATTTTTTATTTGCCTCTTCCTCCACGTAGGACGAGGAATATATATGGATCTTATACCTTTATAGAAACATGAAACATTGGAGTCATCTTACTCTTCACAGTAATAGCCACTGCATTTATAGGCTATGTTCTCC…	1140		8 KB	Eukaryota; Metazoa; Chordata; Craniata; Vertebrata; Euteleostomi; Mammalia; Eutheria; Euarchontoglires; Glires; Rodentia; Myomorpha; Muroidea; Muridae; Murinae; Praomys	Democratic Republic of the Congo: Epulu				FMNH 149594		1
AF518365	Praomys tullbergi-AF518365	Praomys tullbergi	0.374	AF518365.1	mitochondrion Praomys tullbergi	Praomys tullbergi specimen-voucher CM SP10188 cytochrome b (cytb) gene, partial cds; mitochondrial gene for mitochondrial product	Vertebrate Mitochondrial	349.071	DNA	Praomys tullbergi	CYTB	>Praomys tullbergi-AF518365	ATGACAAACATCCGGAAAACCCACCCACTATTCAAAATTATTAATCACTCCTTCATTGACCTACCCGCCCCTTCAAACATTTCATCATGATGAAACTTTGGCTCACTACTAGGAATCTGCCTAATAATCCAAATTATTACAGGCCTATTTCTAGCAATACATTACACATCAGACACAATAACAGCATTTTCATCAGTAACACATATCTGTCGAGATGTAAACTACGGATGACTAATCCGATATATACACGCAAACGGAGCATCAATATTTTTTATTTGCCTTTTTCTCCACGTAGGACGAGGAATATACTATGGATCTTATACCTTTATAGAAACATGAAACATCGGAGTCATCTTACTCTTCACAGTTATAGCCACCGCATTCATAGGCTATGTTCTT…	1140		8 KB	Eukaryota; Metazoa; Chordata; Craniata; Vertebrata; Euteleostomi; Mammalia; Eutheria; Euarchontoglires; Glires; Rodentia; Myomorpha; Muroidea; Muridae; Murinae; Praomys	Ghana: Katamanso				CM SP10188		1
AF518366	Praomys obscurus-AF518366	Praomys obscurus	0.39	AF518366.1	Gotel mountain Praomys	Praomys hartwigi obscurus specimen-voucher SMNS 41313 cytochrome b (cytb) gene, partial cds; mitochondrial gene for mitochondrial product	Vertebrate Mitochondrial	349.129	DNA	Praomys obscurus	CYTB	>Praomys obscurus-AF518366	ATGACAAACATCCGTAAAACCCACCCATTATTTAAAATTATTAATCACTCCTTCATTGACTTACCTGCTCCTTCAAACATTTCATCATGATGAAACTTCGGCTCACTATTAGGAATCTGCCTAATAATCCAAATTATCACAGGCCTCTTCCTAGCAATACACTACACATCAGACACAATAACAGCATTCTCATCAGTAACACATATTTGCCGAGACGTAAACTACGGATGACTAATTCGATATATACACGCAAACGGAGCATCAATATTCTTTATTTGCCTTTTTCTTCACGTAGGACGAGGGATATACTACGGATCCTACACCTTCATAGAAACGTGAAACATCGGAGTAGTCCTACTTTTCACAGTCATAGCCACTGCATTCATAGGCTATGTACTC…	1140		8 KB	Eukaryota; Metazoa; Chordata; Craniata; Vertebrata; Euteleostomi; Mammalia; Eutheria; Euarchontoglires; Glires; Rodentia; Myomorpha; Muroidea; Muridae; Murinae; Praomys	Nigeria: Gangirwal				SMNS 41313		1
AF518367	Praomys obscurus-AF518367	Praomys obscurus	0.387	AF518367.1	Gotel mountain Praomys	Praomys hartwigi obscurus specimen-voucher ZFMK 88-130 cytochrome b (cytb) gene, partial cds; mitochondrial gene for mitochondrial product	Vertebrate Mitochondrial	349.074	DNA	Praomys obscurus	CYTB	>Praomys obscurus-AF518367	ATGACAAACATCCGAAAAACCCATCCATTATTTAAAATTATCAATCACTCCTTCATTGACTTACCCGCTCCTTCAAACATCTCATCATGATGAAACTTCGGCTCACTATTAGGAATCTGCCTAATAATCCAAATTATCACAGGCCTCTTCCTAGCAATACACTACACATCAGACACAATAACAGCATTCTCATCAGTAACACATATTTGCCGAGATGTAAACTACGGATGACTAATTCGATATATACACGCAAACGGAGCATCAATATTCTTTATTTGCCTTTTTCTTCACGTAGGACGAGGGATATACTACGGATCCTACACCTTCATAGAAACATGAAACATCGGAGTAGTCCTACTTTTCACAGTCATAGCCACTGCATTCATAGGCTATGTACTC…	1140		8 KB	Eukaryota; Metazoa; Chordata; Craniata; Vertebrata; Euteleostomi; Mammalia; Eutheria; Euarchontoglires; Glires; Rodentia; Myomorpha; Muroidea; Muridae; Murinae; Praomys	Nigeria				ZFMK 88-130		1
AF518368	Praomys petteri-AF518368	Praomys petteri	0.375	AF518368.1	mitochondrion Praomys petteri	Praomys petteri specimen-voucher T-795 cytochrome b (cytb) gene, partial cds; mitochondrial gene for mitochondrial product	Vertebrate Mitochondrial	349.169	DNA	Praomys petteri	CYTB	>Praomys petteri-AF518368	ATGACAAACATCCGAAAAACCCATCCATTATTCAAAATCATCAACCACTCTTTCATCGACCTACCTGCTCCTTCAAACATCTCATCATGATGAAACTTCGGCTCATTACTAGGAATCTGCCTAATAATTCAAATCATCACAGGCCTATTCCTAGCAATACACTATACATCAGACACAATAACAGCATTCTCATCAGTAACACACATCTGCCGAGACGTAAACTACGGATGACTAATTCGATATATACACGCAAACGGAGCATCAATATTCTTTATTTGCCTTTTCCTTCATGTAGGACGAGGAATATATTACGGATCCTATACCTTCATAGAAACATGAAACATCGGAGTAATTTTACTTTTCACAGTTATAGCTACTGCATTTATAGGCTATGTACTC…	1140		8 KB	Eukaryota; Metazoa; Chordata; Craniata; Vertebrata; Euteleostomi; Mammalia; Eutheria; Euarchontoglires; Glires; Rodentia; Myomorpha; Muroidea; Muridae; Murinae; Praomys	Democratic Republic of the Congo: Tchissanga				T-795		1
AF518373	Praomys verschureni-AF518373	Praomys verschureni	0.393	AF518373.1	Verschuren's Praomys	Malacomys verschureni specimen-voucher SMNS 131 cytochrome b (cytb) gene, partial cds; mitochondrial gene for mitochondrial product	Vertebrate Mitochondrial	348.873	DNA	Praomys verschureni	CYTB	>Praomys verschureni-AF518373	ATGACAAACATCCGAAAAACTCACCCATTATTCAAGATCATTAACCACTCCTTCATCGATTACCAGCCCCATCTAACATCTCATCATGATGAAACTTCGGCTCTCTCCTAGGAATTTGCCTAATTATTCAAATCATTACAGGCCTATTTTTAGCAATACACTATACATCAGATACAATAACAGCATTCTCATCAGTAACCCATATCTGCCGAGACGTAAACTACGGATGACTTATCCGATATTTACATGCAAACGGAGCATCAATATTTTTCATATGCCTTTTCCTCCATGTCGGCCGAGGAATTTACTACGGATCATACACCTTCATAGAGACATGAAACATCGGAGTCATTCTACTATTCGCAGTAATAGCCACTGCATTCATAGGTTACGTCCTCC…	1140		8 KB	Eukaryota; Metazoa; Chordata; Craniata; Vertebrata; Euteleostomi; Mammalia; Eutheria; Euarchontoglires; Glires; Rodentia; Myomorpha; Muroidea; Muridae; Murinae; Praomys	Democratic Republic of the Congo: Irangi				SMNS 131		1
AM408320	Hylomyscus stella-AM408320	Hylomyscus stella	0.586	AM408320.1	Stella wood mouse	Hylomyscus stella partial IRBP gene for interphotoreceptor retinoid binding protein	Standard	388.437	DNA	Hylomyscus stella	IRBP	>Hylomyscus stella-AM408320	CTGATGGGAATGCAGGCAGCCATCGAGCAGGCTATGAAGAGTCATGAGATTCTGGGCATCTCAGACCCTCAGACGCTGGCCCATGTGCTGACAGCTGGAGTACAGAGTTCCTTGAATGACCCACGTCTCTTCATCTCCTATGAGCCCAGTACCCTCGAGGCTCCCCAGCAAGAACCAGCACTCACCAACCTCACCCGAGAAGAACTGCTGGCCCAGATACAGAGGAACATCCACCATGAGGTTCTTGAGGGCAACGTGGGCTACCTACGAGTGGATGACCTCCCGGGCCAGGAGGTACTGAGCGAGCTGGGGGAGGTTTTAGTGAGCCATGTGTGGAAGCAGCTCATGGGCACCTCCTCCTTAGTGCTCGATCTCCGGCACTGTGCTGGTGGCCATGTT…	1256		8 KB	Eukaryota; Metazoa; Chordata; Craniata; Vertebrata; Euteleostomi; Mammalia; Eutheria; Euarchontoglires; Glires; Rodentia; Myomorpha; Muroidea; Muridae; Murinae; Hylomyscus	Burundi:Teza						1
AM408326	Praomys jacksoni-AM408326	Praomys jacksoni	0.585	AM408326.1		Praomys jacksoni partial IRBP gene for interphotoreceptor retinoid binding protein	Standard	390.179	DNA	Praomys jacksoni	IRBP	>Praomys jacksoni-AM408326	CTGATGGGAATGCAAGCAGCCATCGAGCAGGCTATGAAGAGTCATGAGATTCTGGGCATCTCAGACCCTCAGACGCTGGCCCATGTGCTGACAGCTGGAGTACAGAGTTCCTTGAATGACCCACGTCTCTTCATCTCCTATGAGCCCAGTACCCTTGAGGCTCCCCAGCAAGCACCAGCGCTCACCAACCTCACCCGAGAAGAACTGCTGGCCCAGATACAGAGGAACATCCACCATGAGGTTCTTGAGGGCAACGTGGGCTACCTACGAGTGGATGACCTCCCAGGCCAGGAGGTACTGAGCGAGCTGGGGGAGTTTTTAGTGAGCCATGTGTGGAAGCAGCTCATGGGCACCTCCTCCTTGGTGCTCGATCTCCGGCACTGCACTGGTGGCCATGTC…	1262		8 KB	Eukaryota; Metazoa; Chordata; Craniata; Vertebrata; Euteleostomi; Mammalia; Eutheria; Euarchontoglires; Glires; Rodentia; Myomorpha; Muroidea; Muridae; Murinae; Praomys	Burundi:Ruvubu						1
AM408327	Praomys tullbergi-AM408327	Praomys tullbergi	0.586	AM408327.1		Praomys tullbergi partial IRBP gene for interphotoreceptor retinoid binding protein	Standard	390.176	DNA	Praomys tullbergi	IRBP	>Praomys tullbergi-AM408327	CTGATGGGAATGCAAGCAGCCATCGAGCAGGCTATGAAGAGTCATGAGATTCTGGGCATCTCAGACCCTCAGACGCTGGCCCATGTGCTGACAGCTGGAGTACAGAGTTCCTTGAATGACCCACGTCTCTTCATCTCCTATGAGCCCAGTACCCTCGAGGCTCCCCAGCAAGCACCAGCGCTCACCAACCTCACCCGGAAGAACTGCTGGCCCAGATACAGAGGAACATCCACCATGAGGTTCTTAAGGGCAACGTGGGCTACCTACGAGTGGATGATCTCCCCGGCCAGGAGGTACTGAGCGAGCTGGGGGAGTTTTTAGTGAGCCATGTGTGGAAGCAGCTCATGGGCACCTCCTCCTTGGTGCTCGATCTCCGGCACTGTGCTGGTGGCCATGTCT…	1262		8 KB	Eukaryota; Metazoa; Chordata; Craniata; Vertebrata; Euteleostomi; Mammalia; Eutheria; Euarchontoglires; Glires; Rodentia; Myomorpha; Muroidea; Muridae; Murinae; Praomys	Gabon:M'Passa						1
AY057817	Hylomyscus alleni-AY057817	Hylomyscus alleni	0.368	AY057817.1	Allen's wood mouse	Hylomyscus alleni cytochrome b (Cytb) gene, complete cds; mitochondrial gene for mitochondrial product	Vertebrate Mitochondrial	350.825	DNA	Hylomyscus alleni	CYTB	>Hylomyscus alleni-AY057817	ATGACAAACATCCGAAAAACACACCCATTATTTAAAATTATTAATCACTCCTTCATCGATTTACCCGCACCATCAAACATCTCATCATGATGAAACTTCGGTTCACTCCTAGGAATTTGCCTAATAATCCAAATTATCACAGGGTTATTCTTAGCAATACACTACACATCAGACACAATAACAGCATTCTCATCAGTAACTCATATCTGCCGAGACGTAAACTACGGATGACTGATCCGATATTTACACGCAAACGGAGCATCAATATTTTTTATCTGTCTATTCCTTCATGTAGGACGAGGAATATACTATGGATCTTACACTTTTATAGAAACATGAAACATTGGAGTAATCCTTCTCTTTGCAGTCATAGCCACAGCATTTATAGGCTATGTACTC…	1145		7 KB	Eukaryota; Metazoa; Chordata; Craniata; Vertebrata; Euteleostomi; Mammalia; Eutheria; Euarchontoglires; Glires; Rodentia; Myomorpha; Muroidea; Muridae; Murinae; Hylomyscus							1
AY326088	Hylomyscus denniae-AY326088	Hylomyscus denniae	0.589	AY326088.1	montane wood mouse	Hylomyscus denniae interphotoreceptor retinoid-binding protein (IRBP) gene, partial cds	Standard	379.449	DNA	Hylomyscus denniae	IRBP	>Hylomyscus denniae-AY326088	CTGATGGGAATGCAAGCAGCCATCGAGCAGGCTATGAAGAGTCATGAGATTCTGGGCATCTCAGACCCTCAGACGCTGGCCCATGTGCTGACAGCTGGAGTACAGAGTTCCTTGAATGACCCACGTCTCTTCATCTCCTATGAGCCCAGTACCCTCGAGGCTCCCCAGCAAGCACCAGCGCTCACCAACCTCACCCGAGAAGAACTGCTGGCCCAGATACAGAGGAATATCCACCATGAGGTTCTTGAGGGCAACGTGGGCTACCTACGAGTGGATGACCTCCCGGGCCAGGAGGTACTGAGCGAGCTGGGGGAGTTTTTAGTGAGCCATGTGTGGAAGCAGCTCATGGGCACCTCCTCCTTAGTGCTCGATCTCCGGCACTGTGCTGGTGGCCATGTC…	1227		9 KB	Eukaryota; Metazoa; Chordata; Craniata; Vertebrata; Euteleostomi; Mammalia; Eutheria; Euarchontoglires; Glires; Rodentia; Myomorpha; Muroidea; Muridae; Murinae; Hylomyscus					FMNH155566		1
AY326104	Praomys delectorum-AY326104	Praomys delectorum	0.589	AY326104.1	delectable soft-furred mouse	Praomys delectorum interphotoreceptor retinoid-binding protein (IRBP) gene, partial cds	Standard	381.364	DNA	Praomys delectorum	IRBP	>Praomys delectorum-AY326104	CTGATGGGAATGCAAGCAGCCATCGAGCAGGCTATGAAGAGTCATGAGATTCTGGGCATCGCAGACCCTCAGACGCTGGCCCAGGTGCTGACAGCTGGAGTACAGAGTTCCTTGAATGACCCACGTCTCTTCATCTCCTATGAGCCCAGTACCCTCGAGGCTCCCCAGCAAGCACCAGGCTCACCAACCTCACCCGAGAAGAATTGCTGGCCCAGATACAGAGGAACATCCACCATGAGGTTCTTGAAGGCAACGTGGGCTACCTACGAGTGGATGACCTCCCGGGCCAGGAGGTACTGAGCGAGCTGGGGGAGTTTTTAGTGAGCCATGTGTGGAAGCAGCTCATGGGCACCTCCTCCTTGGTGCTCGATCTCCGGCACTGCGCTGGTGGCCATGTCT…	1233		9 KB	Eukaryota; Metazoa; Chordata; Craniata; Vertebrata; Euteleostomi; Mammalia; Eutheria; Euarchontoglires; Glires; Rodentia; Myomorpha; Muroidea; Muridae; Murinae; Praomys					FMNH153977		1
DQ022394	Praomys verschureni-DQ022394	Praomys verschureni	0.608	DQ022394.1	Verschuren's Praomys	Malacomys verschureni interphotoreceptor retinoid binding protein (irbp) gene, partial cds	Standard	258.044	DNA	Praomys verschureni	IRBP	>Praomys verschureni-DQ022394	GTGGATACCATCTACGATCGTCCCTCCGACACCACCACAGAGATCTGGACCTTGCCCAAGGTCCTAGGGGAGAGATACAGTGCTGACAAGGATGTGGTGGTCCTCACCAGTGGACATACTGGGGGAGTCGCTGAGGACATCGCCTACATCCTCAAGCAGATGCGCCGGGCCATCGTGGTGGGTGAGCGGACGGAGGGTGGTGCCCTGGACCTCCAGAAGCTGAGAATAGGCAGTCCGACTTCTTCCTCAGACATGGGAAGGCAGTGGAGTGCTGCCCTGTGTGGGGACACCTGCAGAGCAAGCCCTAGAAAAGGCCCTGGCCATCCTCACCCTGCGTCGGGCCCTGCCAGGGGTTGTCCTCCGACTTCAGGAAGCCCTCCAGGACTACTACACATTAGT…	834		9 KB	Eukaryota; Metazoa; Chordata; Craniata; Vertebrata; Euteleostomi; Mammalia; Eutheria; Euarchontoglires; Glires; Rodentia; Myomorpha; Muroidea; Muridae; Murinae; Praomys					SMNS 131; Staatliches Museum fuer Naturkunde, Stuttgart, Germany		1
DQ022398	Hylomyscus stella-DQ022398	Hylomyscus stella	0.605	DQ022398.1	Stella wood mouse	Hylomyscus stella interphotoreceptor retinoid binding protein (irbp) gene, partial cds	Standard	256.332	DNA	Hylomyscus stella	IRBP	>Hylomyscus stella-DQ022398	GTGGATACCATCTATGATCGGCCCTCCAACACCACCACAGAGATCTGGACCTTGCCCAAGGTCCTAGGGGAGAGATACAGTGCTGAGAAGGATGTGGTGGTCCTCACCAGTGGACATACTGGGGGAGTCGCTGAGGACATCGCCTACATCCTCAAGCAGATGCGCCGGGCCATCGTGGTGGGTGAGCGGACAGAGGGTGGTGCCCTGGACCTCCAGAAGCTGAGAATAGGCCAGTCCAACTTCTTCCTCACAGTGCCTGTGTCCAGATCCCTGGGACCCCTAGGTGGAGGTGGCCAGACATGGGAAGGCAGTGGAGTGCTGCCCTGTGTGGGAACACCTGCAGAGCAAGCCCTAGAAAAGGCCCTGGCCATCCTCACCCTGCGTCGGGCCCTGCCAGGG…	828		9 KB	Eukaryota; Metazoa; Chordata; Craniata; Vertebrata; Euteleostomi; Mammalia; Eutheria; Euarchontoglires; Glires; Rodentia; Myomorpha; Muroidea; Muridae; Murinae; Hylomyscus					CM SP_5032; Carnegie Museum, Pittsburgh, USA		1
DQ022399	Hylomyscus parvus-DQ022399	Hylomyscus parvus	0.605	DQ022399.1		Hylomyscus parvus interphotoreceptor retinoid binding protein (irbp) gene, partial cds	Standard	256.363	DNA	Hylomyscus parvus	IRBP	>Hylomyscus parvus-DQ022399	GTGGATACCATCTATGATCGGCCCTCCAACACCACCACAGAGATCTGGACCTTGCCCAAGGTCCTAGGGGAGAGATACAGTGCTGAGAAGGATGTGGTGGTCCTCACCAGTGGACATACTGGGGGAGTCGCTGAGGACATCGCCTACATCCTCAAGCAGATGCGCCGGGCCATCGTGGTGGGTGAGCGGACAGAGGGTGGTGCCCTGGACCTCCAGAAGCTGAGAATAGGCCAGTCCAACTTCTTCCTCACAGTGCCTGTGTCCAGGTCCCTGGGACCCCTAGGTGGAGGTGGCCAGACATGGGAAGGCAGTGGAGTGCTGCCCTGTGTGGGAACACCTGCAGAGCAAGCCCTAGAAAAGGCCCTGGCCATCCTCACCCTGCGTCGGGCCCTGCCAGGG…	828		9 KB	Eukaryota; Metazoa; Chordata; Craniata; Vertebrata; Euteleostomi; Mammalia; Eutheria; Euarchontoglires; Glires; Rodentia; Myomorpha; Muroidea; Muridae; Murinae; Hylomyscus					CM SP_10502; Carnegie Museum, Pittsburgh, USA		1
DQ022405	Praomys derooi-DQ022405	Praomys derooi	0.603	DQ022405.1	Deroo's mouse	Myomys derooi interphotoreceptor retinoid binding protein (irbp) gene, partial cds	Standard	257.825	DNA	Praomys derooi	IRBP	>Praomys derooi-DQ022405	GTGGATACCATCTACGATCGGCCCTCCAACACCACCACAGAGATCTGGACCTTGCCCAAGGTCCTAGGGGAGAGATACAGTGCTGACAAGGATGTGGTGGTCCTCACCAGTGGACATACTGGGGGAGTCGCTGAGGACATCGCCTACATCCTCAAGCAGATGCGCCGGGCCATCGTGGTGGGTGAGCGGACGGAGGGTGGTGCCCTGGACCTCCAGAAGCTGAGAATAGGCCAGTCCAACTTCTTCCTCACAGTGCCTGTGTCCAGGTCCCTGGGACCCCTAGGTGGAGGTGGCCAGACATGGGAAGGCAGTGGAGTGCTGCCCTGTGTGGGGACACCTGCAGAGCAAGCCCTAGAAAAAGCCCTGGCCATCCTCACCCTGCGTCGGGCCCTGCCAGGG…	833		9 KB	Eukaryota; Metazoa; Chordata; Craniata; Vertebrata; Euteleostomi; Mammalia; Eutheria; Euarchontoglires; Glires; Rodentia; Myomorpha; Muroidea; Muridae; Murinae; Praomys					CM SP_10190; Carnegie Museum, Pittsburgh, USA		1
DQ022406	Praomys daltoni-DQ022406	Praomys daltoni	0.606	DQ022406.1	Dalton's Praomys	Myomys daltoni interphotoreceptor retinoid binding protein (irbp) gene, partial cds	Standard	253.107	DNA	Praomys daltoni	IRBP	>Praomys daltoni-DQ022406	ATCGGCCCTCCAACACCACCACAGAGATCTGGACCTTGCCCAAGGTCCTAGGGGAGAGATACAGTGCTGACAAGGATGTGGTGGTCCTCACCAGTGGACATACTGGGGGAGTCGCTGAGGACATCGCCTACATCCTCAAGCAGATGCGCCGGGCCATCGTGGTGGGTGAGCGGACGGAGGGTGGTGCCCTGGACCTCCAGAAGCTGAGAATAGGCCAGTCCAACTTCTTCCTCACAGTGCCTGTGTCCAGGTCCCTGGGACCCCTAGGTGGAGGTGGCCAGACATGGGAAGGCAGTGGAGTGCTGCCCTGTGTGGGGACACCTGCAGAGCAAGCCCTAGAAAAAGCCCTGGCCATCCTCACCCTGCGTCGGGCCCTGCCAGGGTTTGTCCTCCGACTTC…	818		9 KB	Eukaryota; Metazoa; Chordata; Craniata; Vertebrata; Euteleostomi; Mammalia; Eutheria; Euarchontoglires; Glires; Rodentia; Myomorpha; Muroidea; Muridae; Murinae; Praomys					MNHN 1999-392; Museum National d'Histoire Naturelle, Paris, France		1
DQ022410	Praomys degraaffi-DQ022410	Praomys degraaffi	0.601	DQ022410.1		Praomys degraaffi interphotoreceptor retinoid binding protein (irbp) gene, partial cds	Standard	257.993	DNA	Praomys degraaffi	IRBP	>Praomys degraaffi-DQ022410	GTGGATACCATCTACGATCGGCCCTCCATCACCACCACAGAGATCTGGACCTTGCCCAAGGTCCTAGGGGAGAGATACAGTGTTGACAAGGATGTGGTGGTCCTCACCAGTGGACAGACTGGGGGAGTCGCTGAGGACATCGCCTACATCCTTAAGCAGATGCGCCGGGCCATCGTGGTGGGTGAGCGCACGGAGGGTGGTGCCCTGGACCTCCAGAAGCTGAGAATAGGCCAGTCCAACTTCTTCCTCACAGTGCCTGTGTCCAGGTCCCTGGGACCCCTAGGTGGAGGTGGCCAGACATGGGAAGGCAGTGGAGTGCTGCCCTGTGTGGGGACACCTGCAGAACAAGCCCTAGAAAAAGCCCTGGCCATCCTCACCCTGCGTCGAGCCCTGCCAGGG…	834		9 KB	Eukaryota; Metazoa; Chordata; Craniata; Vertebrata; Euteleostomi; Mammalia; Eutheria; Euarchontoglires; Glires; Rodentia; Myomorpha; Muroidea; Muridae; Murinae; Praomys					FMNH 138046		1
DQ022411	Praomys jacksoni-DQ022411	Praomys jacksoni	0.601	DQ022411.1		Praomys jacksoni interphotoreceptor retinoid binding protein (irbp) gene, partial cds	Standard	258.024	DNA	Praomys jacksoni	IRBP	>Praomys jacksoni-DQ022411	GTGGATACCATTTACGATCGGCCCTCCAACACCACCACAGAGATCTGGACCTTGCCCAAGGTCCTAGGGGAGAGATACAGTGCTGACAAGGATGTGGTGGTCCTCACCAGTGGACATACTGGGGGAGTCGCTGAGGACATCGCCTACATCCTCAAGCAGATGCGCCGGGCCATCGTGGTGGGTGAGCGGACGGAGGGTGGTGCCCTGGACCTCCAGAAGCTGAGAATAGGCCAGTCCAACTTCTTCCTTACCGTGCCTGTGTCCAGGTCCCTGGGACCCCTAGGTGGAGGTGGCCAGACATGGGAAGGCAGTGGAGTGCTGCCCTGTGTGGGGACACCTGCAGAGCAAGCCCTAGAAAAAGCCCTGGCCATCCTCACCCTGCGTCAAGCCCTGCCAGGG…	834		9 KB	Eukaryota; Metazoa; Chordata; Craniata; Vertebrata; Euteleostomi; Mammalia; Eutheria; Euarchontoglires; Glires; Rodentia; Myomorpha; Muroidea; Muridae; Murinae; Praomys					FMNH 138095		1
DQ022412	Praomys misonnei-DQ022412	Praomys misonnei	0.603	DQ022412.1		Praomys misonnei interphotoreceptor retinoid binding protein (irbp) gene, partial cds	Standard	258.083	DNA	Praomys misonnei	IRBP	>Praomys misonnei-DQ022412	GTGGATACCATCTACGATCGGCCCTCCAACACCACCACAGAGATCTGGACCTTGCCCAAGGTCCTAGGGGAGAGATACAGTGCTGACAAGGATGTAGTGGTCCTCACCAGTGGACATACTGGGGGAGTCGCTGAGGACATCGCCTACATCCTCAAGCAGATGCGCCGGGCCATCGTGGTGGGTGAGCGGACGGAGGGTGGTGCCCTGGACCTCCAGAAGCTGAGAATAGGCCAGTCCAACTTCTTCCTCACAGTGCCTGTGTCCAGGTCCCTGGGACCCCTAGGTGGAGGTGGCCAGACATGGGAAGGCAGTGGAGTGCTGCCCTGTGTGGGGACACCTGCAGAGCAAGCCCTAGAAAAGGCCCTGGCCATCCTCACCCTGCGTCGGGCCCTGCCAGGG…	834		9 KB	Eukaryota; Metazoa; Chordata; Craniata; Vertebrata; Euteleostomi; Mammalia; Eutheria; Euarchontoglires; Glires; Rodentia; Myomorpha; Muroidea; Muridae; Murinae; Praomys					CM SP_5018; Carnegie Museum, Pittsburgh, USA		1
DQ022413	Praomys tullbergi-DQ022413	Praomys tullbergi	0.604	DQ022413.1		Praomys tullbergi interphotoreceptor retinoid binding protein (irbp) gene, partial cds	Standard	258.12	DNA	Praomys tullbergi	IRBP	>Praomys tullbergi-DQ022413	GTGGATACCATCTAGATCGGCCCTCCAACACCACCACAGAGATCTGGACCTTGCCCAAGGTCCTAGGGGAGAGATACAGTGCTGACAAGGATGTGGTGGTCCTCACCAGTGGACATACTGGGGGAGTCGCTGAGGACATCGCCTACATCCTCAAGCAGATGCGCCGGGCCATCGTGGTGGGTGAGCGGACGGAGGGTGGTGCCCTGGACCTCCAGAAGCTGAGAATAGGTCAGTCCAACTTCTTCCTCACAGTGCCTGTGTCCAGGTCCCTGGGACCCCTAGGTGGAGGTGGCCAGACTTGGGAAGGCAGTGGAGTGCTGCCCTGTGTGGGGACACCTGCAGAGCAAGCTCTAGAAAAGGCCCTGGCCATCCTCACCCTGCGTCGGGCCCTGCCAGGGG…	834		9 KB	Eukaryota; Metazoa; Chordata; Craniata; Vertebrata; Euteleostomi; Mammalia; Eutheria; Euarchontoglires; Glires; Rodentia; Myomorpha; Muroidea; Muridae; Murinae; Praomys					CM SP_10188; Carnegie Museum, Pittsburgh, USA		1
DQ212188	Hylomyscus simus-DQ212188	Hylomyscus simus	0.364	DQ212188.1	mitochondrion Hylomyscus simus	Hylomyscus simus voucher MNHN SA14 cytochrome b (cytb) gene, partial cds; mitochondrial	Vertebrate Mitochondrial	347.765	DNA	Hylomyscus simus	CYTB	>Hylomyscus simus-DQ212188	ATGACAAACATCCGAAAAACACACCCATTATTCAAAATTATTAACCACTCCTTTATCGACCTACCCGCACCATCAAATATCTCATCATGATGAAACTTTGGCTCACTCCTAGGAATTTGCCTAATAATCCAAATTATCACAGGATTATTCTTAGCAATACACTATACATCAGACACAATAACAGCATTCTCATCAGTAACACATATCTGCCGAGATGTAAACTATGGATGGCTAATCCGATATTTACACGCAAATGGAGCATCAATATTTTTTATTTGCCTATTTCTTCATGTAGGACGAGGAATATATTATGGATCTTACACTTTCATAGAAACATGAAATATCGGAGTAGTACTCCTATTTACAGTAATAGCCACAGCATTTATAGGCTATGTACTT…	1135		7 KB	Eukaryota; Metazoa; Chordata; Craniata; Vertebrata; Euteleostomi; Mammalia; Eutheria; Euarchontoglires; Glires; Rodentia; Myomorpha; Muroidea; Muridae; Murinae; Hylomyscus	Guinea: Sangassou				MNHN SA14		1
DQ902740	Hylomyscus denniae-DQ902740	Hylomyscus denniae	0.349	DQ902740.1	montane wood mouse	Hylomyscus denniae isolate JCK3246 D-loop, partial sequence; mitochondrial	Standard	106.874	DNA	Hylomyscus denniae	DLOOP	>Hylomyscus denniae-DQ902740	TACTTCTTGACGTACATAAATCTATCTACCACATAGTACATTTATGTATATCGTACATTAAATTATTTTCCCCAAGCATATAAGCTAGTATTAACTATTAATGAATAAGGACATAAATCATTAATCCACTATATAAACATATCAACATGAATATTATTTACTACATTTTAATTAATGATCTTTACACATATCTGTGTTATCTTACATACACCATCCTAGTCATAAACCTTTCTCTTCCATATGACTATCCCCTTCCCCATTGTGTCTCTTTTTCTACCATCCTCCGTGAAACCAACAACCCGCCCACCTATGCCCCTCTTCTTGCTCTGAGCCCATACGTCCTGGGGGTA	350		6 KB	Eukaryota; Metazoa; Chordata; Craniata; Vertebrata; Euteleostomi; Mammalia; Eutheria; Euarchontoglires; Glires; Rodentia; Myomorpha; Muroidea; Muridae; Murinae; Hylomyscus					FMNH 157517		1
DQ902741	Hylomyscus denniae-DQ902741	Hylomyscus denniae	0.349	DQ902741.1	montane wood mouse	Hylomyscus denniae isolate JCK3388 D-loop, partial sequence; mitochondrial	Standard	106.874	DNA	Hylomyscus denniae	DLOOP	>Hylomyscus denniae-DQ902741	TACTTCTTGACGTACATAAATCTATCTACCACATAGTACATTTATGTATATCGTACATTAAATTATTTTCCCCAAGCATATAAGCTAGTATTAACTATTAATGAATAAGGACATAAATCATTAATCCACTATATAAACATATCAACATGAATATTATTTACTACATTTTAATTAATGATCTTTACACATATCTGTGTTATCTTACATACACCATCCTAGTCATAAACCTTTCTCTTCCATATGACTATCCCCTTCCCCATTGTGTCTCTTTTTCTACCATCCTCCGTGAAACCAACAACCCGCCCACCTATGCCCCTCTTCTTGCTCTGAGCCCATACGTCCTGGGGGTA	350		6 KB	Eukaryota; Metazoa; Chordata; Craniata; Vertebrata; Euteleostomi; Mammalia; Eutheria; Euarchontoglires; Glires; Rodentia; Myomorpha; Muroidea; Muridae; Murinae; Hylomyscus					FMNH 157528		1
DQ902742	Hylomyscus denniae-DQ902742	Hylomyscus denniae	0.349	DQ902742.1	montane wood mouse	Hylomyscus denniae isolate JCK3053 D-loop, partial sequence; mitochondrial	Standard	106.883	DNA	Hylomyscus denniae	DLOOP	>Hylomyscus denniae-DQ902742	TACTTCTTGACGTACATAAATCTATCTACCACATAGTACATTTATGTATATCGTACATTAAATTATTTTCCCCAAGCATATAAGCTAGTATTAACTATTAATGAATAAGGACATAAATCATTAATCCACTATAAAAACACATCAACATGAATATTATTTACTACATTTTAATTAATGATCTTTACACATATCTGTGTTATCTTACATACACCATCTTAGTCATAAACCTTTCTCTTCCATATGACTATCCCCTTCCCCATTGTGTCTCTTTTTCTACCATCCTCCGTGAAACCAACAACCCGCCCACCTATGCCCCTCTTCTTGCTCTGAGCCCATACGTCCTGGGGGTA	350		6 KB	Eukaryota; Metazoa; Chordata; Craniata; Vertebrata; Euteleostomi; Mammalia; Eutheria; Euarchontoglires; Glires; Rodentia; Myomorpha; Muroidea; Muridae; Murinae; Hylomyscus					FMNH 157512		1
DQ902743	Hylomyscus denniae-DQ902743	Hylomyscus denniae	0.354	DQ902743.1	montane wood mouse	Hylomyscus denniae isolate JCK3212 D-loop, partial sequence; mitochondrial	Standard	106.884	DNA	Hylomyscus denniae	DLOOP	>Hylomyscus denniae-DQ902743	TACTTCTTGACGTACATAAATCTATCTACCACATAGTACATTTATGTATATCGTACATTAAATTATTTTCCCCAAGCATATAAGCTAGTATTAACTATTAATGAATAAGGACATAAATCATTAATCCACTATAAAGACATATCAACATGAATATTATTTACTACATTTTAATCAATGATCTTTACACATATCTGTGTTATCTTACATACACCATCCTAGTCATAAACCTTTCTCTTCCATATGACTATCCCCTTCCCCATTGTGTCTCTTTTTCTACCATCCTCCGTGAAACCAACAACCCGCCCACCTATGCCCCTCTTCTTGCTCTGAGCCCATACGTCCTGGGGGTA	350		6 KB	Eukaryota; Metazoa; Chordata; Craniata; Vertebrata; Euteleostomi; Mammalia; Eutheria; Euarchontoglires; Glires; Rodentia; Myomorpha; Muroidea; Muridae; Murinae; Hylomyscus					FMNH 157516		1
DQ902744	Hylomyscus denniae-DQ902744	Hylomyscus denniae	0.354	DQ902744.1	montane wood mouse	Hylomyscus denniae isolate JCK3272 D-loop, partial sequence; mitochondrial	Standard	106.884	DNA	Hylomyscus denniae	DLOOP	>Hylomyscus denniae-DQ902744	TACTTCTTGACGTACATAAATCTATCTACCACATAGTACATTTATGTATATCGTACATTAAATTATTTTCCCCAAGCATATAAGCTAGTATTAACTATTAATGAATAAGGACATAAATCATTAATCCACTATAAAGACATATCAACATGAATATTATTTACTACATTTTAATCAATGATCTTTACACATATCTGTGTTATCTTACATACACCATCCTAGTCATAAACCTTTCTCTTCCATATGACTATCCCCTTCCCCATTGTGTCTCTTTTTCTACCATCCTCCGTGAAACCAACAACCCGCCCACCTATGCCCCTCTTCTTGCTCTGAGCCCATACGTCCTGGGGGTA	350		6 KB	Eukaryota; Metazoa; Chordata; Craniata; Vertebrata; Euteleostomi; Mammalia; Eutheria; Euarchontoglires; Glires; Rodentia; Myomorpha; Muroidea; Muridae; Murinae; Hylomyscus					FMNH 157518		1
DQ902745	Hylomyscus denniae-DQ902745	Hylomyscus denniae	0.354	DQ902745.1	montane wood mouse	Hylomyscus denniae isolate JCK3004 D-loop, partial sequence; mitochondrial	Standard	106.875	DNA	Hylomyscus denniae	DLOOP	>Hylomyscus denniae-DQ902745	TACTTCTTGACGTACATAAATCTATCTACCACATAGTACATTTATGTATATCGTACATTAAATTATTTTCCCCAAGCATATAAGCTAGTATTAACTATTAATGAATAAGGACATAAATCATTAATCCACTATAAAGACATATCAACATGACTATTATTTACTACATTTTAATTAATGATCTTTACACATATCTGTGTTATCTTACATACACCATCCTAGTCATAAACCTTTCTCTTCCATATGACTATCCCCTTCCCCATTGTGTCTCTTTTTCTACCATCCTCCGTGAAACCAACAACCCGCCCACCTATGCCCCTCTTCTTGCTCTGAGCCCATACGTCCTGGGGGTA	350		6 KB	Eukaryota; Metazoa; Chordata; Craniata; Vertebrata; Euteleostomi; Mammalia; Eutheria; Euarchontoglires; Glires; Rodentia; Myomorpha; Muroidea; Muridae; Murinae; Hylomyscus					FMNH 157511		1
DQ902746	Hylomyscus denniae-DQ902746	Hylomyscus denniae	0.357	DQ902746.1	montane wood mouse	Hylomyscus denniae isolate JCK3159 D-loop, partial sequence; mitochondrial	Standard	106.851	DNA	Hylomyscus denniae	DLOOP	>Hylomyscus denniae-DQ902746	TACTTCTTGACGTACATAAATCTATCTACCACATGGTACATTTATGTATATCGTACATTAAATTATTTTCCCCAAGCATATAAGCTAGTATTAACTATTAATGAATAAGGACATAAATCATTAATCCACTATAAAATCATATCAACATGACTATTACTTACTACATTTTAATTAATGATCTTTACACATATCTGTGTTATCTTACATACACCATCCTAGTCATAAACCTTTCTCTTCCATATGACTATCCCCTTCCCCATTGTGTCTCTTTTTCTACCATCCTCCGTGAAACCAACAACCCGCCCACCTATGCCCCTCTTCTTGCTCTGAGCCCATACGTCCTGGGGGTA	350		6 KB	Eukaryota; Metazoa; Chordata; Craniata; Vertebrata; Euteleostomi; Mammalia; Eutheria; Euarchontoglires; Glires; Rodentia; Myomorpha; Muroidea; Muridae; Murinae; Hylomyscus					FMNH 157513		1
DQ902747	Hylomyscus denniae-DQ902747	Hylomyscus denniae	0.351	DQ902747.1	montane wood mouse	Hylomyscus denniae isolate JCK2729 D-loop, partial sequence; mitochondrial	Standard	106.89	DNA	Hylomyscus denniae	DLOOP	>Hylomyscus denniae-DQ902747	TACTTCTTGACGTACATAAATCTATCTACCACATAGTACATTTATGTATATCGTACATTAAATTATTTTCCCCAAGCATATAAGCCAGTATTAACTATTAATGAATAAGGACATAAATTATTAATCCACTATAAAGACATATCAACATGTATATTATTTACTACATTTTAATTAATGATCTTTACACATATCTGTGTTATCTTACATACACCATCCTAGTCATAAACCTTTCTCTTCCATATGACTATCCCCTTCCCCATTGTGTCTCTTTTTCTACCATCCTCCGTGAAACCAACAACCCGCCCACCTATGCCCCTCTTCTTGCTCTGAGCCCATACGTCCTGGGGGTA	350		6 KB	Eukaryota; Metazoa; Chordata; Craniata; Vertebrata; Euteleostomi; Mammalia; Eutheria; Euarchontoglires; Glires; Rodentia; Myomorpha; Muroidea; Muridae; Murinae; Hylomyscus					FMNH 149091		1
DQ902748	Hylomyscus denniae-DQ902748	Hylomyscus denniae	0.354	DQ902748.1	montane wood mouse	Hylomyscus denniae isolate JCK2766 D-loop, partial sequence; mitochondrial	Standard	106.884	DNA	Hylomyscus denniae	DLOOP	>Hylomyscus denniae-DQ902748	TACTTCTTGACGTACATAAATCTATCTACCACATAGTACATTTATGTATATCGTACATTAAATTATTTTCCCCAAGCATATAAGCCAGTACTAACTATTAATGAATAAGGACATAAATCATTAATCCACTATAAAAGTATATCAACATGAATATTATTTACTACATTTTAATTAATGATCTTTACACATATCTGTGTTATCTTACATACACCATCCTAGTCATAAACCTTTCTCTTCCATATGACTATCCCCTTCCCCATTGTGTCTCTTTTTCTACCATCCTCCGTGAAACCAACAACCCGCCCACCTATGCCCCTCTTCTTGCTCTGAGCCCATACGTCCTGGGGGTA	350		6 KB	Eukaryota; Metazoa; Chordata; Craniata; Vertebrata; Euteleostomi; Mammalia; Eutheria; Euarchontoglires; Glires; Rodentia; Myomorpha; Muroidea; Muridae; Murinae; Hylomyscus					FMNH 149094		1
DQ902749	Hylomyscus denniae-DQ902749	Hylomyscus denniae	0.357	DQ902749.1	montane wood mouse	Hylomyscus denniae isolate JCK2797 D-loop, partial sequence; mitochondrial	Standard	106.9	DNA	Hylomyscus denniae	DLOOP	>Hylomyscus denniae-DQ902749	TACTTCTTGACGTACATAAATCTATCTACCACATAGTACATTTATGTATATCGTACATTAAATTATTTTCCCCAAGCATATAAGCCAGTATTAACTATTAATGAATGAGGACATAAATCATTAATCCACTATAAAGACATATCAACATGAATATTATTTACTACATTTTAATTAATGATCTTTACACATATCTGTGTTATCTTACATACACCATCCTAGTCATAAACCTTTCTCTTCCATATGACTATCCCCTTCCCCATTGTGTCTCTTTTTCTACCATCCTCCGTGAAACCAACAACCCGCCCACCTATGCCCCTCTTCTTGCTCTGAGCCCATACGTCCTGGGGGTA	350		6 KB	Eukaryota; Metazoa; Chordata; Craniata; Vertebrata; Euteleostomi; Mammalia; Eutheria; Euarchontoglires; Glires; Rodentia; Myomorpha; Muroidea; Muridae; Murinae; Hylomyscus					FMNH 149095		1
DQ902750	Hylomyscus denniae-DQ902750	Hylomyscus denniae	0.351	DQ902750.1	montane wood mouse	Hylomyscus denniae isolate JCK3541 D-loop, partial sequence; mitochondrial	Standard	106.868	DNA	Hylomyscus denniae	DLOOP	>Hylomyscus denniae-DQ902750	TACTTCTTGACGTACATAAATCTATCTACCACATAGTACATTTATGTATATCGTACATTAAATTATTTTCCCCAAGCATATAAGCTAGTATTAACTATTAATGAATAAGGACATAAATCATTAATCCACTATAAAAACACATCAACATGAATATTATTTACTACATTTTAATTAATGATCTTTACACATATCTGTGTTATCTTACATACACCATCCTAGTCATAAACCTTTCTCTTCCATATGACTATCCCCTTCCCCATTGTGTCTCTTTTTCTACCATCCTCCGTGAAACCAACAACCCGCCCACCTATGCCCCTCTTCTTGCTCTGAGCCCATACGTCCTGGGGGTA	350		6 KB	Eukaryota; Metazoa; Chordata; Craniata; Vertebrata; Euteleostomi; Mammalia; Eutheria; Euarchontoglires; Glires; Rodentia; Myomorpha; Muroidea; Muridae; Murinae; Hylomyscus					FMNH 157904		1
DQ902751	Hylomyscus denniae-DQ902751	Hylomyscus denniae	0.349	DQ902751.1	montane wood mouse	Hylomyscus denniae isolate JCK3507 D-loop, partial sequence; mitochondrial	Standard	106.883	DNA	Hylomyscus denniae	DLOOP	>Hylomyscus denniae-DQ902751	TACTTCTTGACGTACATAAATCTATCTACCACATAGTACATTTATGTATATCGTACATTAAATTATTTTCCCCAAGCATATAAGCCAGTATTAACCATTAATGAATAAGGACATAAATTATTAATCCACTATAAAAACATATCAACATGAATATTATTTACTACATTTTAATTAATGATCTTTATACATATCTGTGTTATCTTACATACACCATCCTAGTCATAAACCTTTCTCTTCCATATGACTATCCCCTTCCCCATTGTGTCTCTTTTTCTACCATCCTCCGTGAAACCAACAACCCGCCCACCTATGCCCCTCTTCTTGCTCTGAGCCCATACGTCCTGGGGGTA	350		6 KB	Eukaryota; Metazoa; Chordata; Craniata; Vertebrata; Euteleostomi; Mammalia; Eutheria; Euarchontoglires; Glires; Rodentia; Myomorpha; Muroidea; Muridae; Murinae; Hylomyscus					FMNH 157903		1
DQ902752	Hylomyscus denniae-DQ902752	Hylomyscus denniae	0.349	DQ902752.1	montane wood mouse	Hylomyscus denniae isolate JCK3542 D-loop, partial sequence; mitochondrial	Standard	106.883	DNA	Hylomyscus denniae	DLOOP	>Hylomyscus denniae-DQ902752	TACTTCTTGACGTACATAAATCTATCTACCACATAGTACATTTATGTATATCGTACATTAAATTATTTTCCCCAAGCATATAAGCCAGTATTAACCATTAATGAATAAGGACATAAATTATTAATCCACTATAAAAACATATCAACATGAATATTATTTACTACATTTTAATTAATGATCTTTATACATATCTGTGTTATCTTACATACACCATCCTAGTCATAAACCTTTCTCTTCCATATGACTATCCCCTTCCCCATTGTGTCTCTTTTTCTACCATCCTCCGTGAAACCAACAACCCGCCCACCTATGCCCCTCTTCTTGCTCTGAGCCCATACGTCCTGGGGGTA	350		6 KB	Eukaryota; Metazoa; Chordata; Craniata; Vertebrata; Euteleostomi; Mammalia; Eutheria; Euarchontoglires; Glires; Rodentia; Myomorpha; Muroidea; Muridae; Murinae; Hylomyscus					FMNH 157905		1
DQ902753	Hylomyscus denniae-DQ902753	Hylomyscus denniae	0.357	DQ902753.1	montane wood mouse	Hylomyscus denniae isolate JCK3600 D-loop, partial sequence; mitochondrial	Standard	106.838	DNA	Hylomyscus denniae	DLOOP	>Hylomyscus denniae-DQ902753	TACTTCTTGACGTACATAAATCTATCTACCACATAGTACATTTATGTATATCGTACATTAAATTATTTTCCCCAAGCATATAAGCCAGTATTAACCATTAATGAATAAGGACATAAATCATTAATCCACTATAAAAACATATCAACATGAATATTATTCACTACATTTTAATTAATGATCTTTACACATATCTGTGTTATCTTACATACACCATCCTAGTCATAAACCTTTCTCTTCCATATGACTATCCCCTTCCCCATTGTGTCTCTTTTTCTACCATCCTCCGTGAAACCAACAACCCGCCCACCTATGCCCCTCTTCTTGCTCTGAGCCCATACGTCCTGGGGGTA	350		6 KB	Eukaryota; Metazoa; Chordata; Craniata; Vertebrata; Euteleostomi; Mammalia; Eutheria; Euarchontoglires; Glires; Rodentia; Myomorpha; Muroidea; Muridae; Murinae; Hylomyscus					FMNH 157907		1
DQ902754	Hylomyscus denniae-DQ902754	Hylomyscus denniae	0.354	DQ902754.1	montane wood mouse	Hylomyscus denniae isolate JCK1840 D-loop, partial sequence; mitochondrial	Standard	106.809	DNA	Hylomyscus denniae	DLOOP	>Hylomyscus denniae-DQ902754	TACTTCTTGACGTACATAAAAATATCTACCACATAATACATTTATGTATATCGTACATTAAACTATTATCCCCAAGCATATAAGCCAGTATTAAACATTAATGAACTAAGACATACATTATTAATCCACAATAAAGACATACCAACATGAATATTACTTACCACATTTTAATTAATGATCTTTACACATATCTGTGTTATCTTACATACACCATTTCAGTCATAAACCTTTCTCTTCCATATGACTATCCCCTTCCCCATTTTGTCTCTTTTTCTACCATCCTCCGTGAAACCAACAACCCGCCCACCTATGCCCCTCTTCTTGCTCTGAGCCCATACGTCCTGGGGGTA	350		6 KB	Eukaryota; Metazoa; Chordata; Craniata; Vertebrata; Euteleostomi; Mammalia; Eutheria; Euarchontoglires; Glires; Rodentia; Myomorpha; Muroidea; Muridae; Murinae; Hylomyscus					FMNH 144457		1
DQ902755	Hylomyscus denniae-DQ902755	Hylomyscus denniae	0.354	DQ902755.1	montane wood mouse	Hylomyscus denniae isolate JCK1866 D-loop, partial sequence; mitochondrial	Standard	106.809	DNA	Hylomyscus denniae	DLOOP	>Hylomyscus denniae-DQ902755	TACTTCTTGACGTACATAAAAATATCTACCACATAATACATTTATGTATATCGTACATTAAACTATTATCCCCAAGCATATAAGCCAGTATTAAACATTAATGAACTAAGACATACATTATTAATCCACAATAAAGACATACCAACATGAATATTACTTACCACATTTTAATTAATGATCTTTACACATATCTGTGTTATCTTACATACACCATTTCAGTCATAAACCTTTCTCTTCCATATGACTATCCCCTTCCCCATTTTGTCTCTTTTTCTACCATCCTCCGTGAAACCAACAACCCGCCCACCTATGCCCCTCTTCTTGCTCTGAGCCCATACGTCCTGGGGGTA	350		6 KB	Eukaryota; Metazoa; Chordata; Craniata; Vertebrata; Euteleostomi; Mammalia; Eutheria; Euarchontoglires; Glires; Rodentia; Myomorpha; Muroidea; Muridae; Murinae; Hylomyscus					FMNH 144526		1
DQ902756	Hylomyscus denniae-DQ902756	Hylomyscus denniae	0.354	DQ902756.1	montane wood mouse	Hylomyscus denniae isolate JCK1867 D-loop, partial sequence; mitochondrial	Standard	106.809	DNA	Hylomyscus denniae	DLOOP	>Hylomyscus denniae-DQ902756	TACTTCTTGACGTACATAAAAATATCTACCACATAATACATTTATGTATATCGTACATTAAACTATTATCCCCAAGCATATAAGCCAGTATTAAACATTAATGAACTAAGACATACATTATTAATCCACAATAAAGACATACCAACATGAATATTACTTACCACATTTTAATTAATGATCTTTACACATATCTGTGTTATCTTACATACACCATTTCAGTCATAAACCTTTCTCTTCCATATGACTATCCCCTTCCCCATTTTGTCTCTTTTTCTACCATCCTCCGTGAAACCAACAACCCGCCCACCTATGCCCCTCTTCTTGCTCTGAGCCCATACGTCCTGGGGGTA	350		6 KB	Eukaryota; Metazoa; Chordata; Craniata; Vertebrata; Euteleostomi; Mammalia; Eutheria; Euarchontoglires; Glires; Rodentia; Myomorpha; Muroidea; Muridae; Murinae; Hylomyscus					FMNH 144527		1
DQ902757	Hylomyscus denniae-DQ902757	Hylomyscus denniae	0.354	DQ902757.1	montane wood mouse	Hylomyscus denniae isolate JCK1923 D-loop, partial sequence; mitochondrial	Standard	106.809	DNA	Hylomyscus denniae	DLOOP	>Hylomyscus denniae-DQ902757	TACTTCTTGACGTACATAAAAATATCTACCACATAATACATTTATGTATATCGTACATTAAACTATTATCCCCAAGCATATAAGCCAGTATTAAACATTAATGAACTAAGACATACATTATTAATCCACAATAAAGACATACCAACATGAATATTACTTACCACATTTTAATTAATGATCTTTACACATATCTGTGTTATCTTACATACACCATTTCAGTCATAAACCTTTCTCTTCCATATGACTATCCCCTTCCCCATTTTGTCTCTTTTTCTACCATCCTCCGTGAAACCAACAACCCGCCCACCTATGCCCCTCTTCTTGCTCTGAGCCCATACGTCCTGGGGGTA	350		6 KB	Eukaryota; Metazoa; Chordata; Craniata; Vertebrata; Euteleostomi; Mammalia; Eutheria; Euarchontoglires; Glires; Rodentia; Myomorpha; Muroidea; Muridae; Murinae; Hylomyscus					FMNH 144547		1
DQ902758	Hylomyscus denniae-DQ902758	Hylomyscus denniae	0.354	DQ902758.1	montane wood mouse	Hylomyscus denniae isolate JCK2031 D-loop, partial sequence; mitochondrial	Standard	106.809	DNA	Hylomyscus denniae	DLOOP	>Hylomyscus denniae-DQ902758	TACTTCTTGACGTACATAAAAATATCTACCACATAATACATTTATGTATATCGTACATTAAACTATTATCCCCAAGCATATAAGCCAGTATTAAACATTAATGAACTAAGACATACATTATTAATCCACAATAAAGACATACCAACATGAATATTACTTACCACATTTTAATTAATGATCTTTACACATATCTGTGTTATCTTACATACACCATTTCAGTCATAAACCTTTCTCTTCCATATGACTATCCCCTTCCCCATTTTGTCTCTTTTTCTACCATCCTCCGTGAAACCAACAACCCGCCCACCTATGCCCCTCTTCTTGCTCTGAGCCCATACGTCCTGGGGGTA	350		6 KB	Eukaryota; Metazoa; Chordata; Craniata; Vertebrata; Euteleostomi; Mammalia; Eutheria; Euarchontoglires; Glires; Rodentia; Myomorpha; Muroidea; Muridae; Murinae; Hylomyscus					FMNH 144588		1
DQ902759	Hylomyscus denniae-DQ902759	Hylomyscus denniae	0.354	DQ902759.1	montane wood mouse	Hylomyscus denniae isolate JCK2038 D-loop, partial sequence; mitochondrial	Standard	106.809	DNA	Hylomyscus denniae	DLOOP	>Hylomyscus denniae-DQ902759	TACTTCTTGACGTACATAAAAATATCTACCACATAATACATTTATGTATATCGTACATTAAACTATTATCCCCAAGCATATAAGCCAGTATTAAACATTAATGAACTAAGACATACATTATTAATCCACAATAAAGACATACCAACATGAATATTACTTACCACATTTTAATTAATGATCTTTACACATATCTGTGTTATCTTACATACACCATTTCAGTCATAAACCTTTCTCTTCCATATGACTATCCCCTTCCCCATTTTGTCTCTTTTTCTACCATCCTCCGTGAAACCAACAACCCGCCCACCTATGCCCCTCTTCTTGCTCTGAGCCCATACGTCCTGGGGGTA	350		6 KB	Eukaryota; Metazoa; Chordata; Craniata; Vertebrata; Euteleostomi; Mammalia; Eutheria; Euarchontoglires; Glires; Rodentia; Myomorpha; Muroidea; Muridae; Murinae; Hylomyscus					FMNH 144589		1
DQ902760	Hylomyscus denniae-DQ902760	Hylomyscus denniae	0.354	DQ902760.1	montane wood mouse	Hylomyscus denniae isolate JCK2107 D-loop, partial sequence; mitochondrial	Standard	106.809	DNA	Hylomyscus denniae	DLOOP	>Hylomyscus denniae-DQ902760	TACTTCTTGACGTACATAAAAATATCTACCACATAATACATTTATGTATATCGTACATTAAACTATTATCCCCAAGCATATAAGCCAGTATTAAACATTAATGAACTAAGACATACATTATTAATCCACAATAAAGACATACCAACATGAATATTACTTACCACATTTTAATTAATGATCTTTACACATATCTGTGTTATCTTACATACACCATTTCAGTCATAAACCTTTCTCTTCCATATGACTATCCCCTTCCCCATTTTGTCTCTTTTTCTACCATCCTCCGTGAAACCAACAACCCGCCCACCTATGCCCCTCTTCTTGCTCTGAGCCCATACGTCCTGGGGGTA	350		6 KB	Eukaryota; Metazoa; Chordata; Craniata; Vertebrata; Euteleostomi; Mammalia; Eutheria; Euarchontoglires; Glires; Rodentia; Myomorpha; Muroidea; Muridae; Murinae; Hylomyscus					FMNH 144608		1
DQ902761	Hylomyscus aeta-DQ902761	Hylomyscus aeta	0.36	DQ902761.1	Beaded wood mouse	Hylomyscus aeta isolate JCK2794 D-loop, partial sequence; mitochondrial	Standard	106.755	DNA	Hylomyscus aeta	DLOOP	>Hylomyscus aeta-DQ902761	TACTTCTTGCGTACATAAAAATATCTACCACATAGAACATTTATGTATATCGTACATTAAATTATTTACCCCTAGCATATAAGCAAGTATTAATTATTAATGGACACAGCACATTACTTATACATCCACATTAATCCTATTTCAACATGACTATTATTTCTTACATTTTAATTAATGATCTTTACACATATCTGTGTTATCTTACATACACCATTACAGTCATAAACCTTTCTCTTCCATACGACTATCCCCTTCCTCATTTTGTCTCTTATTCTACCATCCTCCGTGAAACCAACAACCCGCCCACCTAGACCCCTCTTCTCGCTCCGGGCCCATACCACTTGGGGGTA	350		6 KB	Eukaryota; Metazoa; Chordata; Craniata; Vertebrata; Euteleostomi; Mammalia; Eutheria; Euarchontoglires; Glires; Rodentia; Myomorpha; Muroidea; Muridae; Murinae; Hylomyscus					FMNH 149098		1
DQ902762	Praomys jacksoni-DQ902762	Praomys jacksoni	0.364	DQ902762.1	mitochondrion Praomys jacksoni	Praomys jacksoni isolate JCK1720 D-loop, partial sequence; mitochondrial	Standard	106.592	DNA	Praomys jacksoni	DLOOP	>Praomys jacksoni-DQ902762	TACTTCTTGACGTACATAAAATTATCTAGTACATTATACATTTATGTATATCGTACATTAAATTATATTCCCCTAGCATATAAGCAAGTATTATAAATTAATGATCCAGGACATAAATGTTACCTCAACATTAAAACTACTCCACCATGCCTATTAATAGACAACATTAAATTAATGCTTTCAGACATATCTGTGTTATTTTACATACACCATTACAGTCATAAACCCTTCTCTTCCATACGACTATCCCCTTCCCCATTTTGTCTCTTTTTCTACCATCCTCCGTGAAACCAACAACCCGCCCACCTATGCCCCTCTTCTCGCTCCGGGCCCATAAAACTTGGGGGTA	349		6 KB	Eukaryota; Metazoa; Chordata; Craniata; Vertebrata; Euteleostomi; Mammalia; Eutheria; Euarchontoglires; Glires; Rodentia; Myomorpha; Muroidea; Muridae; Murinae; Praomys					FMNH 145068		1
EU072996	Praomys rostratus-EU072996	Praomys rostratus	0.287	EU072996.1	West African Praomys	Praomys rostratus voucher AKB609 D-loop, partial sequence; mitochondrial	Standard	100.801	DNA	Praomys rostratus	DLOOP	>Praomys rostratus-EU072996	GCTTACACCAGTCTTGTAAACCAAAAATGAAGAACAAATCTTCTTAGGACATCAAGAAGAAGGAACACTCCCCACCATCAACACCCAAAGCTGATATTCTCGTTAAACTACTTCTTGACGTACATAAAATTATCTAGTACATTAGAACATTTATGTATATCGTACATTAAATTATTTACCCCTAGCATATAAGCAAGTATTATTAATCAATGATCTAAAGACTTAAAACTATTATTCAACATAAACCCATAATAACATGAATATTATGTACATTACATATAATTAATGTTAATAAGACATATCTGTGTTATCTTACATACACCATTA	328		6 KB	Eukaryota; Metazoa; Chordata; Craniata; Vertebrata; Euteleostomi; Mammalia; Eutheria; Euarchontoglires; Glires; Rodentia; Myomorpha; Muroidea; Muridae; Murinae; Praomys	Cote d'Ivoire				AKB609		1
EU072997	Praomys rostratus-EU072997	Praomys rostratus	0.287	EU072997.1	West African Praomys	Praomys rostratus voucher AKB619 D-loop, partial sequence; mitochondrial	Standard	100.805	DNA	Praomys rostratus	DLOOP	>Praomys rostratus-EU072997	GCTTACACCAGTCTTGTAAACCAAAAATGAAGAACAAATCTTCTTAGGACATCAAGAAGAAGGAACACTCCCCACCATCAACACCCAAAGCTGATATTCTCGTTAAACTACTTCTTGACGTACATAAAATTATCTAGTACATTAGAACATTTATGTATATCGTACATTAAATTATTTACCCCTAGCATATAAGCAAGTATTATTAATCAATGATCTAAAGACTTAAAACTATTATTCAACATAAAACCCATAATAACATGAATATTATGTACATTACATATAATTAATGTTAATAAGACATATCTGTGTTATCTTACATACACCATTA	328		6 KB	Eukaryota; Metazoa; Chordata; Craniata; Vertebrata; Euteleostomi; Mammalia; Eutheria; Euarchontoglires; Glires; Rodentia; Myomorpha; Muroidea; Muridae; Murinae; Praomys	Cote d'Ivoire				AKB619		1
EU072998	Praomys rostratus-EU072998	Praomys rostratus	0.284	EU072998.1	West African Praomys	Praomys rostratus voucher AKB612 D-loop, partial sequence; mitochondrial	Standard	100.816	DNA	Praomys rostratus	DLOOP	>Praomys rostratus-EU072998	GCTTACACCAGTCTTGTAAACCAAAAATGAAGAACAAATCTTCTTAGGACATCAAGAAGAAGGAATACTCCCCACCATCAACACCCAAAGCTGATATTCTCGTTAAACTACTTCTTGACGTACATAAAATTATCTAGTACATTAGAACATTTATGTATATCGTACATTAAATTATTTACCCCTAGCATATAAGCAAGTATTATTAATCAATGATCTAAAGACTTAAAACTATTATTCAACATAAACCTATAATAACATGAATATTACATATATTACATATAATTAATGCTAATAGGACATATCTGTGTTATCTTACATACACCATTA	328		6 KB	Eukaryota; Metazoa; Chordata; Craniata; Vertebrata; Euteleostomi; Mammalia; Eutheria; Euarchontoglires; Glires; Rodentia; Myomorpha; Muroidea; Muridae; Murinae; Praomys	Cote d'Ivoire				AKB612		1
EU072999	Praomys rostratus-EU072999	Praomys rostratus	0.287	EU072999.1	West African Praomys	Praomys rostratus voucher AKB604 D-loop, partial sequence; mitochondrial	Standard	100.805	DNA	Praomys rostratus	DLOOP	>Praomys rostratus-EU072999	GCTTACACCAGTCTTGTAAACCAAAAATGAAGAACAAATCTTCTTAGGACATCAAGAAGAAGGAACACTCCCCACCATCAACACCCAAAGCTGATATTCTCGTTAAACTACTTCTTGACGTACATAAAATTATCTAGTACATTAGAACATTTATGTATATCGTACATTAAATTATTTACCCCTAGCATATAAGCAAGTATTATTAATCAATGATCTAAAGACTTAAAACTATTATTCAACATAAAACCCATAATAACATGAATATTATGTACATTACATATAATTAATGTTAATAAGACATATCTGTGTTATCTTACATACACCATTA	328		6 KB	Eukaryota; Metazoa; Chordata; Craniata; Vertebrata; Euteleostomi; Mammalia; Eutheria; Euarchontoglires; Glires; Rodentia; Myomorpha; Muroidea; Muridae; Murinae; Praomys	Cote d'Ivoire				AKB604		1
EU073000	Praomys rostratus-EU073000	Praomys rostratus	0.287	EU073000.1	West African Praomys	Praomys rostratus voucher AKB629 D-loop, partial sequence; mitochondrial	Standard	100.801	DNA	Praomys rostratus	DLOOP	>Praomys rostratus-EU073000	GCTTACACCAGTCTTGTAAACCAAAAATGAAGAACAAATCTTCTTAGGACATCAAGAAGAAGGAACACTCCCCACCATCAACACCCAAAGCTGATATTCTCGTTAAACTACTTCTTGACGTACATAAAATTATCTAGTACATTAGAACATTTATGTATATCGTACATTAAATTATTTACCCCTAGCATATAAGCAAGTATTATTAATCAATGATCTAAAGACTTAAAACTATTATTCAACATAAACCCATAATAACATGAATATTATGTACATTACATATAATTAATGTTAATAAGACATATCTGTGTTATCTTACATACACCATTA	328		6 KB	Eukaryota; Metazoa; Chordata; Craniata; Vertebrata; Euteleostomi; Mammalia; Eutheria; Euarchontoglires; Glires; Rodentia; Myomorpha; Muroidea; Muridae; Murinae; Praomys	Cote d'Ivoire				AKB629		1
EU073001	Praomys rostratus-EU073001	Praomys rostratus	0.287	EU073001.1	West African Praomys	Praomys rostratus voucher AKB599 D-loop, partial sequence; mitochondrial	Standard	100.805	DNA	Praomys rostratus	DLOOP	>Praomys rostratus-EU073001	GCTTACACCAGTCTTGTAAACCAAAAATGAAGAACAAATCTTCTTAGGACATCAAGAAGAAGGAACACTCCCCACCATCAACACCCAAAGCTGATATTCTCGTTAAACTACTTCTTGACGTACATAAAATTATCTAGTACATTAGAACATTTATGTATATCGTACATTAAATTATTTACCCCTAGCATATAAGCAAGTATTATTAATCAATGATCTAAAGACTTAAAACTATTATTCAACATAAAACCCATAATAACATGAATATTATGTACATTACATATAATTAATGTTAATAAGACATATCTGTGTTATCTTACATACACCATTA	328		6 KB	Eukaryota; Metazoa; Chordata; Craniata; Vertebrata; Euteleostomi; Mammalia; Eutheria; Euarchontoglires; Glires; Rodentia; Myomorpha; Muroidea; Muridae; Murinae; Praomys	Cote d'Ivoire				AKB599		1
EU073002	Praomys rostratus-EU073002	Praomys rostratus	0.293	EU073002.1	West African Praomys	Praomys rostratus voucher AKB596 D-loop, partial sequence; mitochondrial	Standard	100.837	DNA	Praomys rostratus	DLOOP	>Praomys rostratus-EU073002	GCTTACACCAGTCTTGTAAACCAAAAATGAAGAACAAATCTTCTTAGGGCATCAAGAAGAAGGAATACTCCCCACCATCAACACCCAAAGCTGATATTCTCGTTAAACTACTTCTTGACGTACATAAAATTATCTAGTACATTAGAACATTTATGTATATCGTACATTAAATTATTTACCCCTAGCATATAAGCAAGTATTATTAATCAATGATCTAAAGACTTAAAACTATTATTCAACATAAAACCTATAACAACATGAATATTATGTATATTACATATAATTAATGCTAACAGGACATATCTGTGTTATCTTACATACACCATTA	328		6 KB	Eukaryota; Metazoa; Chordata; Craniata; Vertebrata; Euteleostomi; Mammalia; Eutheria; Euarchontoglires; Glires; Rodentia; Myomorpha; Muroidea; Muridae; Murinae; Praomys	Cote d'Ivoire				AKB596		1
EU073003	Praomys rostratus-EU073003	Praomys rostratus	0.28	EU073003.1	West African Praomys	Praomys rostratus voucher AKB594 D-loop, partial sequence; mitochondrial	Standard	100.826	DNA	Praomys rostratus	DLOOP	>Praomys rostratus-EU073003	GCTTACACCAGTCTTGTAAACCAAAAATGAAGAACAAATCTTCTTAGGACATCAAGAAGAAGGAATACTCCCCACCATCAACACCCAAAGCTGATATTCTCGTTAAACTACTTCTTGACGTACATAAAATTATCTAGTACATTAGAACATTTATGTATATCGTACATTAAATTATTTACCCCTAGCATATAAGCAAGTATTATTAATCAATGATCTAAAGACTTATAACTATTATTCAACATAAAACTCATAATAACATGAATATTACGTATATTACATATAATTAATGTTAATAAGACATATCTGTGTTATCTTACATACACCATTA	328		6 KB	Eukaryota; Metazoa; Chordata; Craniata; Vertebrata; Euteleostomi; Mammalia; Eutheria; Euarchontoglires; Glires; Rodentia; Myomorpha; Muroidea; Muridae; Murinae; Praomys	Cote d'Ivoire				AKB594		1
EU073004	Praomys rostratus-EU073004	Praomys rostratus	0.287	EU073004.1	West African Praomys	Praomys rostratus voucher AKB586 D-loop, partial sequence; mitochondrial	Standard	100.836	DNA	Praomys rostratus	DLOOP	>Praomys rostratus-EU073004	GCTTACACCAGTCTTGTAAACCAAAAATGAAGAACAAATCTTCTTAGGACATCAAGAAGAAGGAATACTCCCCACCATCAACACCCAAAGCTGATATTCTCATTAAACTACTTCTTGACGTACATAAAATTATCTAGTACATTAGAACATTTATGTATATCGTACATTAAATTATTTACCCCTAGCATATAAGCAAGTATTATTAATCAATGATTTAAAGACTTAAAACTATTATTTAACATAAAACCCATAATAACATGAATATTATGCGTACTACATATAATTAATGCTAGTAAGACATATCTGTGTTATCTTACATACACCATTA	328		6 KB	Eukaryota; Metazoa; Chordata; Craniata; Vertebrata; Euteleostomi; Mammalia; Eutheria; Euarchontoglires; Glires; Rodentia; Myomorpha; Muroidea; Muridae; Murinae; Praomys	Cote d'Ivoire				AKB586		1
EU073005	Praomys rostratus-EU073005	Praomys rostratus	0.287	EU073005.1	West African Praomys	Praomys rostratus voucher AKB579 D-loop, partial sequence; mitochondrial	Standard	100.836	DNA	Praomys rostratus	DLOOP	>Praomys rostratus-EU073005	GCTTACACCAGTCTTGTAAACCAAAAATGAAGAACAAATCTTCTTAGGACATCAAGAAGAAGGAATACTCCCCACCATCAACACCCAAAGCTGATATTCTCATTAAACTACTTCTTGACGTACATAAAATTATCTAGTACATTAGAACATTTATGTATATCGTACATTAAATTATTTACCCCTAGCATATAAGCAAGTATTATTAATCAATGATTTAAAGACTTAAAACTATTATTTAACATAAAACCCATAATAACATGAATATTATGCGTACTACATATAATTAATGCTAGTAAGACATATCTGTGTTATCTTACATACACCATTA	328		6 KB	Eukaryota; Metazoa; Chordata; Craniata; Vertebrata; Euteleostomi; Mammalia; Eutheria; Euarchontoglires; Glires; Rodentia; Myomorpha; Muroidea; Muridae; Murinae; Praomys	Cote d'Ivoire				AKB579		1
EU073006	Praomys rostratus-EU073006	Praomys rostratus	0.29	EU073006.1	West African Praomys	Praomys rostratus voucher AKB578 D-loop, partial sequence; mitochondrial	Standard	100.821	DNA	Praomys rostratus	DLOOP	>Praomys rostratus-EU073006	GCTTACACCAGTCTTGTAAACCAAAAATGAAGAACAAATCTTCTTAGGACATCAAGAAGAAGGAATACTCCCCACCATCAACACCCAAAGCTGATATTCTCGTTAAACTACTTCTTGACGTACATAAAATTATCTAGTACATTAGAACATTTATGTATATCGTACATTAAATTATTTACCCCTAGCATATAAGCAAGTATTATTAATCAATGATCTAAAGACTTAAAACTATTATTCAACATAAAACCCATAACAACATGAATATTACGTATATTACATATAATTAATGTTAATAGGACATATCTGTGTTATCTTACATACACCATTA	328		6 KB	Eukaryota; Metazoa; Chordata; Craniata; Vertebrata; Euteleostomi; Mammalia; Eutheria; Euarchontoglires; Glires; Rodentia; Myomorpha; Muroidea; Muridae; Murinae; Praomys	Cote d'Ivoire				AKB578		1
EU073007	Praomys rostratus-EU073007	Praomys rostratus	0.287	EU073007.1	West African Praomys	Praomys rostratus voucher AKB608 D-loop, partial sequence; mitochondrial	Standard	100.801	DNA	Praomys rostratus	DLOOP	>Praomys rostratus-EU073007	GCTTACACCAGTCTTGTAAACCAAAAATGAAGAACAAATCTTCTTAGGACATCAAGAAGAAGGAACACTCCCCACCATCAACACCCAAAGCTGATATTCTCGTTAAACTACTTCTTGACGTACATAAAATTATCTAGTACATTAGAACATTTATGTATATCGTACATTAAATTATTTACCCCTAGCATATAAGCAAGTATTATTAATCAATGATCTAAAGACTTAAAACTATTATTCAACATAAACCCATAATAACATGAATATTATGTACATTACATATAATTAATGTTAATAAGACATATCTGTGTTATCTTACATACACCATTA	328		6 KB	Eukaryota; Metazoa; Chordata; Craniata; Vertebrata; Euteleostomi; Mammalia; Eutheria; Euarchontoglires; Glires; Rodentia; Myomorpha; Muroidea; Muridae; Murinae; Praomys	Cote d'Ivoire				AKB608		1
EU073008	Praomys rostratus-EU073008	Praomys rostratus	0.287	EU073008.1	West African Praomys	Praomys rostratus voucher AKB583 D-loop, partial sequence; mitochondrial	Standard	100.796	DNA	Praomys rostratus	DLOOP	>Praomys rostratus-EU073008	GCTTACACCAGTCTTGTAAACCAAAAATGAAGAACAAATCTTCTTAGGACATCAAGAAGAAGGAATACTCCCCACCATCAACACCCAAAGCTGATATTCTCGTTAAACTACTTCTTGACGTACATAAAATTATCTAGTACATTAGAACATTTATGTATATCGTACATTAAATTATTTACCCCTAGCATATAAGCAAGTATTATTAATCAATGATCTAAAGACTTATAACTATTATTCAACATAAAACCCATAATAACATGAATATTACGCATATTACATATAATTAATGTTAATAAGACATATCTGTGTTATCTTACATACACCATTA	328		6 KB	Eukaryota; Metazoa; Chordata; Craniata; Vertebrata; Euteleostomi; Mammalia; Eutheria; Euarchontoglires; Glires; Rodentia; Myomorpha; Muroidea; Muridae; Murinae; Praomys	Cote d'Ivoire				AKB583		1
EU073009	Praomys rostratus-EU073009	Praomys rostratus	0.287	EU073009.1	West African Praomys	Praomys rostratus voucher AKB633 D-loop, partial sequence; mitochondrial	Standard	100.801	DNA	Praomys rostratus	DLOOP	>Praomys rostratus-EU073009	GCTTACACCAGTCTTGTAAACCAAAAATGAAGAACAAATCTTCTTAGGACATCAAGAAGAAGGAACACTCCCCACCATCAACACCCAAAGCTGATATTCTCGTTAAACTACTTCTTGACGTACATAAAATTATCTAGTACATTAGAACATTTATGTATATCGTACATTAAATTATTTACCCCTAGCATATAAGCAAGTATTATTAATCAATGATCTAAAGACTTAAAACTATTATTCAACATAAACCCATAATAACATGAATATTATGTACATTACATATAATTAATGTTAATAAGACATATCTGTGTTATCTTACATACACCATTA	328		6 KB	Eukaryota; Metazoa; Chordata; Craniata; Vertebrata; Euteleostomi; Mammalia; Eutheria; Euarchontoglires; Glires; Rodentia; Myomorpha; Muroidea; Muridae; Murinae; Praomys	Cote d'Ivoire				AKB633		1
EU073010	Praomys rostratus-EU073010	Praomys rostratus	0.284	EU073010.1	West African Praomys	Praomys rostratus voucher AKB632 D-loop, partial sequence; mitochondrial	Standard	100.82	DNA	Praomys rostratus	DLOOP	>Praomys rostratus-EU073010	GCTTACACCAGTCTTGTAAACCAAAAATGAAGAACAAATCTTCTTAGGACATCAAGAAGAAGGAATACTCCCCACCATCAACACCCAAAGCTGATATTCTCGTTAAACTACTTCTTGACGTACATAAAATTATCTAGTACATTAGAACATTTATGTATATCGTACATTAAATTATTTACCCCTAGCATATAAGCAAGTATTATTAATCAATGATCTAAAGACTTAAAACTATTATTCAACATAAAACCTATAATAACATGAATATTACATATATTACATATAATTAATGCTAATAGGACATATCTGTGTTATCTTACATACACCATTA	328		6 KB	Eukaryota; Metazoa; Chordata; Craniata; Vertebrata; Euteleostomi; Mammalia; Eutheria; Euarchontoglires; Glires; Rodentia; Myomorpha; Muroidea; Muridae; Murinae; Praomys	Cote d'Ivoire				AKB632		1
EU073011	Praomys tullbergi-EU073011	Praomys tullbergi	0.276	EU073011.1	mitochondrion Praomys tullbergi	Praomys tullbergi voucher AKB354 D-loop, partial sequence; mitochondrial	Standard	100.548	DNA	Praomys tullbergi	DLOOP	>Praomys tullbergi-EU073011	GCTTACACCAGTCTTGTAAACCAAAAATGAAGAATAAATCTTCTTAGGGCATCAAGAAGAAGGAATATTCCCCACCATCAACACCCAAAGCTGATATTCTCATTAAACTACTTCTTGACGTACATAAAATTATCTAGTACATAAGACATTTATGTATATCGTACATTAAATTATTTACCCCTAGCATATAAGCATGTATTATTAATTAATGATTTAAGACATAAAAACATTATCTAACATTAAACCTATATCAACATGAATATTATAACTTCTACATATAATTAATGTTAAAAGGACATATCTGTGTTATCTTACATACACCATTA	327		6 KB	Eukaryota; Metazoa; Chordata; Craniata; Vertebrata; Euteleostomi; Mammalia; Eutheria; Euarchontoglires; Glires; Rodentia; Myomorpha; Muroidea; Muridae; Murinae; Praomys	Cote d'Ivoire				AKB354		1
EU073012	Praomys tullbergi-EU073012	Praomys tullbergi	0.284	EU073012.1	mitochondrion Praomys tullbergi	Praomys tullbergi voucher AKB143 D-loop, partial sequence; mitochondrial	Standard	100.578	DNA	Praomys tullbergi	DLOOP	>Praomys tullbergi-EU073012	GCTTACACCAGTCTTGTAAACCAAAAATGAAGAATAAATCTTCTTAGGGCATCAAGAAGAAGGAATATTCCCCACCATCAACACCCAAAGCTGATATTCTCATTAAACTACTTCTTGACGTACATAAAATTATCTAGTACATGAGACATTTATGTATATCGTACATTAAATTATTTACCCCTAGCATATAAGCAAGTATTATTAATTAATGATTTAAGGACATAAAAACATTATCTAACATTAAACCCATATCAACATGAATATTATAACTTCTACATATAATTAATGTTAAAAGGACATATCTGTGTTATCTTACATACACCATTA	327		6 KB	Eukaryota; Metazoa; Chordata; Craniata; Vertebrata; Euteleostomi; Mammalia; Eutheria; Euarchontoglires; Glires; Rodentia; Myomorpha; Muroidea; Muridae; Murinae; Praomys	Cote d'Ivoire				AKB143		1
EU073013	Praomys tullbergi-EU073013	Praomys tullbergi	0.287	EU073013.1	mitochondrion Praomys tullbergi	Praomys tullbergi voucher AKB263 D-loop, partial sequence; mitochondrial	Standard	100.636	DNA	Praomys tullbergi	DLOOP	>Praomys tullbergi-EU073013	GCTTACACCAGTCTTGTAAACCAAAAATGAAGAAAAGAAGAAGGAATATTCCCCACCATCAACACCCAAAGCTGATATTCTCATTAAACTACTTCTTGACGTACATAAAATTATCTAGTACATAAGACATTTATGTATATCGTACATTAAGTTATTTACCCCTAGCATATAAGCAAGTATTATTAATCAATGATTTAAGGATATACAAATAATATCTAACATTAAACCTATTCAACATGGATATTATAACTCCTACATATAGTTAATGTTAAAAGGACATATCTGTGTTATCTTACATACACCATTA	327		6 KB	Eukaryota; Metazoa; Chordata; Craniata; Vertebrata; Euteleostomi; Mammalia; Eutheria; Euarchontoglires; Glires; Rodentia; Myomorpha; Muroidea; Muridae; Murinae; Praomys	Cote d'Ivoire				AKB263		1
EU073014	Praomys tullbergi-EU073014	Praomys tullbergi	0.275	EU073014.1	mitochondrion Praomys tullbergi	Praomys tullbergi voucher AKB197 D-loop, partial sequence; mitochondrial	Standard	100.561	DNA	Praomys tullbergi	DLOOP	>Praomys tullbergi-EU073014	GCTTACACCAGTCTTGTAAACCAAAAATGAAGAATAAATCTTCTTAGGGCATCAAGAAGAAGGAATATTCCCCACCATCAACACCCAAAGCTGATATTCTCATTAAACTACTTCTTGACGTACATAAAATTATCTAGTACATAAGACATTTATGTATATCGTACATTAAATTATTTACCCCTAGCATATAAGCAAGTATTATTAATTAATGATTTAAAGATATAAAAACATCACTTAACATTAAACCTATATCAACATGAATATTATAACTTCTACATATAATTAATGTTAAAAGGACATATCTGTGTTATCTTACATACACCATTA	327		6 KB	Eukaryota; Metazoa; Chordata; Craniata; Vertebrata; Euteleostomi; Mammalia; Eutheria; Euarchontoglires; Glires; Rodentia; Myomorpha; Muroidea; Muridae; Murinae; Praomys	Cote d'Ivoire				AKB197		1
EU073015	Praomys tullbergi-EU073015	Praomys tullbergi	0.275	EU073015.1	mitochondrion Praomys tullbergi	Praomys tullbergi voucher AKB209 D-loop, partial sequence; mitochondrial	Standard	100.561	DNA	Praomys tullbergi	DLOOP	>Praomys tullbergi-EU073015	GCTTACACCAGTCTTGTAAACCAAAAATGAAGAATAAATCTTCTTAGGGCATCAAGAAGAAGGAATATTCCCCACCATCAACACCCAAAGCTGATATTCTCATTAAACTACTTCTTGACGTACATAAAATTATCTAGTACATAAGACATTTATGTATATCGTACATTAAATTATTTACCCCTAGCATATAAGCAAGTATTATTAATTAATGATTTAAAGATATAAAAACATCACTTAACATTAAACCTATATCAACATGAATATTATAACTTCTACATATAATTAATGTTAAAAGGACATATCTGTGTTATCTTACATACACCATTA	327		6 KB	Eukaryota; Metazoa; Chordata; Craniata; Vertebrata; Euteleostomi; Mammalia; Eutheria; Euarchontoglires; Glires; Rodentia; Myomorpha; Muroidea; Muridae; Murinae; Praomys	Cote d'Ivoire				AKB209		1
EU073016	Praomys tullbergi-EU073016	Praomys tullbergi	0.275	EU073016.1	mitochondrion Praomys tullbergi	Praomys tullbergi voucher AKB204 D-loop, partial sequence; mitochondrial	Standard	100.561	DNA	Praomys tullbergi	DLOOP	>Praomys tullbergi-EU073016	GCTTACACCAGTCTTGTAAACCAAAAATGAAGAATAAATCTTCTTAGGGCATCAAGAAGAAGGAATATTCCCCACCATCAACACCCAAAGCTGATATTCTCATTAAACTACTTCTTGACGTACATAAAATTATCTAGTACATAAGACATTTATGTATATCGTACATTAAATTATTTACCCCTAGCATATAAGCAAGTATTATTAATTAATGATTTAAAGATATAAAAACATCACTTAACATTAAACCTATATCAACATGAATATTATAACTTCTACATATAATTAATGTTAAAAGGACATATCTGTGTTATCTTACATACACCATTA	327		6 KB	Eukaryota; Metazoa; Chordata; Craniata; Vertebrata; Euteleostomi; Mammalia; Eutheria; Euarchontoglires; Glires; Rodentia; Myomorpha; Muroidea; Muridae; Murinae; Praomys	Cote d'Ivoire				AKB204		1
EU349778	Praomys jacksoni-EU349778	Praomys jacksoni	0.399	EU349778.1	mitochondrion Praomys jacksoni	Praomys jacksoni voucher CM 102584 cytochrome b (cytb) gene, partial cds; mitochondrial	Vertebrate Mitochondrial	348.913	DNA	Praomys jacksoni	CYTB	>Praomys jacksoni-EU349778	ATGACAAACATCCGAAAAACCCACCCACTTCTTAAAATAATTAACCATTCTTTCATTGACCTTCCTGCCCCATCAAATATTTCATCATGATGAAACTTCGGCTCACTATTAGGAGTCTGCTTAATAATCCAAATTATCACAGGCCTTTTCCTAGCTATACACTACACATCAGATACAACAACAGCATTTTCATCAGTAACACATATTTGCCGAGACGTAAACTACGGATGACTAATCCGATACATACACGCAAACGGAGCATCAATATTCTTCATTTGTCTTTTCCTCCATGTAGGCCGAGGAATGTACTATGGATCCTACGCCTTTATAGAAACATGAAACATCGGAGTGGTCTTACTCTTTGCAGTGATAGCCACCGCATTTATAGGCTATGTCCTC…	1140		8 KB	Eukaryota; Metazoa; Chordata; Craniata; Vertebrata; Euteleostomi; Mammalia; Eutheria; Euarchontoglires; Glires; Rodentia; Myomorpha; Muroidea; Muridae; Murinae; Praomys					CM 102584		1
EU349779	Praomys tullbergi-EU349779	Praomys tullbergi	0.378	EU349779.1	mitochondrion Praomys tullbergi	Praomys tullbergi voucher CM 108199 cytochrome b (cytb) gene, partial cds; mitochondrial	Vertebrate Mitochondrial	349.008	DNA	Praomys tullbergi	CYTB	>Praomys tullbergi-EU349779	ATGACAAACATCCGAAAAACCCACCCACTATTCAAAATTATTAACCACTCTTTCATCGACCTACCCGCCCCTTCAAACATTTCATCATGATGAAACTTCGGCTCACTACTAGGAATTTGCCTAATAATTCAAATCATCACAGGCCTCTTCCTAGCAATACACTATACATCAGACACAATAACAGCATTTTCATCAGTTACACATATCTGCCGAGATGTAAACTACGGATGACTAATCCGATATTTACACGCAAACGGAGCATCAATATTTTTTATTTGCCTCTTCCTCCACGTAGGACGAGGAATATACTATGGATCTTATACCTTTATAGAAACATGAAACATTGGAGTTGTCTTACTCTTCACAGTCATAGCCACTGCATTTATAGGCTATGTTCTC…	1140		8 KB	Eukaryota; Metazoa; Chordata; Craniata; Vertebrata; Euteleostomi; Mammalia; Eutheria; Euarchontoglires; Glires; Rodentia; Myomorpha; Muroidea; Muridae; Murinae; Praomys					CM 108199		1
EU519320	Praomys tullbergi-EU519320	Praomys tullbergi	0.378	EU519320.1	mitochondrion Praomys tullbergi	Praomys tullbergi voucher P0759 cytochrome b (cytb) gene, partial cds; mitochondrial	Vertebrate Mitochondrial	244.455	DNA	Praomys tullbergi	CYTB	>Praomys tullbergi-EU519320	ACCCACCCACTATTCAAAATTATTAATCACTCCTTCATTGACCTACCCGCCCCTTCAAACATTTCATCATGATGAAACTTTGGCTCACTACTAGGAATCTGCCTAATAATCCAAATTATCACAGGCCTATTTCTAGCAATACATTACACATCAGACACAATAACAGCATTTTCATCAGTAACACATATCTGTCGAGATGTAAACTACGGATGACTAATCCGATATATACACGCAAACGGAGCATCAATATTTTTTATTTGCCTTTTTCTCCACGTAGGACGAGGGGTATATTATGGATCTTATACCTTTATAGAAACATGAAACATCGGAGTCATCTTACTCTTCACAGTTATAGCCACCGCATTCATAGGCTATGTTCTTCCATGAGGACAAATATCA…	798		8 KB	Eukaryota; Metazoa; Chordata; Craniata; Vertebrata; Euteleostomi; Mammalia; Eutheria; Euarchontoglires; Glires; Rodentia; Myomorpha; Muroidea; Muridae; Murinae; Praomys	Guinea				P0759		1
EU519321	Praomys tullbergi-EU519321	Praomys tullbergi	0.378	EU519321.1	mitochondrion Praomys tullbergi	Praomys tullbergi voucher P0809 cytochrome b (cytb) gene, partial cds; mitochondrial	Vertebrate Mitochondrial	244.455	DNA	Praomys tullbergi	CYTB	>Praomys tullbergi-EU519321	ACCCACCCACTATTCAAAATTATTAATCACTCCTTCATTGACCTACCCGCCCCTTCAAACATTTCATCATGATGAAACTTTGGCTCACTACTAGGAATCTGCCTAATAATCCAAATTATCACAGGCCTATTTCTAGCAATACATTACACATCAGACACAATAACAGCATTTTCATCAGTAACACATATCTGTCGAGATGTAAACTACGGATGACTAATCCGATATATACACGCAAACGGAGCATCAATATTTTTTATTTGCCTTTTTCTCCACGTAGGACGAGGGGTATATTATGGATCTTATACCTTTATAGAAACATGAAACATCGGAGTCATCTTACTCTTCACAGTTATAGCCACCGCATTCATAGGCTATGTTCTTCCATGAGGACAAATATCA…	798		8 KB	Eukaryota; Metazoa; Chordata; Craniata; Vertebrata; Euteleostomi; Mammalia; Eutheria; Euarchontoglires; Glires; Rodentia; Myomorpha; Muroidea; Muridae; Murinae; Praomys	Guinea				P0809		1
EU519322	Praomys tullbergi-EU519322	Praomys tullbergi	0.378	EU519322.1	mitochondrion Praomys tullbergi	Praomys tullbergi voucher P3756 cytochrome b (cytb) gene, partial cds; mitochondrial	Vertebrate Mitochondrial	244.455	DNA	Praomys tullbergi	CYTB	>Praomys tullbergi-EU519322	ACCCACCCACTATTCAAAATTATTAATCACTCCTTCATTGACCTACCCGCCCCTTCAAACATTTCATCATGATGAAACTTTGGCTCACTACTAGGAATCTGCCTAATAATCCAAATTATCACAGGCCTATTTCTAGCAATACATTACACATCAGACACAATAACAGCATTTTCATCAGTAACACATATCTGTCGAGATGTAAACTACGGATGACTAATCCGATATATACACGCAAACGGAGCATCAATATTTTTTATTTGCCTTTTTCTCCACGTAGGACGAGGGGTATATTATGGATCTTATACCTTTATAGAAACATGAAACATCGGAGTCATCTTACTCTTCACAGTTATAGCCACCGCATTCATAGGCTATGTTCTTCCATGAGGACAAATATCA…	798		8 KB	Eukaryota; Metazoa; Chordata; Craniata; Vertebrata; Euteleostomi; Mammalia; Eutheria; Euarchontoglires; Glires; Rodentia; Myomorpha; Muroidea; Muridae; Murinae; Praomys	Guinea				P3756		1
EU519323	Praomys tullbergi-EU519323	Praomys tullbergi	0.378	EU519323.1	mitochondrion Praomys tullbergi	Praomys tullbergi voucher BMK58 cytochrome b (cytb) gene, partial cds; mitochondrial	Vertebrate Mitochondrial	244.455	DNA	Praomys tullbergi	CYTB	>Praomys tullbergi-EU519323	ACCCACCCACTATTCAAAATTATTAATCACTCCTTCATTGACCTACCCGCCCCTTCAAACATTTCATCATGATGAAACTTTGGCTCACTACTAGGAATCTGCCTAATAATCCAAATTATCACAGGCCTATTTCTAGCAATACATTACACATCAGACACAATAACAGCATTTTCATCAGTAACACATATCTGTCGAGATGTAAACTACGGATGACTAATCCGATATATACACGCAAACGGAGCATCAATATTTTTTATTTGCCTTTTTCTCCACGTAGGACGAGGGGTATATTATGGATCTTATACCTTTATAGAAACATGAAACATCGGAGTCATCTTACTCTTCACAGTTATAGCCACCGCATTCATAGGCTATGTTCTTCCATGAGGACAAATATCA…	798		8 KB	Eukaryota; Metazoa; Chordata; Craniata; Vertebrata; Euteleostomi; Mammalia; Eutheria; Euarchontoglires; Glires; Rodentia; Myomorpha; Muroidea; Muridae; Murinae; Praomys	Guinea				BMK58		1
EU519324	Praomys tullbergi-EU519324	Praomys tullbergi	0.377	EU519324.1	mitochondrion Praomys tullbergi	Praomys tullbergi voucher DV180 cytochrome b (cytb) gene, partial cds; mitochondrial	Vertebrate Mitochondrial	244.439	DNA	Praomys tullbergi	CYTB	>Praomys tullbergi-EU519324	ACCCACCCACTATTCAAAATTATTAATCACTCCTTCATTGACCTGCCCGCCCCTTCAAATATTTCATCATGATGAAACTTTGGCTCACTACTAGGAATCTGCCTAATAATCCAAATTATCACAGGCCTATTTCTAGCAATACATTACACATCAGACACAATAACAGCATTTTCATCAGTAACACATATCTGTCGAGATGTAAACTACGGATGACTAATCCGATATATACACGCAAACGGAGCATCAATATTTTTTATTTGCCTTTTTCTCCACGTAGGACGAGGAATATACTATGGATCCTATACCTTTATAGAAACATGAAACATCGGAGTCATCTTACTCTTCACAGTTATAGCCACCGCATTCATAGGCTATGTTCTTCCATGAGGACAAATATCA…	798		8 KB	Eukaryota; Metazoa; Chordata; Craniata; Vertebrata; Euteleostomi; Mammalia; Eutheria; Euarchontoglires; Glires; Rodentia; Myomorpha; Muroidea; Muridae; Murinae; Praomys	Ghana				DV180		1
EU519325	Praomys tullbergi-EU519325	Praomys tullbergi	0.375	EU519325.1	mitochondrion Praomys tullbergi	Praomys tullbergi voucher DV191 cytochrome b (cytb) gene, partial cds; mitochondrial	Vertebrate Mitochondrial	244.438	DNA	Praomys tullbergi	CYTB	>Praomys tullbergi-EU519325	ACCCACCCACTATTCAAAATTATTAATCACTCCTTCATTGACCTACCCGCCCCTTCAAATATTTCATCATGATGAAACTTTGGCTCACTACTAGGAATCTGCCTAATAATCCAAATTATCACAGGCCTATTTCTAGCAATACATTACACATCAGACACAATAACAGCATTTTCATCAGTAACACATATCTGTCGAGATGTAAACTACGGATGACTAATCCGATATATACACGCAAACGGAGCATCAATATTTTTTATTTGCCTTTTTCTCCACGTAGGACGAGGAATATACTATGGATCTTATACCTTTATAGAAACATGAAACATCGGAGTCATCTTACTCTTCACAGTTATAGCCACCGCATTCATAGGCTATGTTCTTCCATGAGGACAAATATCA…	798		8 KB	Eukaryota; Metazoa; Chordata; Craniata; Vertebrata; Euteleostomi; Mammalia; Eutheria; Euarchontoglires; Glires; Rodentia; Myomorpha; Muroidea; Muridae; Murinae; Praomys	Ghana				DV191		1
EU519326	Praomys tullbergi-EU519326	Praomys tullbergi	0.375	EU519326.1	mitochondrion Praomys tullbergi	Praomys tullbergi voucher DV227 cytochrome b (cytb) gene, partial cds; mitochondrial	Vertebrate Mitochondrial	244.438	DNA	Praomys tullbergi	CYTB	>Praomys tullbergi-EU519326	ACCCACCCACTATTCAAAATTATTAATCACTCCTTCATTGACCTACCCGCCCCTTCAAATATTTCATCATGATGAAACTTTGGCTCACTACTAGGAATCTGCCTAATAATCCAAATTATCACAGGCCTATTTCTAGCAATACATTACACATCAGACACAATAACAGCATTTTCATCAGTAACACATATCTGTCGAGATGTAAACTACGGATGACTAATCCGATATATACACGCAAACGGAGCATCAATATTTTTTATTTGCCTTTTTCTCCACGTAGGACGAGGAATATACTATGGATCTTATACCTTTATAGAAACATGAAACATCGGAGTCATCTTACTCTTCACAGTTATAGCCACCGCATTCATAGGCTATGTTCTTCCATGAGGACAAATATCA…	798		8 KB	Eukaryota; Metazoa; Chordata; Craniata; Vertebrata; Euteleostomi; Mammalia; Eutheria; Euarchontoglires; Glires; Rodentia; Myomorpha; Muroidea; Muridae; Murinae; Praomys	Ghana				DV227		1
EU519327	Praomys tullbergi-EU519327	Praomys tullbergi	0.373	EU519327.1	mitochondrion Praomys tullbergi	Praomys tullbergi voucher DV230 cytochrome b (cytb) gene, partial cds; mitochondrial	Vertebrate Mitochondrial	244.422	DNA	Praomys tullbergi	CYTB	>Praomys tullbergi-EU519327	ACCCACCCACTATTCAAAATTATTAATCACTCCTTCATTGACCTACCCGCCCCTTCAAATATTTCATCATGATGAAACTTTGGCTCACTACTAGGAATCTGCCTAATAATCCAAATTATCACAGGCCTATTTCTAGCAATACATTACACATCAGACACAATAACAGCATTTTCATCAGTAACACATATCTGTCGAGATGTAAACTACGGATGACTAATCCGATATATACACGCAAACGGAGCATCAATATTTTTTATTTGCCTTTTTCTCCACGTAGGACGAGGAATATACTATGGATCTTATACCTTTATAGAAACATGAAACATCGGAGTCATCCTACTCTTCACAGTTATAGCCACCGCATTCATAGGCTATGTTCTTCCATGAGGACAAATATCA…	798		8 KB	Eukaryota; Metazoa; Chordata; Craniata; Vertebrata; Euteleostomi; Mammalia; Eutheria; Euarchontoglires; Glires; Rodentia; Myomorpha; Muroidea; Muridae; Murinae; Praomys	Ghana				DV230		1
EU519328	Praomys tullbergi-EU519328	Praomys tullbergi	0.373	EU519328.1	mitochondrion Praomys tullbergi	Praomys tullbergi voucher DV231 cytochrome b (cytb) gene, partial cds; mitochondrial	Vertebrate Mitochondrial	244.453	DNA	Praomys tullbergi	CYTB	>Praomys tullbergi-EU519328	ACTCACCCACTATTCAAAATTATTAATCACTCCTTCATTGACCTACCCGCCCCTTCAAATATTTCATCATGATGAAACTTTGGCTCACTACTAGGAATCTGCCTAATAATCCAAATTATCACAGGCCTATTTCTAGCAATACATTACACATCAGACACAATAACAGCATTTTCATCAGTAACACATATCTGTCGAGATGTAAACTACGGATGACTAATCCGATATATACACGCAAACGGAGCATCAATATTTTTTATTTGCCTTTTTCTCCACGTAGGACGAGGAATATACTATGGATCTTATACCTTTATAGAAACATGAAACATCGGAGTCATCTTACTCTTCACAGTTATAGCCACCGCATTCATAGGCTATGTTCTTCCATGAGGACAAATATCA…	798		8 KB	Eukaryota; Metazoa; Chordata; Craniata; Vertebrata; Euteleostomi; Mammalia; Eutheria; Euarchontoglires; Glires; Rodentia; Myomorpha; Muroidea; Muridae; Murinae; Praomys	Ghana				DV231		1
EU519329	Praomys tullbergi-EU519329	Praomys tullbergi	0.372	EU519329.1	mitochondrion Praomys tullbergi	Praomys tullbergi voucher AKB217 cytochrome b (cytb) gene, partial cds; mitochondrial	Vertebrate Mitochondrial	244.468	DNA	Praomys tullbergi	CYTB	>Praomys tullbergi-EU519329	ACCCACCCACTATTCAAAATTATTAATCACTCCTTCATTGACCTACCCGCCCCTTCAAATATTTCATCATGATGAAACTTTGGCTCACTACTAGGAATCTGCCTAATAATCCAAATTATCACAGGCCTATTTCTAGCAATACATTACACATCAGACACAATAACAGCATTTTCATCAGTAACACATATCTGTCGAGATGTAAACTACGGATGACTAATCCGATATATACACGCAAACGGAGCATCAATATTTTTTATTTGCCTTTTTCTCCACGTAGGACGAGGAATATACTATGGATCTTATACCTTTATAGAAACATGAAACATCGGAGTCATCTTACTCTTCACAGTTATAGCCACCGCATTCATAGGCTATGTTCTTCCATGAGGACAAATATCA…	798		8 KB	Eukaryota; Metazoa; Chordata; Craniata; Vertebrata; Euteleostomi; Mammalia; Eutheria; Euarchontoglires; Glires; Rodentia; Myomorpha; Muroidea; Muridae; Murinae; Praomys	Cote d'Ivoire				AKB217		1
EU519330	Praomys tullbergi-EU519330	Praomys tullbergi	0.38	EU519330.1	mitochondrion Praomys tullbergi	Praomys tullbergi voucher AKB706 cytochrome b (cytb) gene, partial cds; mitochondrial	Vertebrate Mitochondrial	244.44	DNA	Praomys tullbergi	CYTB	>Praomys tullbergi-EU519330	ACCCACCCACCATTCAAAATTATTAATCACTCCTTCATTGACCTACCCGCCCCTTCAAACATTTCATCATGATGAAACTTTGGCTCACTACTAGGAATCTGCCTAATAATCCAAATTATCACAGGCCTATTTCTAGCAATACATTACACATCAGACACAATAACAGCATTTTCATCAGTAACACATATCTGTCGAGATGTAAACTACGGATGACTAATCCGATATATACACGCAAACGGAGCATCAATATTTTTTATTTGCCTTTTTCTCCACGTAGGACGAGGGATATATTATGGATCTTATACCTTTATAGAAACATGAAACATCGGAGTTATCTTACTCTTCACAGTTATAGCCACCGCATTCATAGGCTATGTTCTTCCATGAGGACAAATATCA…	798		8 KB	Eukaryota; Metazoa; Chordata; Craniata; Vertebrata; Euteleostomi; Mammalia; Eutheria; Euarchontoglires; Glires; Rodentia; Myomorpha; Muroidea; Muridae; Murinae; Praomys	Cote d'Ivoire				AKB706		1
EU519331	Praomys tullbergi-EU519331	Praomys tullbergi	0.377	EU519331.1	mitochondrion Praomys tullbergi	Praomys tullbergi voucher AKB713 cytochrome b (cytb) gene, partial cds; mitochondrial	Vertebrate Mitochondrial	244.461	DNA	Praomys tullbergi	CYTB	>Praomys tullbergi-EU519331	ACCCACCCACTATTCAAAATTATTAATCACTCCTTCATTGACCTACCCGCCCCTTCAAACATTTCATCATGATGAAACTTTGGCTCACTACTAGGAATCTGCCTAATAATCCAAATTATCACAGGCCTATTTCTAGCAATACATTATACATCAGACACAATAACAGCATTTTCATCAGTAACACATATCTGTCGAGATGTAAACTACGGATGACTAATCCGATATATACACGCAAACGGAGCATCTATATTTTTTATTTGCCTTTTTCTCCACGTAGGACGAGGGATATATTATGGATCTTATACCTTTATAGAAACATGAAACATCGGAGTCATCTTACTCTTCACAGTTATAGCCACCGCATTCATAGGCTATGTTCTTCCATGAGGACAAATATCA…	798		8 KB	Eukaryota; Metazoa; Chordata; Craniata; Vertebrata; Euteleostomi; Mammalia; Eutheria; Euarchontoglires; Glires; Rodentia; Myomorpha; Muroidea; Muridae; Murinae; Praomys	Cote d'Ivoire				AKB713		1
EU519332	Praomys tullbergi-EU519332	Praomys tullbergi	0.378	EU519332.1	mitochondrion Praomys tullbergi	Praomys tullbergi voucher AKB752 cytochrome b (cytb) gene, partial cds; mitochondrial	Vertebrate Mitochondrial	244.446	DNA	Praomys tullbergi	CYTB	>Praomys tullbergi-EU519332	ACCCACCCACTATTCAAAATTATTAATCACTCCTTCATTGACCTACCCGCCCCTTCAAACATTTCATCATGATGAAACTTTGGCTCACTACTAGGAATCTGCCTAATAATCCAAATTATCACAGGCCTATTTCTAGCAATACATTATACATCAGACACAATAACAGCATTTTCATCAGTAACACATATCTGTCGAGATGTAAACTACGGATGACTAATCCGATATATACACGCAAACGGAGCATCTATATTTTTTATTTGCCTTTTTCTCCACGTAGGACGAGGGATATATTATGGATCTTATACCTTTATAGAAACATGAAACATCGGAGTCATCTTACTCTTCACAGTTATAGCCACCGCATTCATAGGCTATGTTCTTCCATGAGGACAAATATCA…	798		8 KB	Eukaryota; Metazoa; Chordata; Craniata; Vertebrata; Euteleostomi; Mammalia; Eutheria; Euarchontoglires; Glires; Rodentia; Myomorpha; Muroidea; Muridae; Murinae; Praomys	Cote d'Ivoire				AKB752		1
EU519333	Praomys tullbergi-EU519333	Praomys tullbergi	0.377	EU519333.1	mitochondrion Praomys tullbergi	Praomys tullbergi voucher AKB372 cytochrome b (cytb) gene, partial cds; mitochondrial	Vertebrate Mitochondrial	244.439	DNA	Praomys tullbergi	CYTB	>Praomys tullbergi-EU519333	ACCCACCCACTATTCAAAATTATTAATCACTCCTTCATTGACCTACCCGCCCCTTCAAACATTTCATCATGATGAAACTTTGGCTCACTACTAGGAATCTGCCTAATAATCCAAATTATCACAGGCCTATTTCTAGCAATACATTACACATCAGACACAATAACAGCATTTTCATCAGTAACACATATCTGTCGAGATGTAAACTACGGATGACTAATCCGATATATACACGCAAACGGAGCATCAATATTTTTTATTTGCCTTTTTCTCCACGTAGGACGAGGGATATATTATGGATCTTATACCTTTATAGAAACATGAAACATCGGAGTCATCTTACTCTTCACAGTTATAGCCACCGCATTCATAGGCTATGTTCTTCCATGAGGACAAATATCA…	798		8 KB	Eukaryota; Metazoa; Chordata; Craniata; Vertebrata; Euteleostomi; Mammalia; Eutheria; Euarchontoglires; Glires; Rodentia; Myomorpha; Muroidea; Muridae; Murinae; Praomys	Cote d'Ivoire				AKB372		1
EU519334	Praomys tullbergi-EU519334	Praomys tullbergi	0.375	EU519334.1	mitochondrion Praomys tullbergi	Praomys tullbergi voucher AKB230 cytochrome b (cytb) gene, partial cds; mitochondrial	Vertebrate Mitochondrial	244.438	DNA	Praomys tullbergi	CYTB	>Praomys tullbergi-EU519334	ACCCACCCACTATTCAAAATTATTAATCACTCCTTCATTGACCTACCCGCCCCTTCAAATATTTCATCATGATGAAACTTTGGCTCACTACTAGGAATCTGCCTAATAATCCAAATTATCACAGGCCTATTTCTAGCAATACATTACACATCAGACACAATAACAGCATTTTCATCAGTAACACATATCTGTCGAGATGTAAACTACGGATGACTAATCCGATATATACACGCAAACGGAGCATCAATATTTTTTATTTGCCTTTTTCTCCACGTAGGACGAGGAATATACTATGGATCCTATACCTTTATAGAAACATGAAACATCGGAGTCATCTTACTCTTCACAGTTATAGCCACCGCATTCATAGGCTATGTTCTTCCATGAGGACAAATATCA…	798		8 KB	Eukaryota; Metazoa; Chordata; Craniata; Vertebrata; Euteleostomi; Mammalia; Eutheria; Euarchontoglires; Glires; Rodentia; Myomorpha; Muroidea; Muridae; Murinae; Praomys	Cote d'Ivoire				AKB230		1
EU519335	Praomys tullbergi-EU519335	Praomys tullbergi	0.375	EU519335.1	mitochondrion Praomys tullbergi	Praomys tullbergi voucher AKB247 cytochrome b (cytb) gene, partial cds; mitochondrial	Vertebrate Mitochondrial	244.438	DNA	Praomys tullbergi	CYTB	>Praomys tullbergi-EU519335	ACCCACCCACTATTCAAAATTATTAATCACTCCTTCATTGACCTACCCGCCCCTTCAAATATTTCATCATGATGAAACTTTGGCTCACTACTAGGAATCTGCCTAATAATCCAAATTATCACAGGCCTATTTCTAGCAATACATTACACATCAGACACAATAACAGCATTTTCATCAGTAACACATATCTGTCGAGATGTAAACTACGGATGACTAATCCGATATATACACGCAAACGGAGCATCAATATTTTTTATTTGCCTTTTTCTCCACGTAGGACGAGGAATATACTATGGATCTTATACCTTTATAGAAACATGAAACATCGGAGTCATCTTACTCTTCACAGTTATAGCCACCGCATTCATAGGCTATGTTCTTCCATGAGGACAAATATCA…	798		8 KB	Eukaryota; Metazoa; Chordata; Craniata; Vertebrata; Euteleostomi; Mammalia; Eutheria; Euarchontoglires; Glires; Rodentia; Myomorpha; Muroidea; Muridae; Murinae; Praomys	Cote d'Ivoire				AKB247		1
EU519336	Praomys tullbergi-EU519336	Praomys tullbergi	0.376	EU519336.1	mitochondrion Praomys tullbergi	Praomys tullbergi voucher AKB250 cytochrome b (cytb) gene, partial cds; mitochondrial	Vertebrate Mitochondrial	244.423	DNA	Praomys tullbergi	CYTB	>Praomys tullbergi-EU519336	ACCCACCCACTATTCAAAATTATTAATCACTCCTTCATTGACCTACCCGCCCCTTCAAATATTTCATCATGATGAAACTTTGGCTCACTACTAGGAATCTGCCTAATAATCCAAATTATCACAGGCCTATTTCTAGCAATACATTACACATCAGACACAATAACAGCATTTTCATCAGTAACACATATCTGTCGAGATGTAAACTACGGATGACTAATCCGATATATACACGCAAACGGAGCATCAATATTTTTTATTTGCCTTTTTCTCCACGTAGGACGAGGAATATACTATGGATCTTATACCTTTATAGAAACATGAAACATCGGAGTCATCTTACTCTTCACAGTTATAGCCACCGCATTCATAGGCTATGTTCTTCCATGAGGACAAATATCA…	798		8 KB	Eukaryota; Metazoa; Chordata; Craniata; Vertebrata; Euteleostomi; Mammalia; Eutheria; Euarchontoglires; Glires; Rodentia; Myomorpha; Muroidea; Muridae; Murinae; Praomys	Cote d'Ivoire				AKB250		1
EU519337	Praomys tullbergi-EU519337	Praomys tullbergi	0.376	EU519337.1	mitochondrion Praomys tullbergi	Praomys tullbergi voucher AKB264 cytochrome b (cytb) gene, partial cds; mitochondrial	Vertebrate Mitochondrial	244.423	DNA	Praomys tullbergi	CYTB	>Praomys tullbergi-EU519337	ACCCACCCACTATTCAAAATTATTAATCACTCCTTCATTGACCTACCCGCCCCTTCAAATATTTCATCATGATGAAACTTTGGCTCACTACTAGGAATCTGCCTAATAATCCAAATTATCACAGGCCTATTTCTAGCAATACATTACACATCAGACACAATAACAGCATTTTCATCAGTAACACATATCTGTCGAGATGTAAACTACGGATGACTAATCCGATATATACACGCAAACGGAGCATCAATATTTTTTATTTGCCTTTTTCTCCACGTAGGACGAGGAATATACTATGGATCTTATACCTTTATAGAAACATGAAACATCGGAGTCATCTTACTCTTCACAGTTATAGCCACCGCATTCATAGGCTATGTTCTTCCATGAGGACAAATATCA…	798		8 KB	Eukaryota; Metazoa; Chordata; Craniata; Vertebrata; Euteleostomi; Mammalia; Eutheria; Euarchontoglires; Glires; Rodentia; Myomorpha; Muroidea; Muridae; Murinae; Praomys	Cote d'Ivoire				AKB264		1
EU519338	Praomys tullbergi-EU519338	Praomys tullbergi	0.378	EU519338.1	mitochondrion Praomys tullbergi	Praomys tullbergi voucher AKB343 cytochrome b (cytb) gene, partial cds; mitochondrial	Vertebrate Mitochondrial	244.424	DNA	Praomys tullbergi	CYTB	>Praomys tullbergi-EU519338	ACCCACCCACCATTCAAAATTATTAATCACTCCTTCATTGACCTACCCGCCCCTTCAAACATTTCATCATGATGAAACTTTGGCTCACTACTAGGAATCTGCCTAATAATCCAAATTATCACAGGCCTATTTCTAGCAATACATTACACATCAGACACAATAACAGCATTTTCATCAGTAACACATATCTGTCGAGATGTAAACTACGGATGACTAATCCGATATATACACGCAAACGGAGCATCAATATTTTTTATTTGCCTTTTTCTCCACGTAGGACGAGGGATATACTATGGATCTTATACCTTTATAGAAACATGAAACATCGGAGTCATCTTACTCTTCACAGTTATAGCCACCGCATTCATAGGCTATGTTCTTCCATGAGGACAAATATCA…	798		8 KB	Eukaryota; Metazoa; Chordata; Craniata; Vertebrata; Euteleostomi; Mammalia; Eutheria; Euarchontoglires; Glires; Rodentia; Myomorpha; Muroidea; Muridae; Murinae; Praomys	Cote d'Ivoire				AKB343		1
EU519339	Praomys tullbergi-EU519339	Praomys tullbergi	0.378	EU519339.1	mitochondrion Praomys tullbergi	Praomys tullbergi voucher AKB349 cytochrome b (cytb) gene, partial cds; mitochondrial	Vertebrate Mitochondrial	244.455	DNA	Praomys tullbergi	CYTB	>Praomys tullbergi-EU519339	ACCCACCCACTATTCAAAATTATTAATCACTCCTTCATTGACCTACCCGCCCCTTCAAACATTTCATCATGATGAAACTTTGGCTCACTACTAGGAATCTGCCTAATAATCCAAATTATCACAGGCCTATTTCTAGCAATACATTACACATCAGACACAATAACAGCATTTTCATCAGTAACACATATCTGTCGAGATGTAAACTACGGATGACTAATCCGATATATACACGCAAACGGAGCATCAATATTTTTTATTTGCCTTTTTCTCCACGTAGGACGAGGGATATATTATGGATCTTATACCTTTATAGAAACATGGAACATCGGAGTCATCTTACTCTTCACAGTTATAGCCACCGCATTCATAGGCTATGTTCTTCCATGAGGACAAATATCA…	798		8 KB	Eukaryota; Metazoa; Chordata; Craniata; Vertebrata; Euteleostomi; Mammalia; Eutheria; Euarchontoglires; Glires; Rodentia; Myomorpha; Muroidea; Muridae; Murinae; Praomys	Cote d'Ivoire				AKB349		1
EU519340	Praomys tullbergi-EU519340	Praomys tullbergi	0.38	EU519340.1	mitochondrion Praomys tullbergi	Praomys tullbergi voucher AKB363 cytochrome b (cytb) gene, partial cds; mitochondrial	Vertebrate Mitochondrial	244.4	DNA	Praomys tullbergi	CYTB	>Praomys tullbergi-EU519340	ACCCACCCACCCTTCAAAATTATTAATCACTCCTTCATTGACCTACCCGCCCCTTCAAACATTTCATCATGATGAAACTTTGGCTCACTACTAGGAATCTGCCTAATAATCCAAATTATCACAGGCCTATTTCTAGCAATACATTACACATCAGACACAATAACAGCATTTTCATCAGTAACACATATCTGTCGAGATGTAAACTACGGATGACTAATCCGATATATACACGCAAACGGAGCATCAATATTTTTTATTTGCCTTTTTCTCCACGTAGGACGAGGGATATATTATGGATCTTATACCTTTATAGAAACATGAAACATCGGAGTCATCTTACTCTTCACAGTTATAGCCACCGCATTCATAGGCTATGTTCTTCCATGAGGACAAATATCA…	798		8 KB	Eukaryota; Metazoa; Chordata; Craniata; Vertebrata; Euteleostomi; Mammalia; Eutheria; Euarchontoglires; Glires; Rodentia; Myomorpha; Muroidea; Muridae; Murinae; Praomys	Cote d'Ivoire				AKB363		1
EU519341	Praomys tullbergi-EU519341	Praomys tullbergi	0.375	EU519341.1	mitochondrion Praomys tullbergi	Praomys tullbergi voucher CIV313 cytochrome b (cytb) gene, partial cds; mitochondrial	Vertebrate Mitochondrial	244.438	DNA	Praomys tullbergi	CYTB	>Praomys tullbergi-EU519341	ACCCACCCACTATTCAAAATTATTAATCACTCCTTCATTGACCTACCCGCCCCTTCAAATATTTCATCATGATGAAACTTTGGCTCACTACTAGGAATCTGCCTAATAATCCAAATTATCACAGGCCTATTTCTAGCAATACATTACACATCAGACACAATAACAGCATTTTCATCAGTAACACATATCTGTCGAGATGTAAACTACGGATGACTAATCCGATATATACACGCAAACGGAGCATCAATATTTTTTATTTGCCTTTTTCTCCACGTAGGACGAGGAATATACTATGGATCTTATACCTTTATAGAAACATGAAACATCGGAGTCATCTTACTCTTCACAGTTATAGCCACCGCATTCATAGGCTATGTTCTTCCATGAGGACAAATATCA…	798		8 KB	Eukaryota; Metazoa; Chordata; Craniata; Vertebrata; Euteleostomi; Mammalia; Eutheria; Euarchontoglires; Glires; Rodentia; Myomorpha; Muroidea; Muridae; Murinae; Praomys	Cote d'Ivoire				CIV313		1
EU519342	Praomys tullbergi-EU519342	Praomys tullbergi	0.373	EU519342.1	mitochondrion Praomys tullbergi	Praomys tullbergi voucher CIV334 cytochrome b (cytb) gene, partial cds; mitochondrial	Vertebrate Mitochondrial	244.453	DNA	Praomys tullbergi	CYTB	>Praomys tullbergi-EU519342	ACCCACCCACTATTCAAAATTATTAATCACTCCTTCATTGACCTACCCGCCCCTTCAAATATTTCATCATGATGAAACTTTGGCTCACTACTAGGAATCTGCCTAATAATCCAAATTATCACAGGCCTATTTCTAGCAATACATTACACATCAGACACAATAACAGCATTTTCATCAGTAACACATATCTGTCGAGATGTAAACTACGGATGACTAATCCGATATATACACGCAAACGGAGCATCAATATTTTTTATTTGCCTTTTTCTCCACGTAGGACGAGGAATATACTATGGATCTTATACCTTTATAGAAACATGAAACATCGGAGTCATCTTACTCTTCACAGTTATAGCCACCGCATTCATAGGCTATGTTCTTCCATGAGGACAAATATCA…	798		8 KB	Eukaryota; Metazoa; Chordata; Craniata; Vertebrata; Euteleostomi; Mammalia; Eutheria; Euarchontoglires; Glires; Rodentia; Myomorpha; Muroidea; Muridae; Murinae; Praomys	Cote d'Ivoire				CIV334		1
EU519343	Praomys tullbergi-EU519343	Praomys tullbergi	0.373	EU519343.1	mitochondrion Praomys tullbergi	Praomys tullbergi voucher CIV641 cytochrome b (cytb) gene, partial cds; mitochondrial	Vertebrate Mitochondrial	244.462	DNA	Praomys tullbergi	CYTB	>Praomys tullbergi-EU519343	ACCCACCCACTATTCAAAATTATTAATCACTCCTTCATTGACCTACCCGCCCCTTCAAATATTTCATCATGATGAAACTTTGGCTCACTACTAGGAATCTGCCTAATAATCCAAATTATCACAGGCCTATTTCTAGCAATACATTACACATCAGACACAATAACAGCATTTTCATCAGTAACACATATCTGTCGAGATGTAAACTACGGATGACTAATCCGATATATACACGCAAACGGAGCATCAATATTTTTTATTTGCCTTTTTCTCCACGTAGGACGAGGAATATACTATGGATCTTATACCTTTATAGAAACATGAAACATCGGAGTCATCTTACTCTTCACAGTTATAGCCACCGCATTCATAGGCTATGTTCTTCCATGAGGACAAATATCA…	798		8 KB	Eukaryota; Metazoa; Chordata; Craniata; Vertebrata; Euteleostomi; Mammalia; Eutheria; Euarchontoglires; Glires; Rodentia; Myomorpha; Muroidea; Muridae; Murinae; Praomys	Cote d'Ivoire				CIV641		1
EU519344	Praomys tullbergi-EU519344	Praomys tullbergi	0.377	EU519344.1	mitochondrion Praomys tullbergi	Praomys tullbergi voucher CIV1271 cytochrome b (cytb) gene, partial cds; mitochondrial	Vertebrate Mitochondrial	244.439	DNA	Praomys tullbergi	CYTB	>Praomys tullbergi-EU519344	ACCCACCCACTATTCAAAATTATTAATCACTCCTTCATTGACCTACCCGCCCCTTCAAACATTTCATCATGATGAAACTTTGGCTCACTACTAGGAATCTGCCTAATAATCCAAATTATCACAGGCCTATTTCTAGCAATACATTACACATCAGACACAATAACAGCATTTTCATCAGTAACACATATCTGTCGAGATGTAAACTACGGATGACTAATCCGATATATACACGCAAACGGAGCATCAATATTTTTTATTTGCCTTTTTCTCCACGTAGGACGAGGGATATATTATGGATCTTATACCTTTATAGAAACATGAAACATCGGAGTCATCTTACTCTTCACAGTTATAGCCACCGCATTCATAGGCTATGTTCTTCCATGAGGACAAATATCA…	798		8 KB	Eukaryota; Metazoa; Chordata; Craniata; Vertebrata; Euteleostomi; Mammalia; Eutheria; Euarchontoglires; Glires; Rodentia; Myomorpha; Muroidea; Muridae; Murinae; Praomys	Cote d'Ivoire				CIV1271		1
EU519345	Praomys tullbergi-EU519345	Praomys tullbergi	0.377	EU519345.1	mitochondrion Praomys tullbergi	Praomys tullbergi voucher CIV1289 cytochrome b (cytb) gene, partial cds; mitochondrial	Vertebrate Mitochondrial	244.439	DNA	Praomys tullbergi	CYTB	>Praomys tullbergi-EU519345	ACCCACCCACTATTCAAAATTATTAATCACTCCTTCATTGACCTACCCGCCCCTTCAAACATTTCATCATGATGAAACTTTGGCTCACTACTAGGAATCTGCCTAATAATCCAAATTATCACAGGCCTATTTCTAGCAATACATTACACATCAGACACAATAACAGCATTTTCATCAGTAACACATATCTGTCGAGATGTAAACTACGGATGACTAATCCGATATATACACGCAAACGGAGCATCAATATTTTTTATTTGCCTTTTTCTCCACGTAGGACGAGGGATATATTATGGATCTTATACCTTTATAGAAACATGAAACATCGGAGTCATCTTACTCTTCACAGTTATAGCCACCGCATTCATAGGCTATGTTCTTCCATGAGGACAAATATCA…	798		8 KB	Eukaryota; Metazoa; Chordata; Craniata; Vertebrata; Euteleostomi; Mammalia; Eutheria; Euarchontoglires; Glires; Rodentia; Myomorpha; Muroidea; Muridae; Murinae; Praomys	Cote d'Ivoire				CIV1289		1
EU519346	Praomys tullbergi-EU519346	Praomys tullbergi	0.377	EU519346.1	mitochondrion Praomys tullbergi	Praomys tullbergi voucher CIV1310 cytochrome b (cytb) gene, partial cds; mitochondrial	Vertebrate Mitochondrial	244.439	DNA	Praomys tullbergi	CYTB	>Praomys tullbergi-EU519346	ACCCACCCACTATTCAAAATTATTAATCACTCCTTCATTGACCTACCCGCCCCTTCAAACATTTCATCATGATGAAACTTTGGCTCACTACTAGGAATCTGCCTAATAATCCAAATTATCACAGGCCTATTTCTAGCAATACATTACACATCAGACACAATAACAGCATTTTCATCAGTAACACATATCTGTCGAGATGTAAACTACGGATGACTAATCCGATATATACACGCAAACGGAGCATCAATATTTTTTATTTGCCTTTTTCTCCACGTAGGACGAGGGATATATTATGGATCTTATACCTTTATAGAAACATGAAATATCGGAGTCATCTTACTCTTCACAGTTATAGCCACCGCATTCATAGGCTATGTTCTTCCATGAGGACAAATATCA…	798		8 KB	Eukaryota; Metazoa; Chordata; Craniata; Vertebrata; Euteleostomi; Mammalia; Eutheria; Euarchontoglires; Glires; Rodentia; Myomorpha; Muroidea; Muridae; Murinae; Praomys	Cote d'Ivoire				CIV1310		1
EU519347	Praomys misonnei-EU519347	Praomys misonnei	0.372	EU519347.1	mitochondrion Praomys misonnei	Praomys misonnei voucher ASPMH08 cytochrome b (cytb) gene, partial cds; mitochondrial	Vertebrate Mitochondrial	244.472	DNA	Praomys misonnei	CYTB	>Praomys misonnei-EU519347	ACTCACCCACTATTCAAAATTATTAACCACTCTTTCATCGATCTACCTGCCCCCTCAAACATTTCATCATGATGAAACTTCGGCTCACTACTAGGAATTTGCCTAATAATTCAAATCATTACAGGTCTCTTCCTAGCAATACACTATACATCAGACACAATAACAGCATTTTCATCAGTAACACATATTTGCCGAGATGTAAACTACGGATGACTAATCCGATATTTACACGCAAACGGAGCATCAATATTTTTTATTTGCCTCTTTCTCCACGTAGGACGAGGAATATACTATGGATCTTATACCTTTATAGAAACATGAAACATTGGAGTCGTCTTACTCTTCACAGTCATAGCCACTGCATTTATAGGCTATGTTCTCCCATGAGGACAAATATCA…	798		8 KB	Eukaryota; Metazoa; Chordata; Craniata; Vertebrata; Euteleostomi; Mammalia; Eutheria; Euarchontoglires; Glires; Rodentia; Myomorpha; Muroidea; Muridae; Murinae; Praomys	Nigeria				ASPMH08		1
EU519348	Praomys misonnei-EU519348	Praomys misonnei	0.372	EU519348.1	mitochondrion Praomys misonnei	Praomys misonnei voucher ASPMH12 cytochrome b (cytb) gene, partial cds; mitochondrial	Vertebrate Mitochondrial	244.472	DNA	Praomys misonnei	CYTB	>Praomys misonnei-EU519348	ACTCACCCACTATTCAAAATTATTAACCACTCTTTCATCGATCTACCTGCCCCCTCAAACATTTCATCATGATGAAACTTCGGCTCACTACTAGGAATTTGCCTAATAATTCAAATCATTACAGGTCTCTTCCTAGCAATACACTATACATCAGACACAATAACAGCATTTTCATCAGTAACACATATTTGCCGAGATGTAAACTACGGATGACTAATCCGATATTTACACGCAAACGGAGCATCAATATTTTTTATTTGCCTCTTTCTCCACGTAGGACGAGGAATATACTATGGATCTTATACCTTTATAGAAACATGAAACATTGGAGTCGTCTTACTCTTCACAGTCATAGCCACTGCATTTATAGGCTATGTTCTCCCATGAGGACAAATATCA…	798		8 KB	Eukaryota; Metazoa; Chordata; Craniata; Vertebrata; Euteleostomi; Mammalia; Eutheria; Euarchontoglires; Glires; Rodentia; Myomorpha; Muroidea; Muridae; Murinae; Praomys	Nigeria				ASPMH12		1
EU519349	Praomys misonnei-EU519349	Praomys misonnei	0.372	EU519349.1	mitochondrion Praomys misonnei	Praomys misonnei voucher ASPMH14 cytochrome b (cytb) gene, partial cds; mitochondrial	Vertebrate Mitochondrial	244.472	DNA	Praomys misonnei	CYTB	>Praomys misonnei-EU519349	ACTCACCCACTATTCAAAATTATTAACCACTCTTTCATCGATCTACCTGCCCCCTCAAACATTTCATCATGATGAAACTTCGGCTCACTACTAGGAATTTGCCTAATAATTCAAATCATTACAGGTCTCTTCCTAGCAATACACTATACATCAGACACAATAACAGCATTTTCATCAGTAACACATATTTGCCGAGATGTAAACTACGGATGACTAATCCGATATTTACACGCAAACGGAGCATCAATATTTTTTATTTGCCTCTTTCTCCACGTAGGACGAGGAATATACTATGGATCTTATACCTTTATAGAAACATGAAACATTGGAGTCGTCTTACTCTTCACAGTCATAGCCACTGCATTTATAGGCTATGTTCTCCCATGAGGACAAATATCA…	798		8 KB	Eukaryota; Metazoa; Chordata; Craniata; Vertebrata; Euteleostomi; Mammalia; Eutheria; Euarchontoglires; Glires; Rodentia; Myomorpha; Muroidea; Muridae; Murinae; Praomys	Nigeria				ASPMH14		1
EU519350	Praomys misonnei-EU519350	Praomys misonnei	0.371	EU519350.1	mitochondrion Praomys misonnei	Praomys misonnei voucher OSPMH04 cytochrome b (cytb) gene, partial cds; mitochondrial	Vertebrate Mitochondrial	244.487	DNA	Praomys misonnei	CYTB	>Praomys misonnei-EU519350	ACTCACCCACTATTCAAAATTATTAACCACTCTTTCATCGATCTACCTGCCCCCTCAAACATTTCATCATGATGAAACTTCGGCTCACTACTAGGAATTTGCCTAATAATTCAAATCATTACAGGTCTCTTCCTAGCAATACACTATACATCAGACACAATAACAGCATTTTCATCAGTAACACATATCTGCCGAGATGTAAACTACGGATGACTAATCCGATATTTACACGCAAACGGAGCATCAATATTTTTTATTTGCCTCTTTCTCCACGTAGGACGAGGAATATACTATGGATCTTATACCTTTATAGAAACATGAAACATTGGAGTCGTCTTACTCTTCACAGTCATAGCCACTGCATTTATAGGCTATGTTCTCCCATGAGGACAAATATCA…	798		8 KB	Eukaryota; Metazoa; Chordata; Craniata; Vertebrata; Euteleostomi; Mammalia; Eutheria; Euarchontoglires; Glires; Rodentia; Myomorpha; Muroidea; Muridae; Murinae; Praomys	Nigeria				OSPMH04		1
EU519351	Praomys misonnei-EU519351	Praomys misonnei	0.371	EU519351.1	mitochondrion Praomys misonnei	Praomys misonnei voucher IFEPMH04 cytochrome b (cytb) gene, partial cds; mitochondrial	Vertebrate Mitochondrial	244.487	DNA	Praomys misonnei	CYTB	>Praomys misonnei-EU519351	ACTCACCCACTATTCAAAATTATTAACCACTCTTTCATCGATCTACCTGCCCCCTCAAACATTTCATCATGATGAAACTTCGGCTCACTACTAGGAATTTGCCTAATAATTCAAATCATTACAGGTCTCTTCCTAGCAATACACTATACATCAGACACAATAACAGCATTTTCATCAGTAACACATATCTGCCGAGATGTAAACTACGGATGACTAATCCGATATTTACACGCAAACGGAGCATCAATATTTTTTATTTGCCTCTTTCTCCACGTAGGACGAGGAATATACTATGGATCTTATACCTTTATAGAAACATGAAACATTGGAGTCGTCTTACTCTTCACAGTCATAGCCACTGCATTTATAGGCTATGTTCTCCCATGAGGACAAATATCA…	798		8 KB	Eukaryota; Metazoa; Chordata; Craniata; Vertebrata; Euteleostomi; Mammalia; Eutheria; Euarchontoglires; Glires; Rodentia; Myomorpha; Muroidea; Muridae; Murinae; Praomys	Nigeria				IFEPMH04		1
EU519352	Praomys misonnei-EU519352	Praomys misonnei	0.376	EU519352.1	mitochondrion Praomys misonnei	Praomys misonnei voucher DD9661 cytochrome b (cytb) gene, partial cds; mitochondrial	Vertebrate Mitochondrial	244.449	DNA	Praomys misonnei	CYTB	>Praomys misonnei-EU519352	ACCCACCCACTATTCAAAATTATTAACCATTCTTTCATCGACCTACCTGCCCCTTCAAACATTTCATCATGATGAAACTTCGGCTCACTACTAGGAATCTGCCTAACAATTCAAATCATCACAGGCCTCTTTCTAGCAATACACTATACATCAGACACAATAACAGCATTTTCATCAGTAACACATATCTGCCGAGACGTAAACTACGGATGACTAATCCGATATTTACACGCAAACGGAGCATCAATATTTTTTATTTGCCTCTTCCTCCACGTAGGACGAGGAATATATTATGGATCTTATACTTTTATAGAAACATGAAACATTGGAGTCATCTTACTCCTCACAGTCATAGCCACTGCATTTATAGGCTATGTTCTCCCATGAGGACAAATATCA…	798		8 KB	Eukaryota; Metazoa; Chordata; Craniata; Vertebrata; Euteleostomi; Mammalia; Eutheria; Euarchontoglires; Glires; Rodentia; Myomorpha; Muroidea; Muridae; Murinae; Praomys	Democratic Republic of the Congo				DD9661		1
EU519353	Praomys misonnei-EU519353	Praomys misonnei	0.373	EU519353.1	mitochondrion Praomys misonnei	Praomys misonnei voucher DD9712 cytochrome b (cytb) gene, partial cds; mitochondrial	Vertebrate Mitochondrial	244.479	DNA	Praomys misonnei	CYTB	>Praomys misonnei-EU519353	ACCCACCCACTATTCAAAATTATTAACCATTCTTTCATCGACCTACCTGCCCCTTCAAACATTTCATCATGATGAAACTTCGGCTCACTACTAGGAATCTGCCTAATAATTCAAATCATCACAGGCCTCTTTCTAGCAATACACTATACATCAGACACAATAACAGCATTTTCATCAGTAACACATATCTGCCGAGACGTAAACTATGGATGACTAATCCGATATTTACACGCAAACGGAGCATCAATATTTTTTATTTGCCTCTTCCTCCACGTAGGACGAGGAATATATTATGGATCTTATACCTTTATAGAAACATGAAACATTGGAGTCATCTTACTCTTCACAGTCATAGCCACTGCATTTATAGGCTATGTTCTCCCATGAGGACAAATATCA…	798		8 KB	Eukaryota; Metazoa; Chordata; Craniata; Vertebrata; Euteleostomi; Mammalia; Eutheria; Euarchontoglires; Glires; Rodentia; Myomorpha; Muroidea; Muridae; Murinae; Praomys	Democratic Republic of the Congo				DD9712		1
EU519354	Praomys misonnei-EU519354	Praomys misonnei	0.377	EU519354.1	mitochondrion Praomys misonnei	Praomys misonnei voucher M117 cytochrome b (cytb) gene, partial cds; mitochondrial	Vertebrate Mitochondrial	244.465	DNA	Praomys misonnei	CYTB	>Praomys misonnei-EU519354	ACCCACCCACTATTCAAAATTATTAACCATTCTTTCATCGACCTACCTGCCCCTTCAAACATTTCATCATGATGAAACTTCGGCTCACTACTAGGAATCTGCCTAATAATTCAAATCATCACAGGCCTCTTTCTAGCAATACACTATACATCAGACACAATAACAGCATTTTCATCAGTAACACATATCTGCCGAGACGTAAACTACGGATGACTAATCCGATATTTACACGCAAACGGAGCATCAATATTTTTTATTTGCCTCTTCCTCCACGTAGGACGAGGAATATATTATGGATCTTATACCTTTATAGAAACATGAAACATTGGAGTCATCTTACTCTTCACAGTCATAGCCACTGCATTTATAGGCTATGTTCTCCCATGAGGACAAATATCA…	798		8 KB	Eukaryota; Metazoa; Chordata; Craniata; Vertebrata; Euteleostomi; Mammalia; Eutheria; Euarchontoglires; Glires; Rodentia; Myomorpha; Muroidea; Muridae; Murinae; Praomys	Democratic Republic of the Congo				M117		1
EU519355	Praomys misonnei-EU519355	Praomys misonnei	0.378	EU519355.1	mitochondrion Praomys misonnei	Praomys misonnei voucher M105 cytochrome b (cytb) gene, partial cds; mitochondrial	Vertebrate Mitochondrial	244.45	DNA	Praomys misonnei	CYTB	>Praomys misonnei-EU519355	ACCCACCCACTATTCAAAATTATTAACCATTCTCTCATCGACCTACCTGCCCCTTCAAACATTTCATCATGATGAAACTTCGGCTCACTACTAGGAATCTGCCTAATAATTCAAATCATCACAGGCCTCTTTCTAGCAATACACTATACATCAGACACAATAACAGCATTTTCATCAGTAACACATATCTGCCGAGACGTAAACTACGGATGACTAATCCGATATTTACACGCAAACGGAGCATCAATATTTTTTATTTGCCTCTTCCTCCACGTAGGACGAGGAATATATTATGGATCTTATACCTTTATAGAAACATGAAACATTGGAGTCATCTTACTCTTCACAGTCATAGCCACTGCATTTATAGGCTATGTTCTCCCATGAGGACAAATATCA…	798		8 KB	Eukaryota; Metazoa; Chordata; Craniata; Vertebrata; Euteleostomi; Mammalia; Eutheria; Euarchontoglires; Glires; Rodentia; Myomorpha; Muroidea; Muridae; Murinae; Praomys	Democratic Republic of the Congo				M105		1
EU519356	Praomys misonnei-EU519356	Praomys misonnei	0.373	EU519356.1	mitochondrion Praomys misonnei	Praomys misonnei voucher 149576 cytochrome b (cytb) gene, partial cds; mitochondrial	Vertebrate Mitochondrial	244.457	DNA	Praomys misonnei	CYTB	>Praomys misonnei-EU519356	ACCCACCCACTATTCAAAATTATTAACCATTCTTTCATCGACCTACCTGCCCCTTCAAACATTTCATCATGATGAAACTTCGGTTCACTACTAGGAATCTGCCTAATAATTCAAATCATCACAGGCCTCTTTCTAGCAATACACTATACATCAGACACAATAACAGCATTTTCATCAGTAACACATATCTGCCGAGACGTAAACTACGGATGACTAATCCGATATTTACACGCAAACGGAGCATCAATATTTTTTATTTGCCTCTTCCTCCACGTAGGACGAGGAATATATTACGGATCTTATACCTTTATAGAAACATGAAACATTGGAGTCATCTTACTATTCACAGTCATAGCCACTGCATTTATAGGCTATGTTCTCCCATGAGGACAAATATCA…	798		8 KB	Eukaryota; Metazoa; Chordata; Craniata; Vertebrata; Euteleostomi; Mammalia; Eutheria; Euarchontoglires; Glires; Rodentia; Myomorpha; Muroidea; Muridae; Murinae; Praomys	Democratic Republic of the Congo				149576		1
EU519357	Praomys misonnei-EU519357	Praomys misonnei	0.376	EU519357.1	mitochondrion Praomys misonnei	Praomys misonnei voucher 149596 cytochrome b (cytb) gene, partial cds; mitochondrial	Vertebrate Mitochondrial	244.449	DNA	Praomys misonnei	CYTB	>Praomys misonnei-EU519357	ACCCACCCACTATTCAAAATTATTAACCATTCTTTCATCGACCTACCTGCCCCTTCAAACATTTCATCATGATGAAACTTCGGCTCACTACTAGGAATCTGCCTAATAATTCAAATCATCACAGGCCTCTTTCTAGCAATACACTATACATCAGACACAATAACAGCATTTTCATCAGTAACACATATCTGCCGAGACGTAAACTACGGATGACTAATCCGATATTTACACGCAAACGGAGCATCAATATTTTTTATTTGCCTCTTCCTCCACGTAGGACGAGGAATATATTATGGATCTTATACCTTTATAGAAACATGAAACATTGGAGTCATCTTACTCTTCACAGTCATAGCCACTGCATTTATAGGCTATGTTCTCCCATGAGGACAAATATCA…	798		8 KB	Eukaryota; Metazoa; Chordata; Craniata; Vertebrata; Euteleostomi; Mammalia; Eutheria; Euarchontoglires; Glires; Rodentia; Myomorpha; Muroidea; Muridae; Murinae; Praomys	Democratic Republic of the Congo				149596		1
EU519358	Praomys misonnei-EU519358	Praomys misonnei	0.376	EU519358.1	mitochondrion Praomys misonnei	Praomys misonnei voucher 149597 cytochrome b (cytb) gene, partial cds; mitochondrial	Vertebrate Mitochondrial	244.449	DNA	Praomys misonnei	CYTB	>Praomys misonnei-EU519358	ACCCACCCACTATTCAAAATTATTAACCATTCTTTCATCGACCTACCTGCCCCTTCAAACATTTCATCATGATGAAACTTCGGCTCACTACTAGGAATCTGCCTAATAATTCAAATCATCACAGGCCTCTTTCTAGCAATACACTATACATCAGACACAATAACAGCATTTTCATCAGTAACACATATCTGCCGAGACGTAAACTACGGATGACTAATCCGATATTTACACGCAAACGGAGCATCAATATTTTTTATTTGCCTCTTCCTCCACGTAGGACGAGGAATATATTATGGATCTTATACCTTTATAGAAACATGAAACATTGGAGTCATCTTACTCTTCACAGTCATAGCCACTGCATTTATAGGCTATGTTCTCCCATGAGGACAAATATCA…	798		8 KB	Eukaryota; Metazoa; Chordata; Craniata; Vertebrata; Euteleostomi; Mammalia; Eutheria; Euarchontoglires; Glires; Rodentia; Myomorpha; Muroidea; Muridae; Murinae; Praomys	Democratic Republic of the Congo				149597		1
EU519359	Praomys misonnei-EU519359	Praomys misonnei	0.373	EU519359.1	mitochondrion Praomys misonnei	Praomys misonnei voucher 165316 cytochrome b (cytb) gene, partial cds; mitochondrial	Vertebrate Mitochondrial	244.479	DNA	Praomys misonnei	CYTB	>Praomys misonnei-EU519359	ACCCACCCACTATTCAAAATTATTAACCATTCTTTCATCGACCTACCTGCCCCTTCAAACATTTCATCATGATGAAACTTCGGCTCACTACTAGGAATCTGCCTAATAATTCAAATCATCACAGGCCTCTTTCTAGCAATACACTATACATCAGACACAATAACAGCATTTTCATCAGTAACACATATCTGCCGAGACGTAAACTACGGATGACTAATCCGATATTTACACGCAAACGGAGCATCAATATTTTTTATTTGTCTCTTCCTCCACGTAGGACGAGGAATATATTATGGATCTTATACCTTTATAGAAACATGAAACATTGGAGTCATCTTACTCTTCACAGTCATAGCCACTGCATTTATAGGCTATGTTCTCCCATGAGGACAAATATCA…	798		8 KB	Eukaryota; Metazoa; Chordata; Craniata; Vertebrata; Euteleostomi; Mammalia; Eutheria; Euarchontoglires; Glires; Rodentia; Myomorpha; Muroidea; Muridae; Murinae; Praomys	Democratic Republic of the Congo				165316		1
EU519360	Praomys misonnei-EU519360	Praomys misonnei	0.375	EU519360.1	mitochondrion Praomys misonnei	Praomys misonnei voucher 165318 cytochrome b (cytb) gene, partial cds; mitochondrial	Vertebrate Mitochondrial	244.464	DNA	Praomys misonnei	CYTB	>Praomys misonnei-EU519360	ACCCACCCACTATTCAAAATTATTAACCATTCTTTCATTGACCTACCTGCCCCTTCAAACATTTCATCATGATGAAACTTCGGCTCACTACTAGGAATCTGCCTAATAATTCAAATCATCACAGGCCTCTTTCTAGCAATACACTATACATCAGACACAATAACAGCATTTTCATCAGTAACACATATCTGCCGAGACGTAAACTACGGATGACTAATCCGATATTTACACGCAAACGGAGCATCAATATTTTTTATTTGCCTCTTCCTCCACGTAGGACGAGGAATATATTATGGATCTTATACCTTTATAGAAACATGAAACATTGGAGTCATCTTACTCTTCACAGTCATAGCCACTGCATTTATAGGCTATGTTCTCCCATGAGGACAAATATCA…	798		8 KB	Eukaryota; Metazoa; Chordata; Craniata; Vertebrata; Euteleostomi; Mammalia; Eutheria; Euarchontoglires; Glires; Rodentia; Myomorpha; Muroidea; Muridae; Murinae; Praomys	Democratic Republic of the Congo				165318		1
EU519361	Praomys misonnei-EU519361	Praomys misonnei	0.375	EU519361.1	mitochondrion Praomys misonnei	Praomys misonnei voucher 165319 cytochrome b (cytb) gene, partial cds; mitochondrial	Vertebrate Mitochondrial	244.495	DNA	Praomys misonnei	CYTB	>Praomys misonnei-EU519361	ACCCACCCACTATTCAAAATTATTAACCATTCTTTCATTGACCTACCTGCCCCTTCAAACATTTCATCATGATGAAACTTCGGCTCACTACTAGGAATCTGCCTAATAATTCAAATCATCACAGGCCTCTTTCTAGCAATACACTATACATCAGACACAATAACAGCATTTTCATCAGTAACACATATCTGCCGAGACGTAAACTACGGATGACTAATCCGATATTTACACGCAAACGGAGCATCAATATTTTTTATTTGCCTCTTCCTCCACGTAGGACGAGGAATATATTATGGATCTTATACCTTTATAGAAACATGAAACATTGGAGTCATCTTGCTCTTCACAGTCATAGCCACTGCATTTATAGGCTATGTTCTCCCATGAGGACAAATATCA…	798		8 KB	Eukaryota; Metazoa; Chordata; Craniata; Vertebrata; Euteleostomi; Mammalia; Eutheria; Euarchontoglires; Glires; Rodentia; Myomorpha; Muroidea; Muridae; Murinae; Praomys	Democratic Republic of the Congo				165319		1
EU519362	Praomys misonnei-EU519362	Praomys misonnei	0.375	EU519362.1	mitochondrion Praomys misonnei	Praomys misonnei voucher 165329 cytochrome b (cytb) gene, partial cds; mitochondrial	Vertebrate Mitochondrial	244.464	DNA	Praomys misonnei	CYTB	>Praomys misonnei-EU519362	ACCCACCCACTATTCAAAATTATTAACCATTCTTTCATCGACCTACCTGCCCCTTCAAACATTTCATCATGATGAAACTTCGGCTCACTACTAGGAATCTGCCTAATAATTCAAATCATCACAGGCCTCTTTCTAGCAATACACTATACATCAGACACAATAACAGCATTTTCATCAGTAACACATATCTGCCGAGACGTAAACTACGGATGACTAATCCGATATTTACACGCAAACGGAGCATCAATATTTTTTATTTGCCTCTTCCTCCACGTAGGACGAGGAATATATTATGGATCTTATACCTTTATAGAAACATGAAACATTGGAGTCATCTTACTCTTCACAGTTATAGCCACTGCATTTATAGGCTATGTTCTCCCATGAGGACAAATATCA…	798		8 KB	Eukaryota; Metazoa; Chordata; Craniata; Vertebrata; Euteleostomi; Mammalia; Eutheria; Euarchontoglires; Glires; Rodentia; Myomorpha; Muroidea; Muridae; Murinae; Praomys	Democratic Republic of the Congo				165329		1
EU519363	Praomys misonnei-EU519363	Praomys misonnei	0.376	EU519363.1	mitochondrion Praomys misonnei	Praomys misonnei voucher 165331 cytochrome b (cytb) gene, partial cds; mitochondrial	Vertebrate Mitochondrial	244.449	DNA	Praomys misonnei	CYTB	>Praomys misonnei-EU519363	ACCCACCCACTATTCAAAATTATTAACCATTCTTTCATCGACCTACCTGCCCCTTCAAACATTTCATCATGATGAAACTTCGGCTCACTACTAGGAATCTGCCTAATAATTCAAATCATCACAGGCCTCTTTCTAGCAATACACTATACATCAGACACAATAACAGCATTTTCATCAGTAACACATATCTGCCGAGACGTAAACTACGGATGACTAATCCGATATTTACACGCAAACGGAGCATCAATATTTTTTATTTGCCTCTTCCTCCACGTAGGACGAGGAATATATTATGGATCTTATACCTTTATAGAAACATGAAACATTGGAGTCATCTTACTCTTCACAGTCATAGCCACTGCATTTATAGGCTATGTTCTCCCATGAGGACAAATATCA…	798		8 KB	Eukaryota; Metazoa; Chordata; Craniata; Vertebrata; Euteleostomi; Mammalia; Eutheria; Euarchontoglires; Glires; Rodentia; Myomorpha; Muroidea; Muridae; Murinae; Praomys	Democratic Republic of the Congo				165331		1
EU519364	Praomys misonnei-EU519364	Praomys misonnei	0.375	EU519364.1	mitochondrion Praomys misonnei	Praomys misonnei voucher 165332 cytochrome b (cytb) gene, partial cds; mitochondrial	Vertebrate Mitochondrial	244.464	DNA	Praomys misonnei	CYTB	>Praomys misonnei-EU519364	ACCCACCCACTATTCAAAATTATTAACCATTCTTTCATCGACCTACCTGCCCCTTCAAACATTTCATCATGATGAAACTTCGGCTCACTACTAGGAATCTGCCTAATAATTCAAATCATCACAGGCCTCTTTCTAGCAATACACTATACATCAGACACAATAACAGCATTTTCATCAGTAACACATATCTGCCGAGACGTAAACTACGGATGACTAATCCGATATTTACACGCAAACGGAGCATCAATATTTTTTATTTGCCTCTTCCTCCACGTAGGACGAGGAATATATTATGGATCTTATACCTTTATAGAAACATGAAACATTGGAGTCATCTTACTCTTCACAGTCATAGCCACTGCATTTATAGGCTATGTTCTCCCATGAGGACAAATATCA…	798		8 KB	Eukaryota; Metazoa; Chordata; Craniata; Vertebrata; Euteleostomi; Mammalia; Eutheria; Euarchontoglires; Glires; Rodentia; Myomorpha; Muroidea; Muridae; Murinae; Praomys	Democratic Republic of the Congo				165332		1
EU519365	Praomys misonnei-EU519365	Praomys misonnei	0.376	EU519365.1	mitochondrion Praomys misonnei	Praomys misonnei voucher 165334 cytochrome b (cytb) gene, partial cds; mitochondrial	Vertebrate Mitochondrial	244.449	DNA	Praomys misonnei	CYTB	>Praomys misonnei-EU519365	ACCCACCCACTATTCAAAATTATTAACCATTCTTTCATCGACCTACCTGCCCCTTCAAACATTTCATCATGATGAAACTTCGGCTCACTACTAGGAATCTGCCTAATAATTCAAATCATCACAGGCCTCTTTCTAGCAATACACTATACATCAGACACAATAACAGCATTTTCATCAGTAACACATATCTGCCGAGACGTAAACTACGGATGACTAATCCGATATTTACACGCAAACGGAGCATCAATATTTTTTATTTGCCTCTTCCTCCACGTAGGACGAGGAATATATTATGGATCTTATACCTTTATAGAAACATGAAACATTGGAGTCATCTTACTCTTCACAGTCATAGCCACTGCATTTATAGGCTATGTTCTCCCATGAGGACAAATATCA…	798		8 KB	Eukaryota; Metazoa; Chordata; Craniata; Vertebrata; Euteleostomi; Mammalia; Eutheria; Euarchontoglires; Glires; Rodentia; Myomorpha; Muroidea; Muridae; Murinae; Praomys	Democratic Republic of the Congo				165334		1
EU519366	Praomys misonnei-EU519366	Praomys misonnei	0.373	EU519366.1	mitochondrion Praomys misonnei	Praomys misonnei voucher 165335 cytochrome b (cytb) gene, partial cds; mitochondrial	Vertebrate Mitochondrial	244.479	DNA	Praomys misonnei	CYTB	>Praomys misonnei-EU519366	ACCCACCCACTATTCAAAATTATTAACCATTCTTTCATCGACCTACCTGCCCCTTCAAACATTTCATCATGATGAAACTTCGGCTCACTACTAGGAATCTGCCTAATAATTCAAATCATCACAGGCCTCTTTCTAGCAATACACTATACATCAGACACAATAACAGCATTTTCATCAGTAACACATATCTGCCGAGACGTAAACTACGGATGACTAATCCGATATTTACACGCAAACGGAGCATCAATATTTTTTATTTGTCTCTTCCTCCACGTAGGACGAGGAATATATTATGGATCTTATACCTTTATAGAAACATGAAACATTGGAGTCATCTTACTCTTCACAGTCATAGCCACTGCATTTATAGGCTATGTTCTCCCATGAGGACAAATATCA…	798		8 KB	Eukaryota; Metazoa; Chordata; Craniata; Vertebrata; Euteleostomi; Mammalia; Eutheria; Euarchontoglires; Glires; Rodentia; Myomorpha; Muroidea; Muridae; Murinae; Praomys	Democratic Republic of the Congo				165335		1
EU519367	Praomys misonnei-EU519367	Praomys misonnei	0.372	EU519367.1	mitochondrion Praomys misonnei	Praomys misonnei voucher 165336 cytochrome b (cytb) gene, partial cds; mitochondrial	Vertebrate Mitochondrial	244.463	DNA	Praomys misonnei	CYTB	>Praomys misonnei-EU519367	ACCCACCCACTATTCAAAATTATTAACCATTCTTTCATCGACCTACCTGCCCCTTCAAACATTTCATCATGATGAAACTTCGGCTCACTACTAGGAATCTGCCTAATAATTCAAATCATCACAGGCCTCTTTCTAGCAATACACTATACATCAGACACAATAACAGCATTTTCATCAGTAACACATATCTGCCGAGACGTAAACTACGGATGACTAATCCGATATTTACACGCAAACGGAGCATCAATATTTTTTATTTGTCTCTTCCTCCACGTAGGACGAGGAATATATTATGGATCTTATACCTTTATAGAAACATGAAACATTGGAGTCATCTTACTCTTCACAATCATAGCCACTGCATTTATAGGCTATGTTCTCCCATGAGGACAAATATCA…	798		8 KB	Eukaryota; Metazoa; Chordata; Craniata; Vertebrata; Euteleostomi; Mammalia; Eutheria; Euarchontoglires; Glires; Rodentia; Myomorpha; Muroidea; Muridae; Murinae; Praomys	Democratic Republic of the Congo				165336		1
EU519368	Praomys misonnei-EU519368	Praomys misonnei	0.376	EU519368.1	mitochondrion Praomys misonnei	Praomys misonnei voucher 165339 cytochrome b (cytb) gene, partial cds; mitochondrial	Vertebrate Mitochondrial	244.449	DNA	Praomys misonnei	CYTB	>Praomys misonnei-EU519368	ACCCACCCACTATTCAAAATTATTAACCATTCTTTCATCGACCTACCTGCCCCTTCAAACATTTCATCATGATGAAACTTCGGCTCACTACTAGGAATCTGCCTAATAATTCAAATCATCACAGGCCTCTTTCTAGCAATACACTATACATCAGACACAATAACAGCATTTTCATCAGTAACACATATCTGCCGAGACGTAAACTACGGATGACTAATCCGATATTTACACGCAAACGGAGCATCAATATTTTTTATTTGCCTCTTCCTCCACGTAGGACGAGGAATATATTATGGATCTTATACCTTTATAGAAACATGAAACATTGGAGTCATCTTACTCTTCACAGTCATAGCCACTGCATTTATAGGCTATGTTCTCCCATGAGGACAAATATCA…	798		8 KB	Eukaryota; Metazoa; Chordata; Craniata; Vertebrata; Euteleostomi; Mammalia; Eutheria; Euarchontoglires; Glires; Rodentia; Myomorpha; Muroidea; Muridae; Murinae; Praomys	Democratic Republic of the Congo				165339		1
EU519369	Praomys misonnei-EU519369	Praomys misonnei	0.377	EU519369.1	mitochondrion Praomys misonnei	Praomys misonnei voucher KOD13 cytochrome b (cytb) gene, partial cds; mitochondrial	Vertebrate Mitochondrial	244.412	DNA	Praomys misonnei	CYTB	>Praomys misonnei-EU519369	ACCCACCCACTATTTAAAATTATTAACCACTCTTTCATCGATCTACCCGCCCCTTCAAACATCTCATCATGATGAAACTTCGGCTCACTACTAGGAATTTGCCTAATAATTCAAATCATCACAGGCCTCTTTCTAGCAATACACTATACATCAGATACAATAACAGCATTTTCATCAGTAACACATATCTGCCGAGATGTAAACTACGGATGACTAATCCGATATTTACACGCAAACGGAGCATCAATATTTTTTATTTGCCTCTTCCTCCACGTAGGACGAGGAATATACTATGGATCTTATACCTTCATAGAAACATGAAACATTGGAGTTGTCTTACTATTCACAGTCATAGCCACTGCATTTATAGGCTATGTTCTCCCATGAGGACAAATATCA…	798		8 KB	Eukaryota; Metazoa; Chordata; Craniata; Vertebrata; Euteleostomi; Mammalia; Eutheria; Euarchontoglires; Glires; Rodentia; Myomorpha; Muroidea; Muridae; Murinae; Praomys	Cameroon				KOD13		1
EU519370	Praomys misonnei-EU519370	Praomys misonnei	0.378	EU519370.1	mitochondrion Praomys misonnei	Praomys misonnei voucher NY10 cytochrome b (cytb) gene, partial cds; mitochondrial	Vertebrate Mitochondrial	244.388	DNA	Praomys misonnei	CYTB	>Praomys misonnei-EU519370	ACCCACCCACTATTTAAAATTATTAACCACTCTTTCATCGATCTACCCGCCCCTTCAAACATCTCATCATGATGAAACTTCGGCTCACTACTAGGAATTTGCCTAATAATTCAAATCATCACAGGCCTCTTTCTAGCAATACACTATACATCAGATACAATAACAGCATTTTCATCAGTAACACATATCTGCCGAGATGTAAACTACGGATGACTAATCCGATATTTACACGCAAACGGAGCATCAATATTTTTTATTTGCCTCTTCCTCCACGTAGGACGAGGAATATACTATGGATCTTATACCTTCATAGAAACATGAAACATTGGAGTTGTCTTACTCTTCACAGTCATAGCCACTGCATTTATAGGCTATGTTCTCCCATGAGGACAAATATCA…	798		8 KB	Eukaryota; Metazoa; Chordata; Craniata; Vertebrata; Euteleostomi; Mammalia; Eutheria; Euarchontoglires; Glires; Rodentia; Myomorpha; Muroidea; Muridae; Murinae; Praomys	Cameroon				NY10		1
EU519371	Praomys misonnei-EU519371	Praomys misonnei	0.372	EU519371.1	mitochondrion Praomys misonnei	Praomys misonnei voucher NY11 cytochrome b (cytb) gene, partial cds; mitochondrial	Vertebrate Mitochondrial	244.432	DNA	Praomys misonnei	CYTB	>Praomys misonnei-EU519371	ACCCACCCACTATTTAAAATTATTAACCACTCTTTCATCGATCTACCCGCCCCTTCAAACATCTCATCATGATGAAACTTCGGCTCACTACTAGGAATTTGCCTAATAATTCAAATCATCACAGGCCTCTTTCTAGCAATACACTATACATCAGATACAATAACAGCATTTTCATCAGTAACACATATCTGCCGAGATGTAAACTACGGATGACTAATCCGATATTTACATGCAAACGGAGCATCAATATTTTTTATTTGCCTCTTCCTCCACGTAGGACGAGGAATATACTATGGATCTTATACCTTCATAGAAACATGAAACATTGGAGTTGTCTTACTCTTCACAGTCATAGCCACTGCATTTATAGGCTATGTTCTCCCATGAGGACAAATATCA…	798		8 KB	Eukaryota; Metazoa; Chordata; Craniata; Vertebrata; Euteleostomi; Mammalia; Eutheria; Euarchontoglires; Glires; Rodentia; Myomorpha; Muroidea; Muridae; Murinae; Praomys	Cameroon				NY11		1
EU519372	Praomys misonnei-EU519372	Praomys misonnei	0.372	EU519372.1	mitochondrion Praomys misonnei	Praomys misonnei voucher NY29 cytochrome b (cytb) gene, partial cds; mitochondrial	Vertebrate Mitochondrial	244.432	DNA	Praomys misonnei	CYTB	>Praomys misonnei-EU519372	ACCCACCCACTATTTAAAATTATTAACCACTCTTTCATCGATCTACCCGCCCCTTCAAACATCTCATCATGATGAAACTTCGGCTCACTACTAGGAATTTGCCTAATAATTCAAATCATCACAGGCCTCTTTCTAGCAATACACTATACATCAGATACAATAACAGCATTTTCATCAGTAACACATATCTGCCGAGATGTAAACTACGGATGACTAATCCGATATTTACATGCAAACGGAGCATCAATATTTTTTATTTGCCTCTTCCTCCACGTAGGACGAGGAATATACTATGGATCTTATACCTTCATAGAAACATGAAACATTGGAGTTGTCTTACTCTTCACAGTCATAGCCACTGCATTTATAGGCTATGTTCTCCCATGAGGACAAATATCA…	798		8 KB	Eukaryota; Metazoa; Chordata; Craniata; Vertebrata; Euteleostomi; Mammalia; Eutheria; Euarchontoglires; Glires; Rodentia; Myomorpha; Muroidea; Muridae; Murinae; Praomys	Cameroon				NY29		1
EU519373	Praomys misonnei-EU519373	Praomys misonnei	0.376	EU519373.1	mitochondrion Praomys misonnei	Praomys misonnei voucher NY30 cytochrome b (cytb) gene, partial cds; mitochondrial	Vertebrate Mitochondrial	244.418	DNA	Praomys misonnei	CYTB	>Praomys misonnei-EU519373	ACCCACCCACTATTTAAAATTATTAACCACTCTTTCATCGATCTACCCGCCCCTTCAAACATCTCATCATGATGAAACTTCGGCTCACTACTAGGAATTTGCCTAATAATTCAAATCATCACAGGCCTCTTTCTAGCAATACACTATACATCAGATACAATAACAGCATTTTCATCAGTAACACATATCTGCCGAGATGTAAACTACGGATGACTAATCCGATATTTACACGCAAACGGAGCATCAATATTTTTTATTTGCCTCTTCCTCCACGTAGGACGAGGGATATATTATGGATCTTATACCTTCATAGAAACATGAAACATTGGAGTTATCTTACTCTTCACAGTCATAGCCACTGCATTTATAGGCTATGTTCTCCCATGAGGACAAATATCA…	798		8 KB	Eukaryota; Metazoa; Chordata; Craniata; Vertebrata; Euteleostomi; Mammalia; Eutheria; Euarchontoglires; Glires; Rodentia; Myomorpha; Muroidea; Muridae; Murinae; Praomys	Cameroon				NY30		1
EU519374	Praomys misonnei-EU519374	Praomys misonnei	0.376	EU519374.1	mitochondrion Praomys misonnei	Praomys misonnei voucher NY32 cytochrome b (cytb) gene, partial cds; mitochondrial	Vertebrate Mitochondrial	244.418	DNA	Praomys misonnei	CYTB	>Praomys misonnei-EU519374	ACCCACCCACTATTTAAAATTATTAACCACTCTTTCATCGATCTACCCGCCCCTTCAAACATCTCATCATGATGAAACTTCGGCTCACTACTAGGAATTTGCCTAATAATTCAAATCATCACAGGCCTCTTTCTAGCAATACACTATACATCAGATACAATAACAGCATTTTCATCAGTAACACATATCTGCCGAGATGTAAACTACGGATGACTAATCCGATATTTACACGCAAACGGAGCATCAATATTTTTTATTTGCCTCTTCCTCCACGTAGGACGAGGGATATATTATGGATCTTATACCTTCATAGAAACATGAAACATTGGAGTTATCTTACTCTTCACAGTCATAGCCACTGCATTTATAGGCTATGTTCTCCCATGAGGACAAATATCA…	798		8 KB	Eukaryota; Metazoa; Chordata; Craniata; Vertebrata; Euteleostomi; Mammalia; Eutheria; Euarchontoglires; Glires; Rodentia; Myomorpha; Muroidea; Muridae; Murinae; Praomys	Cameroon				NY32		1
EU519375	Praomys misonnei-EU519375	Praomys misonnei	0.376	EU519375.1	mitochondrion Praomys misonnei	Praomys misonnei voucher NY37 cytochrome b (cytb) gene, partial cds; mitochondrial	Vertebrate Mitochondrial	244.418	DNA	Praomys misonnei	CYTB	>Praomys misonnei-EU519375	ACCCACCCACTATTTAAAATTATTAACCACTCTTTCATCGATCTACCCGCCCCTTCAAACATCTCATCATGATGAAACTTCGGCTCACTACTAGGAATTTGCCTAATAATTCAAATCATCACAGGCCTCTTTCTAGCAATACACTATACATCAGATACAATAACAGCATTTTCATCAGTAACACATATCTGCCGAGATGTAAACTACGGATGACTAATCCGATATTTACACGCAAACGGAGCATCAATATTTTTTATTTGCCTCTTCCTCCACGTAGGACGAGGGATATATTATGGATCTTATACCTTCATAGAAACATGAAACATTGGAGTTATCTTACTCTTCACAGTCATAGCCACTGCATTTATAGGCTATGTTCTCCCATGAGGACAAATATCA…	798		8 KB	Eukaryota; Metazoa; Chordata; Craniata; Vertebrata; Euteleostomi; Mammalia; Eutheria; Euarchontoglires; Glires; Rodentia; Myomorpha; Muroidea; Muridae; Murinae; Praomys	Cameroon				NY37		1
EU519376	Praomys misonnei-EU519376	Praomys misonnei	0.378	EU519376.1	mitochondrion Praomys misonnei	Praomys misonnei voucher NY38 cytochrome b (cytb) gene, partial cds; mitochondrial	Vertebrate Mitochondrial	244.388	DNA	Praomys misonnei	CYTB	>Praomys misonnei-EU519376	ACCCACCCACTATTTAAAATTATTAACCACTCTTTCATCGATCTACCCGCCCCTTCAAACATCTCATCATGATGAAACTTCGGCTCACTACTAGGAATTTGCCTAATAATTCAAATCATCACAGGCCTCTTTCTAGCAATACACTATACATCAGATACAATAACAGCATTTTCATCAGTAACACATATCTGCCGAGATGTAAACTACGGATGACTAATCCGATATTTACACGCAAACGGAGCATCAATATTTTTTATTTGCCTCTTCCTCCACGTAGGACGAGGAATATACTATGGATCTTATACCTTCATAGAAACATGAAACATTGGAGTTGTCTTACTCTTCACAGTCATAGCCACTGCATTTATAGGCTATGTTCTCCCATGAGGACAAATATCA…	798		8 KB	Eukaryota; Metazoa; Chordata; Craniata; Vertebrata; Euteleostomi; Mammalia; Eutheria; Euarchontoglires; Glires; Rodentia; Myomorpha; Muroidea; Muridae; Murinae; Praomys	Cameroon				NY38		1
EU519377	Praomys misonnei-EU519377	Praomys misonnei	0.372	EU519377.1	mitochondrion Praomys misonnei	Praomys misonnei voucher NY39 cytochrome b (cytb) gene, partial cds; mitochondrial	Vertebrate Mitochondrial	244.432	DNA	Praomys misonnei	CYTB	>Praomys misonnei-EU519377	ACCCACCCACTATTTAAAATTATTAACCACTCTTTCATCGATCTACCCGCCCCTTCAAACATCTCATCATGATGAAACTTCGGCTCACTACTAGGAATTTGCCTAATAATTCAAATCATCACAGGCCTCTTTCTAGCAATACACTATACATCAGATACAATAACAGCATTTTCATCAGTAACACATATCTGCCGAGATGTAAACTACGGATGACTAATCCGATATTTACATGCAAACGGAGCATCAATATTTTTTATTTGCCTCTTCCTCCACGTAGGACGAGGAATATACTATGGATCTTATACCTTCATAGAAACATGAAACATTGGAGTTGTCTTACTCTTCACAGTCATAGCCACTGCATTTATAGGCTATGTTCTCCCATGAGGACAAATATCA…	798		8 KB	Eukaryota; Metazoa; Chordata; Craniata; Vertebrata; Euteleostomi; Mammalia; Eutheria; Euarchontoglires; Glires; Rodentia; Myomorpha; Muroidea; Muridae; Murinae; Praomys	Cameroon				NY39		1
EU519378	Praomys misonnei-EU519378	Praomys misonnei	0.378	EU519378.1	mitochondrion Praomys misonnei	Praomys misonnei voucher KB31 cytochrome b (cytb) gene, partial cds; mitochondrial	Vertebrate Mitochondrial	244.379	DNA	Praomys misonnei	CYTB	>Praomys misonnei-EU519378	ACCCACCCACTATTTAAAATTATTAACCACTCTTTCATCGATCTACCCGCCCCTTCAAACATCTCATCATGATGAAACTTCGGCTCACTACTAGGAATTTGCCTAATAATTCAAATCATCACAGGCCTCTTTCTAGCAATACACTATACATCAGATACAATAACAGCATTCTCATCAGTAACACATATCTGCCGAGATGTTAACTACGGATGACTAATCCGATATTTACACGCAAACGGAGCATCAATATTTTTTATTTGCCTCTTCCTCCACGTAGGACGAGGAATATACTATGGATCTTATACCTTCATAGAAACATGAAACATTGGAGTTGTCTTACTCTTCACAGTCATAGCCACTGCATTTATAGGCTATGTTCTCCCATGAGGACAAATATCA…	798		8 KB	Eukaryota; Metazoa; Chordata; Craniata; Vertebrata; Euteleostomi; Mammalia; Eutheria; Euarchontoglires; Glires; Rodentia; Myomorpha; Muroidea; Muridae; Murinae; Praomys	Cameroon				KB31		1
EU519379	Praomys misonnei-EU519379	Praomys misonnei	0.376	EU519379.1	mitochondrion Praomys misonnei	Praomys misonnei voucher KB73 cytochrome b (cytb) gene, partial cds; mitochondrial	Vertebrate Mitochondrial	244.418	DNA	Praomys misonnei	CYTB	>Praomys misonnei-EU519379	ACCCACCCACTATTTAAAATTATTAACCACTCTTTCATCGATCTACCCGCCCCTTCAAACATCTCATCATGATGAAACTTCGGCTCACTACTAGGAATTTGCCTAATAATTCAAATCATCACAGGCCTCTTTCTAGCAATACACTATACATCAGATACAATAACAGCATTTTCATCAGTAACACATATCTGCCGAGATGTAAACTACGGATGATTAATCCGATATTTACACGCAAACGGAGCATCAATATTTTTTATTTGCCTCTTCCTCCACGTAGGACGAGGAATATACTATGGATCTTATACCTTCATAGAAACATGAAACATTGGAGTTGTCTTACTCTTCACAGTCATAGCCACTGCATTTATAGGCTATGTTCTCCCATGAGGACAAATATCA…	798		8 KB	Eukaryota; Metazoa; Chordata; Craniata; Vertebrata; Euteleostomi; Mammalia; Eutheria; Euarchontoglires; Glires; Rodentia; Myomorpha; Muroidea; Muridae; Murinae; Praomys	Cameroon				KB73		1
EU519380	Praomys misonnei-EU519380	Praomys misonnei	0.375	EU519380.1	mitochondrion Praomys misonnei	Praomys misonnei voucher KB57 cytochrome b (cytb) gene, partial cds; mitochondrial	Vertebrate Mitochondrial	244.402	DNA	Praomys misonnei	CYTB	>Praomys misonnei-EU519380	ACCCACCCACTATTTAAAATTATTAACCACTCTTTCATCGATCTACCTGCCCCTTCAAACATCTCATCATGATGAAACTTCGGCTCACTACTAGGAATTTGCCTAATAATTCAAATCATCACAGGCCTCTTTCTAGCAATACACTATACATCAGATACAATAACAGCATTTTCATCAGTAACACATATCTGCCGAGATGTAAACTACGGATGACTAATCCGATATTTACACGCAAACGGAGCATCAATATTTTTTATTTGCCTCTTCCTCCACGTAGGACGAGGAATATACTATGGATCTTATACCTTCATAGAAACATGAAACATTGGAGTTGTCTTACTCTTCACAGTCATAGCCACTGCATTTATAGGCTATGTTCTCCCATGAGGACAAATATCA…	798		8 KB	Eukaryota; Metazoa; Chordata; Craniata; Vertebrata; Euteleostomi; Mammalia; Eutheria; Euarchontoglires; Glires; Rodentia; Myomorpha; Muroidea; Muridae; Murinae; Praomys	Cameroon				KB57		1
EU519381	Praomys misonnei-EU519381	Praomys misonnei	0.376	EU519381.1	mitochondrion Praomys misonnei	Praomys misonnei voucher KB189 cytochrome b (cytb) gene, partial cds; mitochondrial	Vertebrate Mitochondrial	244.427	DNA	Praomys misonnei	CYTB	>Praomys misonnei-EU519381	ACCCACCCACTATTTAAAATTATTAACCACTCTTTCATCGATCTACCCGCCCCTTCAAACATCTCATCATGATGAAACTTCGGCTCACTACTAGGAATTTGCCTAATAATTCAAATCATCACAGGCCTCTTTCTAGCAATACACTATACATCAGATACAATAACAGCATTTTCATCAGTAACACATATCTGCCGAGATGTAAACTACGGATGACTAATCCGATATTTACACGCAAACGGAGCATCAATATTTTTTATTTGCCTCTTCCTCCACGTAGGACGAGGAATATACTATGGATCTTATACCTTCATAGAAACATGAAACATTGGAGTTGTCTTACTCTTCACAGTCATAGCCACTGCATTTATAGGCTATGTTCTCCCATGAGGACAAATATCA…	798		8 KB	Eukaryota; Metazoa; Chordata; Craniata; Vertebrata; Euteleostomi; Mammalia; Eutheria; Euarchontoglires; Glires; Rodentia; Myomorpha; Muroidea; Muridae; Murinae; Praomys	Cameroon				KB189		1
EU519382	Praomys misonnei-EU519382	Praomys misonnei	0.376	EU519382.1	mitochondrion Praomys misonnei	Praomys misonnei voucher KB202 cytochrome b (cytb) gene, partial cds; mitochondrial	Vertebrate Mitochondrial	244.427	DNA	Praomys misonnei	CYTB	>Praomys misonnei-EU519382	ACCCACCCACTATTTAAAATTATTAACCACTCTTTCATCGATCTACCCGCCCCTTCAAACATCTCATCATGATGAAACTTCGGCTCACTACTAGGAATTTGCCTAATAATTCAAATCATCACAGGCCTCTTTCTAGCAATACACTATACATCAGATACAATAACAGCATTTTCATCAGTAACACATATCTGCCGAGATGTAAACTACGGATGACTAATCCGATATTTACACGCAAACGGAGCATCAATATTTTTTATTTGCCTATTCCTCCACGTAGGACGAGGAATATACTATGGATCTTATACCTTCATAGAAACATGAAACATTGGAGTTGTCTTACTCTTCACAGTCATAGCCACTGCATTTATAGGCTATGTTCTCCCATGAGGACAAATATCA…	798		8 KB	Eukaryota; Metazoa; Chordata; Craniata; Vertebrata; Euteleostomi; Mammalia; Eutheria; Euarchontoglires; Glires; Rodentia; Myomorpha; Muroidea; Muridae; Murinae; Praomys	Cameroon				KB202		1
EU519383	Praomys misonnei-EU519383	Praomys misonnei	0.376	EU519383.1	mitochondrion Praomys misonnei	Praomys misonnei voucher EBO1 cytochrome b (cytb) gene, partial cds; mitochondrial	Vertebrate Mitochondrial	244.427	DNA	Praomys misonnei	CYTB	>Praomys misonnei-EU519383	ACCCACCCACTATTTAAAATTATTAACCACTCTTTCATCGATCTACCCGCCCCTTCAAACATCTCATCATGATGAAACTTCGGCTCACTACTAGGAATTTGCCTAATAATTCAAATCATCACAGGCCTCTTTCTAGCAATACACTATACATCAGATACAATAACAGCATTTTCATCAGTAACACATATCTGCCGAGATGTAAACTACGGATGACTAATCCGATATTTACACGCAAACGGAGCATCAATATTTTTTATTTGCCTATTCCTCCACGTAGGACGAGGAATATACTATGGATCTTATACCTTCATAGAAACATGAAACATTGGAGTTGTCTTACTCTTCACAGTCATAGCCACTGCATTTATAGGCTATGTTCTCCCATGAGGACAAATATCA…	798		8 KB	Eukaryota; Metazoa; Chordata; Craniata; Vertebrata; Euteleostomi; Mammalia; Eutheria; Euarchontoglires; Glires; Rodentia; Myomorpha; Muroidea; Muridae; Murinae; Praomys	Cameroon				EBO1		1
EU519384	Praomys misonnei-EU519384	Praomys misonnei	0.377	EU519384.1	mitochondrion Praomys misonnei	Praomys misonnei voucher GA0283 cytochrome b (cytb) gene, partial cds; mitochondrial	Vertebrate Mitochondrial	244.403	DNA	Praomys misonnei	CYTB	>Praomys misonnei-EU519384	ACCCACCCACTATTTAAAATTATTAACCACTCTTTCATCGATCTACCCGCCCCTTCAAACATCTCATCATGATGAAACTTCGGCTCACTACTAGGAATTTGCCTAATAATTCAAATCATCACAGGCCTCTTTCTAGCAATACACTATACATCAGATACAATAACAGCATTTTCATCAGTAACACATATCTGCCGAGATGTAAACTACGGATGACTAATCCGATATTTACACGCAAACGGAGCATCAATATTTTTTATTTGCCTCTTCCTCCACGTAGGACGAGGAATATACTATGGATCTTATACCTTCATAGAAACATGAAACATTGGAGTTGTCTTACTCTTCACAGTCATAGCCACTGCATTTATAGGCTATGTTCTCCCATGAGGACAAATATCA…	798		8 KB	Eukaryota; Metazoa; Chordata; Craniata; Vertebrata; Euteleostomi; Mammalia; Eutheria; Euarchontoglires; Glires; Rodentia; Myomorpha; Muroidea; Muridae; Murinae; Praomys	Gabon				GA0283		1
EU519385	Praomys misonnei-EU519385	Praomys misonnei	0.377	EU519385.1	mitochondrion Praomys misonnei	Praomys misonnei voucher G10114 cytochrome b (cytb) gene, partial cds; mitochondrial	Vertebrate Mitochondrial	244.403	DNA	Praomys misonnei	CYTB	>Praomys misonnei-EU519385	ACCCACCCACTATTTAAAATTATTAACCACTCTTTCATCGATCTACCCGCCCCTTCAAACATCTCATCATGATGAAACTTCGGCTCACTACTAGGAATTTGCCTAATAATTCAAATCATCACAGGCCTCTTTCTAGCAATACACTATACATCAGATACAATAACAGCATTTTCATCAGTAACACATATCTGCCGAGATGTAAACTACGGATGACTAATCCGATATTTACACGCAAACGGAGCATCAATATTTTTTATTTGCCTCTTCCTCCACGTAGGACGAGGAATATACTATGGATCTTATACCTTCATAGAAACATGAAACATTGGAGTTGTCTTACTCTTCACAGTCATAGCCACTGCATTTATAGGCTATGTTCTCCCATGAGGACAAATATCA…	798		8 KB	Eukaryota; Metazoa; Chordata; Craniata; Vertebrata; Euteleostomi; Mammalia; Eutheria; Euarchontoglires; Glires; Rodentia; Myomorpha; Muroidea; Muridae; Murinae; Praomys	Gabon				G10114		1
EU519386	Praomys misonnei-EU519386	Praomys misonnei	0.377	EU519386.1	mitochondrion Praomys misonnei	Praomys misonnei voucher G10115 cytochrome b (cytb) gene, partial cds; mitochondrial	Vertebrate Mitochondrial	244.403	DNA	Praomys misonnei	CYTB	>Praomys misonnei-EU519386	ACCCACCCACTATTTAAAATTATTAACCACTCTTTCATCGATCTACCCGCCCCTTCAAACATCTCATCATGATGAAACTTCGGCTCACTACTAGGAATTTGCCTAATAATTCAAATCATCACAGGCCTCTTTCTAGCAATACACTATACATCAGATACAATAACAGCATTTTCATCAGTAACACATATCTGCCGAGATGTAAACTACGGATGACTAATCCGATATTTACACGCAAACGGAGCATCAATATTTTTTATTTGCCTCTTCCTCCACGTAGGACGAGGAATATACTATGGATCTTATACCTTCATAGAAACATGAAACATTGGAGTTGTCTTACTCTTCACAGTCATAGCCACTGCATTTATAGGCTATGTTCTCCCATGAGGACAAATATCA…	798		8 KB	Eukaryota; Metazoa; Chordata; Craniata; Vertebrata; Euteleostomi; Mammalia; Eutheria; Euarchontoglires; Glires; Rodentia; Myomorpha; Muroidea; Muridae; Murinae; Praomys	Gabon				G10115		1
EU519387	Praomys misonnei-EU519387	Praomys misonnei	0.377	EU519387.1	mitochondrion Praomys misonnei	Praomys misonnei voucher G10135 cytochrome b (cytb) gene, partial cds; mitochondrial	Vertebrate Mitochondrial	244.403	DNA	Praomys misonnei	CYTB	>Praomys misonnei-EU519387	ACCCACCCACTATTTAAAATTATTAACCACTCTTTCATCGATCTACCCGCCCCTTCAAACATCTCATCATGATGAAACTTCGGCTCACTACTAGGAATTTGCCTAATAATTCAAATCATCACAGGCCTCTTTCTAGCAATACACTATACATCAGATACAATAACAGCATTTTCATCAGTAACACATATCTGCCGAGATGTAAACTACGGATGACTAATCCGATATTTACACGCAAACGGAGCATCAATATTTTTTATTTGCCTCTTCCTCCACGTAGGACGAGGAATATACTATGGATCTTATACCTTCATAGAAACATGAAACATTGGAGTTGTCTTACTCTTCACAGTCATAGCCACTGCATTTATAGGCTATGTTCTCCCATGAGGACAAATATCA…	798		8 KB	Eukaryota; Metazoa; Chordata; Craniata; Vertebrata; Euteleostomi; Mammalia; Eutheria; Euarchontoglires; Glires; Rodentia; Myomorpha; Muroidea; Muridae; Murinae; Praomys	Gabon				G10135		1
EU519388	Praomys misonnei-EU519388	Praomys misonnei	0.377	EU519388.1	mitochondrion Praomys misonnei	Praomys misonnei voucher G10143 cytochrome b (cytb) gene, partial cds; mitochondrial	Vertebrate Mitochondrial	244.434	DNA	Praomys misonnei	CYTB	>Praomys misonnei-EU519388	ACCCACCCACTATTTAAAATTATTAACCACTCTTTCATCGATCTACCCGCCCCTTCAAACATCTCATCATGATGAAACTTCGGCTCACTACTAGGAATTTGCCTAATAATTCAAATCATCACAGGCCTCTTTCTAGCAATACACTATACATCAGATACAATAACAGCATTTTCATCAGTAACACATATCTGCCGAGATGTAAACTACGGATGACTAATCCGATATTTACACGCAAACGGAGCATCAATATTTTTTATTTGCCTCTTCCTCCACGTAGGACGAGGAATATACTATGGATCTTATACCTTCATAGAAACATGAAACATTGGAGTTGTCTTACTCTTCACAGTCATAGCCACTGCATTTATAGGCTATGTTCTCCCATGAGGACAAATATCA…	798		8 KB	Eukaryota; Metazoa; Chordata; Craniata; Vertebrata; Euteleostomi; Mammalia; Eutheria; Euarchontoglires; Glires; Rodentia; Myomorpha; Muroidea; Muridae; Murinae; Praomys	Gabon				G10143		1
EU519389	Praomys misonnei-EU519389	Praomys misonnei	0.376	EU519389.1	mitochondrion Praomys misonnei	Praomys misonnei voucher G10158 cytochrome b (cytb) gene, partial cds; mitochondrial	Vertebrate Mitochondrial	244.449	DNA	Praomys misonnei	CYTB	>Praomys misonnei-EU519389	ACCCACCCACTATTTAAAATTATTAACCACTCTTTCATCGATCTACCCGCCCCTTCAAACATCTCATCATGATGAAACTTCGGCTCACTACTAGGAATTTGCCTAATAATTCAAATCATCACAGGCCTCTTTCTAGCAATACACTATACATCAGATACAATAACAGCATTTTCATCAGTAACACATATCTGCCGAGATGTAAACTACGGATGACTAATCCGATATTTACACGCAAACGGAGCATCAATATTTTTTATTTGCCTCTTCCTCCACGTAGGACGAGGAATATACTATGGATCTTATACCTTCATAGAAACATGAAACATTGGAGTTGTCTTACTCTTCACAGTCATAGCCACTGCATTTATAGGCTATGTTCTCCCATGAGGACAAATATCA…	798		8 KB	Eukaryota; Metazoa; Chordata; Craniata; Vertebrata; Euteleostomi; Mammalia; Eutheria; Euarchontoglires; Glires; Rodentia; Myomorpha; Muroidea; Muridae; Murinae; Praomys	Gabon				G10158		1
EU519390	Praomys misonnei-EU519390	Praomys misonnei	0.377	EU519390.1	mitochondrion Praomys misonnei	Praomys misonnei voucher GA3254 cytochrome b (cytb) gene, partial cds; mitochondrial	Vertebrate Mitochondrial	244.403	DNA	Praomys misonnei	CYTB	>Praomys misonnei-EU519390	ACCCACCCACTATTTAAAATTATTAACCACTCTTTCATCGATCTACCCGCCCCTTCAAACATCTCATCATGATGAAACTTCGGCTCACTACTAGGAATTTGCCTAATAATTCAAATCATCACAGGCCTCTTTCTAGCAATACACTATACATCAGATACAATAACAGCATTTTCATCAGTAACACATATCTGCCGAGATGTAAACTACGGATGACTAATCCGATATTTACACGCAAACGGAGCATCAATATTTTTTATTTGCCTCTTCCTCCACGTAGGACGAGGAATATACTATGGATCTTATACCTTCATAGAAACATGAAACATTGGAGTTGTCTTACTCTTCACAGTCATAGCCACTGCATTTATAGGCTATGTTCTCCCATGAGGACAAATATCA…	798		8 KB	Eukaryota; Metazoa; Chordata; Craniata; Vertebrata; Euteleostomi; Mammalia; Eutheria; Euarchontoglires; Glires; Rodentia; Myomorpha; Muroidea; Muridae; Murinae; Praomys	Gabon				GA3254		1
EU519391	Praomys misonnei-EU519391	Praomys misonnei	0.377	EU519391.1	mitochondrion Praomys misonnei	Praomys misonnei voucher GA3137 cytochrome b (cytb) gene, partial cds; mitochondrial	Vertebrate Mitochondrial	244.403	DNA	Praomys misonnei	CYTB	>Praomys misonnei-EU519391	ACCCACCCACTATTTAAAATTATTAACCACTCTTTCATCGATCTACCCGCCCCTTCAAACATCTCATCATGATGAAACTTCGGCTCACTACTAGGAATTTGCCTAATAATTCAAATCATCACAGGCCTCTTTCTAGCAATACACTATACATCAGATACAATAACAGCATTTTCATCAGTAACACATATCTGCCGAGATGTAAACTACGGATGACTAATCCGATATTTACACGCAAACGGAGCATCAATATTTTTTATTTGCCTCTTCCTCCACGTAGGACGAGGAATATACTATGGATCTTATACCTTCATAGAAACATGAAACATTGGAGTTGTCTTACTCTTCACAGTCATAGCCACTGCATTTATAGGCTATGTTCTCCCATGAGGACAAATATCA…	798		8 KB	Eukaryota; Metazoa; Chordata; Craniata; Vertebrata; Euteleostomi; Mammalia; Eutheria; Euarchontoglires; Glires; Rodentia; Myomorpha; Muroidea; Muridae; Murinae; Praomys	Gabon				GA3137		1
EU519392	Praomys misonnei-EU519392	Praomys misonnei	0.377	EU519392.1	mitochondrion Praomys misonnei	Praomys misonnei voucher GA3698 cytochrome b (cytb) gene, partial cds; mitochondrial	Vertebrate Mitochondrial	244.403	DNA	Praomys misonnei	CYTB	>Praomys misonnei-EU519392	ACCCACCCACTATTTAAAATTATTAACCACTCTTTCATCGATCTACCCGCCCCTTCAAACATCTCATCATGATGAAACTTCGGCTCACTACTAGGAATTTGCCTAATAATTCAAATCATCACAGGCCTCTTTCTAGCAATACACTATACATCAGATACAATAACAGCATTTTCATCAGTAACACATATCTGCCGAGATGTAAACTACGGATGACTAATCCGATATTTACACGCAAACGGAGCATCAATATTTTTTATTTGCCTCTTCCTCCACGTAGGACGAGGAATATACTATGGATCTTATACCTTCATAGAAACATGAAACATTGGAGTTGTCTTACTCTTCACAGTCATAGCCACTGCATTTATAGGCTATGTTCTCCCATGAGGACAAATATCA…	798		8 KB	Eukaryota; Metazoa; Chordata; Craniata; Vertebrata; Euteleostomi; Mammalia; Eutheria; Euarchontoglires; Glires; Rodentia; Myomorpha; Muroidea; Muridae; Murinae; Praomys	Gabon				GA3698		1
EU519393	Praomys misonnei-EU519393	Praomys misonnei	0.378	EU519393.1	mitochondrion Praomys misonnei	Praomys misonnei voucher GA0039 cytochrome b (cytb) gene, partial cds; mitochondrial	Vertebrate Mitochondrial	244.419	DNA	Praomys misonnei	CYTB	>Praomys misonnei-EU519393	ACCCACCCACTATTTAAAATTATTAACCACTCTTTCATCGATCTACCCGCCCCTTCAAACATCTCATCATGATGAAACTTCGGCTCACTACTAGGAATTTGCCTAATAATTCAAATCATCACAGGCCTCTTTCTAGCAATACACTATACATCAGATACAATAACAGCATTTTCATCAGTAACACATATCTGCCGAGATGTAAACTACGGATGACTAATCCGATATTTACACGCAAACGGAGCATCAATATTTTTTATTTGCCTCTTCCTCCACGTAGGACGAGGAATATACTATGGATCTTATACCTTCATAGAAACATGAAACATTGGAGTTGTCTTACTCTTCACAGTCATAGCCACTGCATTTATAGGCTATGTTCTCCCATGAGGACAAATATCA…	798		8 KB	Eukaryota; Metazoa; Chordata; Craniata; Vertebrata; Euteleostomi; Mammalia; Eutheria; Euarchontoglires; Glires; Rodentia; Myomorpha; Muroidea; Muridae; Murinae; Praomys	Gabon				GA0039		1
EU519394	Praomys misonnei-EU519394	Praomys misonnei	0.373	EU519394.1	mitochondrion Praomys misonnei	Praomys misonnei voucher 294 cytochrome b (cytb) gene, partial cds; mitochondrial	Vertebrate Mitochondrial	244.448	DNA	Praomys misonnei	CYTB	>Praomys misonnei-EU519394	ACCCACCCACTATTTAAAATTATTAATCACTCTTTCATCGATCTACCCGCCCCTTCAAACATCTCATCATGATGAAACTTCGGCTCACTACTAGGAATTTGCCTAATAATTCAAATCATCACAGGCCTCTTTCTAGCAATACACTATACATCAGATACAATAACAGCATTTTCATCAGTAACACATATCTGCCGAGATGTAAACTACGGATGACTAATCCGATATTTACACGCAAACGGAGCATCAATATTTTTTATTTGCCTCTTCCTCCACGTAGGACGAGGAATATACTATGGATCTTATACCTTCATAGAAACATGAAACATTGGAGTTGTCTTACTCTTCACAGTCATAGCCACTGCATTTATAGGCTATGTTCTCCCATGAGGACAAATATCA…	798		8 KB	Eukaryota; Metazoa; Chordata; Craniata; Vertebrata; Euteleostomi; Mammalia; Eutheria; Euarchontoglires; Glires; Rodentia; Myomorpha; Muroidea; Muridae; Murinae; Praomys	Gabon				294		1
EU519395	Praomys misonnei-EU519395	Praomys misonnei	0.376	EU519395.1	mitochondrion Praomys misonnei	Praomys misonnei voucher R22004 cytochrome b (cytb) gene, partial cds; mitochondrial	Vertebrate Mitochondrial	244.418	DNA	Praomys misonnei	CYTB	>Praomys misonnei-EU519395	ACCCACCCACTATTTAAAATTATTAACCACTCTTTCATCGATCTACCCGCCCCTTCAAACATCTCATCATGATGAAACTTCGGCTCACTACTAGGAATTTGCCTAATAATTCAAATCATCACAGGCCTCTTTCTAGCAATACACTATACATCAGATACAATAACAGCATTTTCATCAGTAACACATATCTGCCGAGATGTAAACTACGGATGACTAATCCGATATTTACACGCAAACGGAGCATCAATATTTTTTATTTGCCTCTTCCTCCACGTAGGACGAGGAATATACTATGGATCTTATACCTTCATAGAAACATGAAACATTGGAGTTGTCTTACTCTTTACAGTCATAGCCACTGCATTTATAGGCTATGTTCTCCCATGAGGACAAATATCA…	798		8 KB	Eukaryota; Metazoa; Chordata; Craniata; Vertebrata; Euteleostomi; Mammalia; Eutheria; Euarchontoglires; Glires; Rodentia; Myomorpha; Muroidea; Muridae; Murinae; Praomys	Democratic Republic of the Congo				R22004		1
EU519396	Praomys misonnei-EU519396	Praomys misonnei	0.377	EU519396.1	mitochondrion Praomys misonnei	Praomys misonnei voucher R16821 cytochrome b (cytb) gene, partial cds; mitochondrial	Vertebrate Mitochondrial	244.403	DNA	Praomys misonnei	CYTB	>Praomys misonnei-EU519396	ACCCACCCACTATTTAAAATTATTAACCACTCTTTCATCGATCTACCCGCCCCTTCAAACATCTCATCATGATGAAACTTCGGCTCACTACTAGGAATTTGCCTAATAATTCAAATCATCACAGGCCTCTTTCTAGCAATACACTATACATCAGATACAATAACAGCATTTTCATCAGTAACACATATCTGCCGAGATGTAAACTACGGATGACTAATCCGATATTTACACGCAAACGGAGCATCAATATTTTTTATTTGCCTCTTCCTCCACGTAGGACGAGGAATATACTATGGATCTTATACCTTCATAGAAACATGAAACATTGGAGTTGTCTTACTCTTCACAGTCATAGCCACTGCATTTATAGGCTATGTTCTCCCATGAGGACAAATATCA…	798		8 KB	Eukaryota; Metazoa; Chordata; Craniata; Vertebrata; Euteleostomi; Mammalia; Eutheria; Euarchontoglires; Glires; Rodentia; Myomorpha; Muroidea; Muridae; Murinae; Praomys	Democratic Republic of the Congo				R16821		1
EU519397	Praomys misonnei-EU519397	Praomys misonnei	0.377	EU519397.1	mitochondrion Praomys misonnei	Praomys misonnei voucher R22010 cytochrome b (cytb) gene, partial cds; mitochondrial	Vertebrate Mitochondrial	244.403	DNA	Praomys misonnei	CYTB	>Praomys misonnei-EU519397	ACCCACCCACTATTTAAAATTATTAACCACTCTTTCATCGATCTACCCGCCCCTTCAAACATCTCATCATGATGAAACTTCGGCTCACTACTAGGAATTTGCCTAATAATTCAAATCATCACAGGCCTCTTTCTAGCAATACACTATACATCAGATACAATAACAGCATTTTCATCAGTAACACATATCTGCCGAGATGTAAACTACGGATGACTAATCCGATATTTACACGCAAACGGAGCATCAATATTTTTTATTTGCCTCTTCCTCCACGTAGGACGAGGAATATACTATGGATCTTATACCTTCATAGAAACATGAAACATTGGAGTTGTCTTACTCTTCACAGTCATAGCCACTGCATTTATAGGCTATGTTCTCCCATGAGGACAAATATCA…	798		8 KB	Eukaryota; Metazoa; Chordata; Craniata; Vertebrata; Euteleostomi; Mammalia; Eutheria; Euarchontoglires; Glires; Rodentia; Myomorpha; Muroidea; Muridae; Murinae; Praomys	Democratic Republic of the Congo				R22010		1
EU519398	Praomys misonnei-EU519398	Praomys misonnei	0.377	EU519398.1	mitochondrion Praomys misonnei	Praomys misonnei voucher R22067 cytochrome b (cytb) gene, partial cds; mitochondrial	Vertebrate Mitochondrial	244.434	DNA	Praomys misonnei	CYTB	>Praomys misonnei-EU519398	ACCCACCCACTATTTAAAATTATTAACCACTCTTTCATCGATCTACCCGCCCCTTCAAACATCTCATCATGATGAAACTTCGGCTCACTACTAGGAATTTGCCTAATAATTCAAATCATCACAGGCCTCTTTCTAGCAATACACTATACATCAGATACAATAACAGCATTTTCATCAGTAACACATATCTGCCGAGATGTAAACTACGGATGACTAATCCGATATTTACACGCAAACGGAGCATCAATATTTTTTATTTGCCTCTTCCTCCACGTAGGACGAGGAGTATACTATGGATCTTATACCTTCATAGAAACATGAAACATTGGAGTTGTCTTACTCTTCACAGTCATAGCCACTGCATTTATAGGCTATGTTCTCCCATGAGGACAAATATCA…	798		8 KB	Eukaryota; Metazoa; Chordata; Craniata; Vertebrata; Euteleostomi; Mammalia; Eutheria; Euarchontoglires; Glires; Rodentia; Myomorpha; Muroidea; Muridae; Murinae; Praomys	Democratic Republic of the Congo				R22067		1
EU519399	Praomys misonnei-EU519399	Praomys misonnei	0.376	EU519399.1	mitochondrion Praomys misonnei	Praomys misonnei voucher R14034 cytochrome b (cytb) gene, partial cds; mitochondrial	Vertebrate Mitochondrial	244.387	DNA	Praomys misonnei	CYTB	>Praomys misonnei-EU519399	ACCCACCCACTATTTAAAATTATTAACCACTCTTTCATCGATCTACCCGCCCCTTCAAACATCTCATCATGATGAAACTTCGGCTCACTACTAGGAATTTGCCTAATAATTCAAATCATCACAGGCCTCTTTCTAGCAATACACTATACATCAGATACAATAACAGCATTTTCATCAGTAACACATATCTGCCGAGATGTAAACTACGGATGACTAATCCGATATTTACACGCAAACGGAGCATCAATATTTTTTATTTGCCTCTTCCTCCACGTAGGACGAGGAATATACTATGGATCTTATACCTTCATAGAAACATGAAACATTGGAGTTATCTTACTCTTCACAGTCATAGCCACTGCATTTATAGGCTATGTTCTCCCATGAGGACAAATATCA…	798		8 KB	Eukaryota; Metazoa; Chordata; Craniata; Vertebrata; Euteleostomi; Mammalia; Eutheria; Euarchontoglires; Glires; Rodentia; Myomorpha; Muroidea; Muridae; Murinae; Praomys	Cameroon				R14034		1
EU519400	Praomys misonnei-EU519400	Praomys misonnei	0.376	EU519400.1	mitochondrion Praomys misonnei	Praomys misonnei voucher R14221 cytochrome b (cytb) gene, partial cds; mitochondrial	Vertebrate Mitochondrial	244.427	DNA	Praomys misonnei	CYTB	>Praomys misonnei-EU519400	ACCCACCCACTATTTAAAATTATTAACCACTCTTTCATCGATCTACCCGCCCCTTCAAACATCTCATCATGATGAAACTTCGGCTCACTACTAGGAATTTGCCTAATAATTCAAATCATCACAGGCCTCTTTCTAGCAATACACTATACATCAGATACAATAACAGCATTTTCATCAGTAACACATATCTGCCGAGATGTAAACTACGGATGACTAATCCGATATTTACACGCAAACGGAGCATCAATATTTTTTATTTGCCTATTCCTCCACGTAGGACGAGGAATATACTATGGATCTTATACCTTCATAGAAACATGAAACATTGGAGTTGTCTTACTCTTCACAGTCATAGCCACTGCATTTATAGGCTATGTTCTCCCATGAGGACAAATATCA…	798		8 KB	Eukaryota; Metazoa; Chordata; Craniata; Vertebrata; Euteleostomi; Mammalia; Eutheria; Euarchontoglires; Glires; Rodentia; Myomorpha; Muroidea; Muridae; Murinae; Praomys	Cameroon				R14221		1
EU519401	Praomys misonnei-EU519401	Praomys misonnei	0.376	EU519401.1	mitochondrion Praomys misonnei	Praomys misonnei voucher R14311 cytochrome b (cytb) gene, partial cds; mitochondrial	Vertebrate Mitochondrial	244.387	DNA	Praomys misonnei	CYTB	>Praomys misonnei-EU519401	ACCCACCCACTATTTAAAATTATTAACCACTCTTTCATCGATCTACCCGCCCCTTCAAACATCTCATCATGATGAAACTTCGGCTCACTACTAGGAATTTGCCTAATAATTCAAATCATCACAGGCCTCTTTCTAGCAATACACTATACATCAGATACAATAACAGCATTTTCATCAGTAACACATATCTGCCGAGATGTAAACTACGGATGACTAATCCGATATTTACACGCAAACGGAGCATCAATATTTTTTATTTGCCTCTTCCTCCACGTAGGACGAGGAATATACTATGGATCTTATACCTTCATAGAAACATGAAACATTGGAGTTATCTTACTCTTCACAGTCATAGCCACTGCATTTATAGGCTATGTTCTCCCATGAGGACAAATATCA…	798		8 KB	Eukaryota; Metazoa; Chordata; Craniata; Vertebrata; Euteleostomi; Mammalia; Eutheria; Euarchontoglires; Glires; Rodentia; Myomorpha; Muroidea; Muridae; Murinae; Praomys	Cameroon				R14311		1
EU519402	Praomys misonnei-EU519402	Praomys misonnei	0.377	EU519402.1	mitochondrion Praomys misonnei	Praomys misonnei voucher R13035 cytochrome b (cytb) gene, partial cds; mitochondrial	Vertebrate Mitochondrial	244.403	DNA	Praomys misonnei	CYTB	>Praomys misonnei-EU519402	ACCCACCCACTATTTAAAATTATTAACCACTCTTTCATCGATCTACCCGCCCCTTCAAACATCTCATCATGATGAAACTTCGGCTCACTACTAGGAATTTGCCTAATAATTCAAATCATCACAGGCCTCTTTCTAGCAATACACTATACATCAGATACAATAACAGCATTTTCATCAGTAACACATATCTGCCGAGATGTAAACTACGGATGACTAATCCGATATTTACACGCAAACGGAGCATCAATATTTTTTATTTGCCTCTTCCTCCACGTAGGACGAGGAATATACTATGGATCTTATACCTTCATAGAAACATGAAACATTGGAGTTGTCTTACTCTTCACAGTCATAGCCACTGCATTTATAGGCTATGTTCTCCCATGAGGACAAATATCA…	798		8 KB	Eukaryota; Metazoa; Chordata; Craniata; Vertebrata; Euteleostomi; Mammalia; Eutheria; Euarchontoglires; Glires; Rodentia; Myomorpha; Muroidea; Muridae; Murinae; Praomys	Central African Republic				R13035		1
EU519403	Praomys misonnei-EU519403	Praomys misonnei	0.376	EU519403.1	mitochondrion Praomys misonnei	Praomys misonnei voucher R13036 cytochrome b (cytb) gene, partial cds; mitochondrial	Vertebrate Mitochondrial	244.418	DNA	Praomys misonnei	CYTB	>Praomys misonnei-EU519403	ACCCACCCACTATTTAAAATTATTAACCACTCTTTCATCGATCTACCCGCCCCTTCAAACATCTCATCATGATGAAACTTCGGCTCACTACTAGGAATTTGCCTAATAATTCAAATCATCACAGGCCTCTTTCTAGCAATACACTATACATCAGATACAATAACAGCATTTTCATCAGTAACACATATCTGCCGAGATGTAAACTACGGATGACTAATCCGATATTTACACGCAAACGGAGCATCAATATTTTTTATTTGCCTCTTCCTCCACGTAGGACGAGGAATATACTATGGATCTTATACCTTCATAGAAACATGAAACATTGGAGTTGTCTTACTTTTCACAGTCATAGCCACTGCATTTATAGGCTATGTTCTCCCATGAGGACAAATATCA…	798		8 KB	Eukaryota; Metazoa; Chordata; Craniata; Vertebrata; Euteleostomi; Mammalia; Eutheria; Euarchontoglires; Glires; Rodentia; Myomorpha; Muroidea; Muridae; Murinae; Praomys	Central African Republic				R13036		1
EU519404	Praomys misonnei-EU519404	Praomys misonnei	0.377	EU519404.1	mitochondrion Praomys misonnei	Praomys misonnei voucher R13040 cytochrome b (cytb) gene, partial cds; mitochondrial	Vertebrate Mitochondrial	244.403	DNA	Praomys misonnei	CYTB	>Praomys misonnei-EU519404	ACCCACCCACTATTTAAAATTATTAACCACTCTTTCATCGATCTACCCGCCCCTTCAAACATCTCATCATGATGAAACTTCGGCTCACTACTAGGAATTTGCCTAATAATTCAAATCATCACAGGCCTCTTTCTAGCAATACACTATACATCAGATACAATAACAGCATTTTCATCAGTAACACATATCTGCCGAGATGTAAACTACGGATGACTAATCCGATATTTACACGCAAACGGAGCATCAATATTTTTTATTTGCCTCTTCCTCCACGTAGGACGAGGAATATACTATGGATCTTATACCTTCATAGAAACATGAAACATTGGAGTTGTCTTACTCTTCACAGTCATAGCCACTGCATTTATAGGCTATGTTCTCCCATGAGGACAAATATCA…	798		8 KB	Eukaryota; Metazoa; Chordata; Craniata; Vertebrata; Euteleostomi; Mammalia; Eutheria; Euarchontoglires; Glires; Rodentia; Myomorpha; Muroidea; Muridae; Murinae; Praomys	Central African Republic				R13040		1
EU519405	Praomys misonnei-EU519405	Praomys misonnei	0.375	EU519405.1	mitochondrion Praomys misonnei	Praomys misonnei voucher 91367 cytochrome b (cytb) gene, partial cds; mitochondrial	Vertebrate Mitochondrial	244.482	DNA	Praomys misonnei	CYTB	>Praomys misonnei-EU519405	ACTCACCCACTATTCAAAATTATTAACCACTCTTTCATCGATCTACCCGCCCCTTCAAACATTTCATCATGATGAAACTTCGGCTCACTACTAGGAATTTGCCTAATAATTCAAATCATCACAGGCCTCTTTCTAGCAATACACTATACATCAGACACAATAACAGCATTTTCATCAGTAACACATATCTGCCGAGATGTAAACTACGGATGACTAATCCGATATTTACACGCAAACGGAGCATCAATATTTTTTATTTGCCTATTTCTCCACGTAGGACGAGGAATATACTATGGATCTTATACCTTTATAGAAACATGAAACATTGGAGTCGTCTTATTATTCACAGTCATAGCCACTGCATTTATAGGCTATGTTCTCCCATGAGGACAAATATCA…	798		8 KB	Eukaryota; Metazoa; Chordata; Craniata; Vertebrata; Euteleostomi; Mammalia; Eutheria; Euarchontoglires; Glires; Rodentia; Myomorpha; Muroidea; Muridae; Murinae; Praomys	Ghana				91367		1
EU519406	Praomys misonnei-EU519406	Praomys misonnei	0.377	EU519406.1	mitochondrion Praomys misonnei	Praomys misonnei voucher 91372 cytochrome b (cytb) gene, partial cds; mitochondrial	Vertebrate Mitochondrial	244.412	DNA	Praomys misonnei	CYTB	>Praomys misonnei-EU519406	ACTCACCCACTATTCAAAATTATTAACCACTCTTTCATCGATCTACCCGCCCCTTCAAACATTTCATCATGATGAAACTTCGGCTCACTACTAGGAATTTGCCTAATAATTCAAATCATCACAGGCCTCTTTCTAGCAATACACTATACATCAGACACAATAACAGCATTTTCATCAGTAACACATATCTGCCGAGATGTAAACTACGGATGACTAATCCGATATTTACACGCAAACGGAGCATCAATATTTTTTATTTGCCTCTTTCTCCACGTAGGACGGGGAATATACTACGGATCTTATACCTTTATAGAAACATGAAACATTGGAGTCATCTTACTATTCACAGTCATAGCCACTGCATTTATAGGCTATGTTCTCCCATGAGGACAAATATCA…	798		8 KB	Eukaryota; Metazoa; Chordata; Craniata; Vertebrata; Euteleostomi; Mammalia; Eutheria; Euarchontoglires; Glires; Rodentia; Myomorpha; Muroidea; Muridae; Murinae; Praomys	Ghana				91372		1
EU519407	Praomys misonnei-EU519407	Praomys misonnei	0.377	EU519407.1	mitochondrion Praomys misonnei	Praomys misonnei voucher VR104 cytochrome b (cytb) gene, partial cds; mitochondrial	Vertebrate Mitochondrial	244.421	DNA	Praomys misonnei	CYTB	>Praomys misonnei-EU519407	ACTCACCCACTATTCAAAATTATTAACCACTCTTTCATCGATCTACCCGCCCCTTCAAACATTTCATCATGATGAAACTTCGGCTCACTACTAGGAATTTGCCTAATAATTCAAATCATCACAGGCCTCTTTCTAGCAATACACTACACATCAGACACAATAACAGCATTTTCATCAGTAACACATATCTGCCGAGATGTAAACTACGGATGACTAATCCGATATTTACACGCAAACGGAGCATCAATATTTTTTATTTGCCTCTTTCTCCACGTAGGACGAGGAATATACTACGGATCTTATACCTTTATAGAAACATGAAACATTGGAGTCGTCTTAATATTCACAGTCATAGCCACTGCATTTATAGGCTATGTTCTCCCATGAGGACAAATATCA…	798		8 KB	Eukaryota; Metazoa; Chordata; Craniata; Vertebrata; Euteleostomi; Mammalia; Eutheria; Euarchontoglires; Glires; Rodentia; Myomorpha; Muroidea; Muridae; Murinae; Praomys	Ghana				VR104		1
EU519408	Praomys misonnei-EU519408	Praomys misonnei	0.376	EU519408.1	mitochondrion Praomys misonnei	Praomys misonnei voucher 91377 cytochrome b (cytb) gene, partial cds; mitochondrial	Vertebrate Mitochondrial	244.436	DNA	Praomys misonnei	CYTB	>Praomys misonnei-EU519408	ACTCACCCACTATTCAAAATTATTAACCACTCTTTCATCGATCTACCCGCCCCTTCAAACATTTCATCATGATGAAACTTCGGCTCACTACTAGGAATTTGCCTAATAATTCAAATCATCACAGGCCTCTTTCTAGCAATACACTATACATCAGACACAATAACAGCATTTTCATCAGTAACACATATCTGCCGAGATGTAAACTACGGATGACTAATCCGATATTTACACGCAAACGGAGCATCAATATTTTTTATTTGCCTCTTTCTCCACGTAGGACGGGGAATATACTACGGATCTTATACCTTTATAGAAACATGAAACATTGGAGTCATCTTACTATTCACAGTCATAGCCACTGCATTTATAGGCTATGTTCTCCCATGAGGACAAATATCA…	798		8 KB	Eukaryota; Metazoa; Chordata; Craniata; Vertebrata; Euteleostomi; Mammalia; Eutheria; Euarchontoglires; Glires; Rodentia; Myomorpha; Muroidea; Muridae; Murinae; Praomys	Ghana				91377		1
EU519409	Praomys misonnei-EU519409	Praomys misonnei	0.377	EU519409.1	mitochondrion Praomys misonnei	Praomys misonnei voucher 91373 cytochrome b (cytb) gene, partial cds; mitochondrial	Vertebrate Mitochondrial	244.421	DNA	Praomys misonnei	CYTB	>Praomys misonnei-EU519409	ACTCACCCACTATTAAAAATTATTAACCACTCTTTCATCGATCTACCCGCCCCTTCAAACATTTCATCATGATGAAACTTCGGCTCACTACTAGGAATTTGCCTAATAATTCAAATCATCACAGGCCTCTTTCTAGCAATACACTACACATCAGACACAATAACAGCATTTTCATCAGTAACACATATCTGCCGAGATGTAAACTACGGATGACTAATCCGATATTTACACGCAAACGGAGCATCAATATTTTTTATTTGCCTCTTTCTCCACGTAGGACGAGGAATATACTACGGATCTTATACCTTTATAGAAACATGAAACATTGGAGTCGTCTTACTATTCACAGTCATAGCCACTGCATTTATAGGCTATGTTCTCCCATGAGGACAAATATCA…	798		8 KB	Eukaryota; Metazoa; Chordata; Craniata; Vertebrata; Euteleostomi; Mammalia; Eutheria; Euarchontoglires; Glires; Rodentia; Myomorpha; Muroidea; Muridae; Murinae; Praomys	Ghana				91373		1
EU519410	Praomys misonnei-EU519410	Praomys misonnei	0.377	EU519410.1	mitochondrion Praomys misonnei	Praomys misonnei voucher 91374 cytochrome b (cytb) gene, partial cds; mitochondrial	Vertebrate Mitochondrial	244.412	DNA	Praomys misonnei	CYTB	>Praomys misonnei-EU519410	ACTCACCCACTATTCAAAATTATTAACCACTCTTTCATCGATCTACCCGCCCCTTCAAACATTTCATCATGATGAAACTTCGGCTCACTACTAGGAATTTGCCTAATAATTCAAATCATCACAGGCCTCTTTCTAGCAATACACTATACATCAGACACAATAACAGCATTTTCATCAGTAACACATATCTGCCGAGATGTAAACTACGGATGACTAATCCGATATTTACACGCAAACGGAGCATCAATATTTTTTATTTGCCTCTTTCTCCACGTAGGACGGGGAATATACTACGGATCTTATACCTTTATAGAAACATGAAACATTGGAGTCATCTTACTATTCACAGTCATAGCCACTGCATTTATAGGCTATGTTCTCCCATGAGGACAAATATCA…	798		8 KB	Eukaryota; Metazoa; Chordata; Craniata; Vertebrata; Euteleostomi; Mammalia; Eutheria; Euarchontoglires; Glires; Rodentia; Myomorpha; Muroidea; Muridae; Murinae; Praomys	Ghana				91374		1
EU519411	Praomys misonnei-EU519411	Praomys misonnei	0.378	EU519411.1	mitochondrion Praomys misonnei	Praomys misonnei voucher 91375 cytochrome b (cytb) gene, partial cds; mitochondrial	Vertebrate Mitochondrial	244.397	DNA	Praomys misonnei	CYTB	>Praomys misonnei-EU519411	ACTCACCCACTATTCAAAATTATTAACCACTCTTTCATCGATCTACCCGCCCCTTCAAACATTTCATCATGATGAAACTTCGGCTCACTACTAGGAATTTGCCTAATAATTCAAATCATCACAGGCCTCTTTCTAGCAATACACTACACATCAGACACAATAACAGCATTTTCATCAGTAACACATATCTGCCGAGATGTAAACTACGGATGACTAATCCGATATTTACACGCAAACGGAGCATCAATATTTTTTATTTGCCTCTTTCTCCACGTAGGACGAGGAATATACTACGGATCTTATACCTTTATAGAAACATGAAACATTGGAGTCGTCTTACTATTCACAGTCATAGCCACTGCATTTATAGGCTATGTTCTCCCATGAGGACAAATATCA…	798		8 KB	Eukaryota; Metazoa; Chordata; Craniata; Vertebrata; Euteleostomi; Mammalia; Eutheria; Euarchontoglires; Glires; Rodentia; Myomorpha; Muroidea; Muridae; Murinae; Praomys	Ghana				91375		1
EU519412	Praomys misonnei-EU519412	Praomys misonnei	0.378	EU519412.1	mitochondrion Praomys misonnei	Praomys misonnei voucher BE0120 cytochrome b (cytb) gene, partial cds; mitochondrial	Vertebrate Mitochondrial	244.397	DNA	Praomys misonnei	CYTB	>Praomys misonnei-EU519412	ACTCACCCACTATTCAAAATTATTAACCACTCTTTCATCGATCTACCCGCCCCTTCAAACATTTCATCATGATGAAACTTCGGCTCACTACTAGGAATTTGCCTAATAATTCAAATCATCACAGGCCTCTTTCTAGCAATACACTACACATCAGACACAATAACAGCATTTTCATCAGTAACACATATCTGCCGAGATGTAAACTACGGATGACTAATCCGATATTTACACGCAAACGGAGCATCAATATTTTTTATTTGCCTCTTTCTCCACGTAGGACGAGGAATATACTACGGATCTTATACCTTTATAGAAACATGAAACATTGGAGTCGTCTTACTATTCACAGTCATAGCCACTGCATTTATAGGCTATGTTCTCCCATGAGGACAAATATCA…	798		8 KB	Eukaryota; Metazoa; Chordata; Craniata; Vertebrata; Euteleostomi; Mammalia; Eutheria; Euarchontoglires; Glires; Rodentia; Myomorpha; Muroidea; Muridae; Murinae; Praomys	Benin				BE0120		1
EU519413	Praomys misonnei-EU519413	Praomys misonnei	0.378	EU519413.1	mitochondrion Praomys misonnei	Praomys misonnei voucher BE0122 cytochrome b (cytb) gene, partial cds; mitochondrial	Vertebrate Mitochondrial	244.397	DNA	Praomys misonnei	CYTB	>Praomys misonnei-EU519413	ACTCACCCACTATTCAAAATTATTAACCACTCTTTCATCGATCTACCCGCCCCTTCAAACATTTCATCATGATGAAACTTCGGCTCACTACTAGGAATTTGCCTAATAATTCAAATCATCACAGGCCTCTTTCTAGCAATACACTACACATCAGACACAATAACAGCATTTTCATCAGTAACACATATCTGCCGAGATGTAAACTACGGATGACTAATCCGATATTTACACGCAAACGGAGCATCAATATTTTTTATTTGCCTCTTTCTCCACGTAGGACGAGGAATATACTACGGATCTTATACCTTTATAGAAACATGAAACATTGGAGTCGTCTTACTATTCACAGTCATAGCCACTGCATTTATAGGCTATGTTCTCCCATGAGGACAAATATCA…	798		8 KB	Eukaryota; Metazoa; Chordata; Craniata; Vertebrata; Euteleostomi; Mammalia; Eutheria; Euarchontoglires; Glires; Rodentia; Myomorpha; Muroidea; Muridae; Murinae; Praomys	Benin				BE0122		1
EU519414	Praomys misonnei-EU519414	Praomys misonnei	0.376	EU519414.1	mitochondrion Praomys misonnei	Praomys misonnei voucher BE0123 cytochrome b (cytb) gene, partial cds; mitochondrial	Vertebrate Mitochondrial	244.427	DNA	Praomys misonnei	CYTB	>Praomys misonnei-EU519414	ACTCACCCACTATTCAAAATTATTAACCACTCTTTCATCGATCTACCCACCCCTTCAAACATTTCATCATGATGAAACTTTGGCTCACTACTAGGAATTTGCCTAATAATTCAAATCATCACAGGCCTCTTTCTAGCAATACACTACACATCAGACACAATAACAGCATTTTCATCAGTAACACATATCTGCCGAGATGTGAACTACGGATGACTAATCCGATATTTACACGCAAACGGAGCATCAATATTTTTTATTTGCCTCTTTCTCCACGTAGGACGAGGAATATACTACGGATCTTATACCTTTATAGAAACATGAAACATTGGAGTCGTCTTACTATTCACAGTCATAGCCACTGCATTTATAGGCTATGTTCTCCCATGAGGACAAATATCA…	798		8 KB	Eukaryota; Metazoa; Chordata; Craniata; Vertebrata; Euteleostomi; Mammalia; Eutheria; Euarchontoglires; Glires; Rodentia; Myomorpha; Muroidea; Muridae; Murinae; Praomys	Benin				BE0123		1
EU519415	Praomys misonnei-EU519415	Praomys misonnei	0.377	EU519415.1	mitochondrion Praomys misonnei	Praomys misonnei voucher BE0130 cytochrome b (cytb) gene, partial cds; mitochondrial	Vertebrate Mitochondrial	244.412	DNA	Praomys misonnei	CYTB	>Praomys misonnei-EU519415	ACTCACCCACTATTCAAAATTATTAACCACTCTTTCATCGATCTACCCACCCCTTCAAACATTTCATCATGATGAAACTTTGGCTCACTACTAGGAATTTGCCTAATAATTCAAATCATCACAGGCCTCTTTCTAGCAATACACTACACATCAGACACAATAACAGCATTTTCATCAGTAACACATATCTGCCGAGATGTGAACTACGGATGACTAATCCGATATTTACACGCAAACGGAGCATCAATATTTTTTATTTGCCTCTTTCTCCACGTAGGACGAGGAATATACTACGGATCTTATACCTTTATAGAAACATGAAACATTGGAGTCGTCTTACTATTCACAGTCATAGCCACTGCATTTATAGGCTATGTTCTCCCATGAGGACAAATATCA…	798		8 KB	Eukaryota; Metazoa; Chordata; Craniata; Vertebrata; Euteleostomi; Mammalia; Eutheria; Euarchontoglires; Glires; Rodentia; Myomorpha; Muroidea; Muridae; Murinae; Praomys	Benin				BE0130		1
EU519416	Praomys misonnei-EU519416	Praomys misonnei	0.378	EU519416.1	mitochondrion Praomys misonnei	Praomys misonnei voucher BE0133 cytochrome b (cytb) gene, partial cds; mitochondrial	Vertebrate Mitochondrial	244.397	DNA	Praomys misonnei	CYTB	>Praomys misonnei-EU519416	ACTCACCCACTATTCAAAATTATTAACCACTCTTTCATCGATCTACCCGCCCCTTCAAACATTTCATCATGATGAAACTTCGGCTCACTACTAGGAATTTGCCTAATAATTCAAATCATCACAGGCCTCTTTCTAGCAATACACTACACATCAGACACAATAACAGCATTTTCATCAGTAACACATATCTGCCGAGATGTAAACTACGGATGACTAATCCGATATTTACACGCAAACGGAGCATCAATATTTTTTATTTGCCTCTTTCTCCACGTAGGACGAGGAATATACTACGGATCTTATACCTTTATAGAAACATGAAACATTGGAGTCGTCTTACTATTCACAGTCATAGCCACTGCATTTATAGGCTATGTTCTCCCATGAGGACAAATATCA…	798		8 KB	Eukaryota; Metazoa; Chordata; Craniata; Vertebrata; Euteleostomi; Mammalia; Eutheria; Euarchontoglires; Glires; Rodentia; Myomorpha; Muroidea; Muridae; Murinae; Praomys	Benin				BE0133		1
EU519417	Praomys misonnei-EU519417	Praomys misonnei	0.376	EU519417.1	mitochondrion Praomys misonnei	Praomys misonnei voucher BE0136 cytochrome b (cytb) gene, partial cds; mitochondrial	Vertebrate Mitochondrial	244.396	DNA	Praomys misonnei	CYTB	>Praomys misonnei-EU519417	ACTCACCCACTATTCAAAATTATTAACCACTCTTTCATCGATCTACCCGCCCCTTCAAACATTTCATCATGATGAAACTTCGGCTCACTACTAGGAATTTGCCTAATAATTCAAATCATCACAGGCCTCTTTCTAGCAATACACTACACATCAGACACAATAACAGCATTTTCATCAGTAACACATATCTGCCGAGATGTAAACTACGGATGACTAATCCGATATTTACACGCAAACGGAGCATCAATATTTTTTATTTGCCTCTTTCTCCACGTAGGACGAGGAATATACTACGGATCTTATACCTTTATAGAAACATGAAACATTGGAGTCGTCTTACTATTCACAGTCATAGCCACTGCATTTATAGGCTATGTTCTCCCATGAGGACAAATATCA…	798		8 KB	Eukaryota; Metazoa; Chordata; Craniata; Vertebrata; Euteleostomi; Mammalia; Eutheria; Euarchontoglires; Glires; Rodentia; Myomorpha; Muroidea; Muridae; Murinae; Praomys	Benin				BE0136		1
EU519418	Praomys misonnei-EU519418	Praomys misonnei	0.38	EU519418.1	mitochondrion Praomys misonnei	Praomys misonnei voucher BE0137 cytochrome b (cytb) gene, partial cds; mitochondrial	Vertebrate Mitochondrial	244.382	DNA	Praomys misonnei	CYTB	>Praomys misonnei-EU519418	ACTCACCCACTATTCAAAATTATTAACCACTCTTTCATCGACCTACCCGCCCCTTCAAACATTTCATCATGATGAAACTTCGGCTCACTACTAGGAATTTGCCTAATAATTCAAATCATCACAGGCCTCTTTCTAGCAATACACTACACATCAGACACAATAACAGCATTTTCATCAGTAACACATATCTGCCGAGATGTAAACTACGGATGACTAATCCGATATTTACACGCAAACGGAGCATCAATATTTTTTATTTGCCTCTTTCTCCACGTAGGACGAGGAATATACTACGGATCTTATACCTTTATAGAAACATGAAACATTGGAGTCGTCTTACTATTCACAGTCATAGCCACTGCATTTATAGGCTATGTTCTCCCATGAGGACAAATATCA…	798		8 KB	Eukaryota; Metazoa; Chordata; Craniata; Vertebrata; Euteleostomi; Mammalia; Eutheria; Euarchontoglires; Glires; Rodentia; Myomorpha; Muroidea; Muridae; Murinae; Praomys	Benin				BE0137		1
EU519419	Praomys misonnei-EU519419	Praomys misonnei	0.377	EU519419.1	mitochondrion Praomys misonnei	Praomys misonnei voucher BE0140 cytochrome b (cytb) gene, partial cds; mitochondrial	Vertebrate Mitochondrial	244.381	DNA	Praomys misonnei	CYTB	>Praomys misonnei-EU519419	ACTCACCCACTATTCAAAATTATTAACCACTCTTTCATCGATCTACCCGCCCCTTCAAACATTTCATCATGATGAAACTTCGGCTCACTACTAGGAATTTGCCTAATAATTCAAATCATCACAGGCCTCTTTCTAGCAATACACTACACATCAGACACAATAACAGCATTTTCATCAGTAACACATATCTGCCGAGATGTAAACTACGGATGACTAATCCGATATTTACACGCAAACGGAGCATCAATATTTTTTATTTGCCTCTTTCTCCACGTAGGACGAGGAATATACTACGGATCTTATACCTTTATAGAAACATGAAACATTGGAGTCGTCTTACTATTCACAATCATAGCCACTGCATTTATAGGCTATGTTCTCCCATGAGGACAAATATCA…	798		8 KB	Eukaryota; Metazoa; Chordata; Craniata; Vertebrata; Euteleostomi; Mammalia; Eutheria; Euarchontoglires; Glires; Rodentia; Myomorpha; Muroidea; Muridae; Murinae; Praomys	Benin				BE0140		1
EU519420	Praomys misonnei-EU519420	Praomys misonnei	0.378	EU519420.1	mitochondrion Praomys misonnei	Praomys misonnei voucher BE0142 cytochrome b (cytb) gene, partial cds; mitochondrial	Vertebrate Mitochondrial	244.397	DNA	Praomys misonnei	CYTB	>Praomys misonnei-EU519420	ACTCACCCACTATTCAAAATTATTAACCACTCTTTCATCGATCTACCCGCCCCTTCAAACATTTCATCATGATGAAACTTCGGCTCACTACTAGGAATTTGCCTAATAATTCAAATCATCACAGGCCTCTTTCTAGCAATACACTACACATCAGACACAATAACAGCATTTTCATCAGTAACACATATCTGCCGAGATGTAAACTACGGATGACTAATCCGATATTTACACGCAAACGGAGCATCAATATTTTTTATTTGCCTCTTTCTCCACGTAGGACGAGGAATATACTACGGATCTTATACCTTTATAGAAACATGAAACATTGGAGTCGTCTTACTATTCACAGTCATAGCCACTGCATTTATAGGCTATGTTCTCCCATGAGGACAAATATCA…	798		8 KB	Eukaryota; Metazoa; Chordata; Craniata; Vertebrata; Euteleostomi; Mammalia; Eutheria; Euarchontoglires; Glires; Rodentia; Myomorpha; Muroidea; Muridae; Murinae; Praomys	Benin				BE0142		1
EU519421	Praomys misonnei-EU519421	Praomys misonnei	0.38	EU519421.1	mitochondrion Praomys misonnei	Praomys misonnei voucher BE0144 cytochrome b (cytb) gene, partial cds; mitochondrial	Vertebrate Mitochondrial	244.382	DNA	Praomys misonnei	CYTB	>Praomys misonnei-EU519421	ACTCACCCACTATTCAAAATTATTAACCACTCTTTCATCGACCTACCCGCCCCTTCAAACATTTCATCATGATGAAACTTCGGCTCACTACTAGGAATTTGCCTAATAATTCAAATCATCACAGGCCTCTTTCTAGCAATACACTACACATCAGACACAATAACAGCATTTTCATCAGTAACACATATCTGCCGAGATGTAAACTACGGATGACTAATCCGATATTTACACGCAAACGGAGCATCAATATTTTTTATTTGCCTCTTTCTCCACGTAGGACGAGGAATATACTACGGATCTTATACCTTTATAGAAACATGAAACATTGGAGTCGTCTTACTATTCACAGTCATAGCCACTGCATTTATAGGCTATGTTCTCCCATGAGGACAAATATCA…	798		8 KB	Eukaryota; Metazoa; Chordata; Craniata; Vertebrata; Euteleostomi; Mammalia; Eutheria; Euarchontoglires; Glires; Rodentia; Myomorpha; Muroidea; Muridae; Murinae; Praomys	Benin				BE0144		1
EU519422	Praomys misonnei-EU519422	Praomys misonnei	0.38	EU519422.1	mitochondrion Praomys misonnei	Praomys misonnei voucher BE0761 cytochrome b (cytb) gene, partial cds; mitochondrial	Vertebrate Mitochondrial	244.382	DNA	Praomys misonnei	CYTB	>Praomys misonnei-EU519422	ACTCACCCACTATTCAAAATTATTAACCACTCTTTCATCGATCTACCCGCCCCTTCAAACATTTCATCATGATGAAACTTCGGCTCACTACTAGGAATTTGCCTAATAATTCAAATCATCACAGGCCTCTTTCTAGCAATACACTACACATCAGACACAATAACAGCATTTTCATCAGTAACACATATCTGCCGAGATGTAAACTACGGATGACTAATCCGATATTTACACGCAAACGGAGCATCAATATTTTTTATTTGCCTCTTTCTCCACGTAGGACGAGGAATATACTACGGATCTTACACCTTTATAGAAACATGAAACATTGGAGTCGTCTTACTATTCACAGTCATAGCCACTGCATTTATAGGCTATGTTCTCCCATGAGGACAAATATCA…	798		8 KB	Eukaryota; Metazoa; Chordata; Craniata; Vertebrata; Euteleostomi; Mammalia; Eutheria; Euarchontoglires; Glires; Rodentia; Myomorpha; Muroidea; Muridae; Murinae; Praomys	Benin				BE0761		1
EU519423	Praomys misonnei-EU519423	Praomys misonnei	0.38	EU519423.1	mitochondrion Praomys misonnei	Praomys misonnei voucher BE0762 cytochrome b (cytb) gene, partial cds; mitochondrial	Vertebrate Mitochondrial	244.382	DNA	Praomys misonnei	CYTB	>Praomys misonnei-EU519423	ACTCACCCACTATTCAAAATTATTAACCACTCTTTCATCGATCTACCCGCCCCTTCAAACATTTCATCATGATGAAACTTCGGCTCACTACTAGGAATTTGCCTAATAATTCAAATCATCACAGGCCTCTTTCTAGCAATACACTACACATCAGACACAATAACAGCATTTTCATCAGTAACACATATCTGCCGAGATGTAAACTACGGATGACTAATCCGATATTTACACGCAAACGGAGCATCAATATTTTTTATTTGCCTCTTTCTCCACGTAGGACGAGGAATATACTACGGATCTTATACCTTTATAGAAACATGAAACATTGGAGTCGTCTTACTATTCACAGTCATAGCCACTGCATTTATAGGCTATGTTCTCCCATGAGGACAAATATCA…	798		8 KB	Eukaryota; Metazoa; Chordata; Craniata; Vertebrata; Euteleostomi; Mammalia; Eutheria; Euarchontoglires; Glires; Rodentia; Myomorpha; Muroidea; Muridae; Murinae; Praomys	Benin				BE0762		1
EU519424	Praomys misonnei-EU519424	Praomys misonnei	0.38	EU519424.1	mitochondrion Praomys misonnei	Praomys misonnei voucher BE0798 cytochrome b (cytb) gene, partial cds; mitochondrial	Vertebrate Mitochondrial	244.382	DNA	Praomys misonnei	CYTB	>Praomys misonnei-EU519424	ACTCACCCACTATTCAAAATTATTAACCACTCTTTCATCGATCTACCCGCCCCTTCAAACATTTCATCATGATGAAACTTCGGCTCACTACTAGGAATTTGCCTAATAATTCAAATCATCACAGGCCTCTTTCTAGCAATACACTACACATCAGACACAATAACAGCATTTTCATCAGTAACACATATCTGCCGAGATGTAAACTACGGATGACTAATCCGATATTTACACGCAAACGGAGCATCAATATTTTTTATTTGCCTCTTTCTCCACGTAGGACGAGGAATATACTACGGATCTTACACCTTTATAGAAACATGAAACATTGGAGTCGTCTTACTATTCACAGTCATAGCCACTGCATTTATAGGCTATGTTCTCCCATGAGGACAAATATCA…	798		8 KB	Eukaryota; Metazoa; Chordata; Craniata; Vertebrata; Euteleostomi; Mammalia; Eutheria; Euarchontoglires; Glires; Rodentia; Myomorpha; Muroidea; Muridae; Murinae; Praomys	Benin				BE0798		1
EU519425	Praomys misonnei-EU519425	Praomys misonnei	0.378	EU519425.1	mitochondrion Praomys misonnei	Praomys misonnei voucher BE0800 cytochrome b (cytb) gene, partial cds; mitochondrial	Vertebrate Mitochondrial	244.397	DNA	Praomys misonnei	CYTB	>Praomys misonnei-EU519425	ACTCACCCACTATTCAAAATTATTAACCACTCTTTCATCGATCTACCCGCCCCTTCAAACATTTCATCATGATGAAACTTCGGCTCACTACTAGGAATTTGCCTAATAATTCAAATCATCACAGGCCTCTTTCTAGCAATACACTACACATCAGACACAATAACAGCATTTTCATCAGTAACACATATCTGCCGAGATGTAAACTACGGATGACTAATCCGATATTTACACGCAAACGGAGCATCAATATTTTTTATTTGCCTCTTTCTCCACGTAGGACGAGGAATATACTACGGATCTTATACCTTTATAGAAACATGAAACATTGGAGTCGTCTTACTATTCACAGTCATAGCCACTGCATTTATAGGCTATGTTCTCCCATGAGGACAAATATCA…	798		8 KB	Eukaryota; Metazoa; Chordata; Craniata; Vertebrata; Euteleostomi; Mammalia; Eutheria; Euarchontoglires; Glires; Rodentia; Myomorpha; Muroidea; Muridae; Murinae; Praomys	Benin				BE0800		1
EU519426	Praomys misonnei-EU519426	Praomys misonnei	0.378	EU519426.1	mitochondrion Praomys misonnei	Praomys misonnei voucher BE0811 cytochrome b (cytb) gene, partial cds; mitochondrial	Vertebrate Mitochondrial	244.397	DNA	Praomys misonnei	CYTB	>Praomys misonnei-EU519426	ACTCACCCACTATTCAAAATTATTAACCACTCTTTCATCGATCTACCCGCCCCTTCAAACATTTCATCATGATGAAACTTCGGCTCACTACTAGGAATTTGCCTAATAATTCAAATCATCACAGGCCTCTTTCTAGCAATACACTACACATCAGACACAATAACAGCATTTTCATCAGTAACACATATCTGCCGAGATGTAAACTACGGATGACTAATCCGATATTTACACGCAAACGGAGCATCAATATTTTTTATTTGCCTCTTTCTCCACGTAGGACGAGGAATATACTACGGATCTTATACCTTTATAGAAACATGAAACATTGGAGTCGTCTTACTATTCACAGTCATAGCCACTGCATTTATAGGCTATGTTCTCCCATGAGGACAAATATCA…	798		8 KB	Eukaryota; Metazoa; Chordata; Craniata; Vertebrata; Euteleostomi; Mammalia; Eutheria; Euarchontoglires; Glires; Rodentia; Myomorpha; Muroidea; Muridae; Murinae; Praomys	Benin				BE0811		1
EU519427	Praomys misonnei-EU519427	Praomys misonnei	0.38	EU519427.1	mitochondrion Praomys misonnei	Praomys misonnei voucher BE0825 cytochrome b (cytb) gene, partial cds; mitochondrial	Vertebrate Mitochondrial	244.382	DNA	Praomys misonnei	CYTB	>Praomys misonnei-EU519427	ACTCACCCACTATTCAAAATTATTAACCACTCTTTCATCGATCTACCCGCCCCTTCAAACATTTCATCATGATGAAACTTCGGCTCACTACTAGGAATTTGCCTAATAATTCAAATCATCACAGGCCTCTTTCTAGCAATACACTACACATCAGACACAATAACAGCATTTTCATCAGTAACACATATCTGCCGAGATGTAAACTACGGATGACTAATCCGATATTTACACGCAAACGGAGCATCAATATTTTTTATTTGCCTCTTTCTCCACGTAGGACGAGGAATATACTACGGATCTTACACCTTTATAGAAACATGAAACATTGGAGTCGTCTTACTATTCACAGTCATAGCCACTGCATTTATAGGCTATGTTCTCCCATGAGGACAAATATCA…	798		8 KB	Eukaryota; Metazoa; Chordata; Craniata; Vertebrata; Euteleostomi; Mammalia; Eutheria; Euarchontoglires; Glires; Rodentia; Myomorpha; Muroidea; Muridae; Murinae; Praomys	Benin				BE0825		1
EU519428	Praomys misonnei-EU519428	Praomys misonnei	0.38	EU519428.1	mitochondrion Praomys misonnei	Praomys misonnei voucher BE0869 cytochrome b (cytb) gene, partial cds; mitochondrial	Vertebrate Mitochondrial	244.382	DNA	Praomys misonnei	CYTB	>Praomys misonnei-EU519428	ACTCACCCACTATTCAAAATTATTAACCACTCTTTCATCGATCTACCCGCCCCTTCAAACATTTCATCATGATGAAACTTCGGCTCACTACTAGGAATTTGCCTAATAATTCAAATCATCACAGGCCTCTTTCTAGCAATACACTACACATCAGACACAATAACAGCATTTTCATCAGTAACACATATCTGCCGAGATGTAAACTACGGATGACTAATCCGATATTTACACGCAAACGGAGCATCAATATTTTTTATTTGCCTCTTTCTCCACGTAGGACGAGGAATATACTACGGATCTTACACCTTTATAGAAACATGAAACATTGGAGTCGTCTTACTATTCACAGTCATAGCCACTGCATTTATAGGCTATGTTCTCCCATGAGGACAAATATCA…	798		8 KB	Eukaryota; Metazoa; Chordata; Craniata; Vertebrata; Euteleostomi; Mammalia; Eutheria; Euarchontoglires; Glires; Rodentia; Myomorpha; Muroidea; Muridae; Murinae; Praomys	Benin				BE0869		1
EU519429	Praomys misonnei-EU519429	Praomys misonnei	0.38	EU519429.1	mitochondrion Praomys misonnei	Praomys misonnei voucher BE0914 cytochrome b (cytb) gene, partial cds; mitochondrial	Vertebrate Mitochondrial	244.382	DNA	Praomys misonnei	CYTB	>Praomys misonnei-EU519429	ACTCACCCACTATTCAAAATTATTAACCACTCTTTCATCGATCTACCCGCCCCTTCAAACATTTCATCATGATGAAACTTCGGCTCACTACTAGGAATTTGCCTAATAATTCAAATCATCACAGGCCTCTTTCTAGCAATACACTACACATCAGACACAATAACAGCATTTTCATCAGTAACACATATCTGCCGAGATGTAAACTACGGATGACTAATCCGATATTTACACGCAAACGGAGCATCAATATTTTTTATTTGCCTCTTTCTCCACGTAGGACGAGGAATATACTACGGATCTTACACCTTTATAGAAACATGAAACATTGGAGTCGTCTTACTATTCACAGTCATAGCCACTGCATTTATAGGCTATGTTCTCCCATGAGGACAAATATCA…	798		8 KB	Eukaryota; Metazoa; Chordata; Craniata; Vertebrata; Euteleostomi; Mammalia; Eutheria; Euarchontoglires; Glires; Rodentia; Myomorpha; Muroidea; Muridae; Murinae; Praomys	Benin				BE0914		1
EU519430	Praomys misonnei-EU519430	Praomys misonnei	0.38	EU519430.1	mitochondrion Praomys misonnei	Praomys misonnei voucher BE0976 cytochrome b (cytb) gene, partial cds; mitochondrial	Vertebrate Mitochondrial	244.382	DNA	Praomys misonnei	CYTB	>Praomys misonnei-EU519430	ACTCACCCACTATTCAAAATTATTAACCACTCTTTCATCGATCTACCCGCCCCTTCAAACATTTCATCATGATGAAACTTCGGCTCACTACTAGGAATTTGCCTAATAATTCAAATCATCACAGGCCTCTTTCTAGCAATACACTACACATCAGACACAATAACAGCATTTTCATCAGTAACACATATCTGCCGAGATGTAAACTACGGATGACTAATCCGATATTTACACGCAAACGGAGCATCAATATTTTTTATTTGCCTCTTTCTCCACGTAGGACGAGGAATATACTACGGATCTTACACCTTTATAGAAACATGAAACATTGGAGTCGTCTTACTATTCACAGTCATAGCCACTGCATTTATAGGCTATGTTCTCCCATGAGGACAAATATCA…	798		8 KB	Eukaryota; Metazoa; Chordata; Craniata; Vertebrata; Euteleostomi; Mammalia; Eutheria; Euarchontoglires; Glires; Rodentia; Myomorpha; Muroidea; Muridae; Murinae; Praomys	Benin				BE0976		1
EU519431	Praomys misonnei-EU519431	Praomys misonnei	0.378	EU519431.1	mitochondrion Praomys misonnei	Praomys misonnei voucher BE0987 cytochrome b (cytb) gene, partial cds; mitochondrial	Vertebrate Mitochondrial	244.397	DNA	Praomys misonnei	CYTB	>Praomys misonnei-EU519431	ACTCACCCACTATTCAAAATTATTAACCACTCTTTCATCGATCTACCCGCCCCTTCAAACATTTCATCATGATGAAACTTCGGCTCACTACTAGGAATTTGCCTAATAATTCAAATCATCACAGGCCTCTTTCTAGCAATACACTACACATCAGACACAATAACAGCATTTTCATCAGTAACACATATCTGCCGAGATGTAAACTACGGATGACTAATCCGATATTTACACGCAAACGGAGCATCAATATTTTTTATTTGCCTCTTTCTCCACGTAGGACGAGGAATATACTACGGATCTTATACCTTTATAGAAACATGAAACATTGGAGTCGTCTTACTATTCACAGTCATAGCCACTGCATTTATAGGCTATGTTCTCCCATGAGGACAAATATCA…	798		8 KB	Eukaryota; Metazoa; Chordata; Craniata; Vertebrata; Euteleostomi; Mammalia; Eutheria; Euarchontoglires; Glires; Rodentia; Myomorpha; Muroidea; Muridae; Murinae; Praomys	Benin				BE0987		1
EU519432	Praomys misonnei-EU519432	Praomys misonnei	0.38	EU519432.1	mitochondrion Praomys misonnei	Praomys misonnei voucher BE0994 cytochrome b (cytb) gene, partial cds; mitochondrial	Vertebrate Mitochondrial	244.382	DNA	Praomys misonnei	CYTB	>Praomys misonnei-EU519432	ACTCACCCACTATTCAAAATTATTAACCACTCTTTCATCGATCTACCCGCCCCTTCAAACATTTCATCATGATGAAACTTCGGCTCACTACTAGGAATTTGCCTAATAATTCAAATCATCACAGGCCTCTTTCTAGCAATACACTACACATCAGACACAATAACAGCATTTTCATCAGTAACACATATCTGCCGAGATGTAAACTACGGATGACTAATCCGATATTTACACGCAAACGGAGCATCAATATTTTTTATTTGCCTCTTTCTCCACGTAGGACGAGGAATATACTACGGATCTTACACCTTTATAGAAACATGAAACATTGGAGTCGTCTTACTATTCACAGTCATAGCCACTGCATTTATAGGCTATGTTCTCCCATGAGGACAAATATCA…	798		8 KB	Eukaryota; Metazoa; Chordata; Craniata; Vertebrata; Euteleostomi; Mammalia; Eutheria; Euarchontoglires; Glires; Rodentia; Myomorpha; Muroidea; Muridae; Murinae; Praomys	Benin				BE0994		1
EU519433	Praomys misonnei-EU519433	Praomys misonnei	0.38	EU519433.1	mitochondrion Praomys misonnei	Praomys misonnei voucher BE0998 cytochrome b (cytb) gene, partial cds; mitochondrial	Vertebrate Mitochondrial	244.382	DNA	Praomys misonnei	CYTB	>Praomys misonnei-EU519433	ACTCACCCACTATTCAAAATTATTAACCACTCTTTCATCGATCTACCCGCCCCTTCAAACATTTCATCATGATGAAACTTCGGCTCACTACTAGGAATTTGCCTAATAATTCAAATCATCACAGGCCTCTTTCTAGCAATACACTACACATCAGACACAATAACAGCATTTTCATCAGTAACACATATCTGCCGAGATGTAAACTACGGATGACTAATCCGATATTTACACGCAAACGGAGCATCAATATTTTTTATTTGCCTCTTTCTCCACGTAGGACGAGGAATATACTACGGATCTTACACCTTTATAGAAACATGAAACATTGGAGTCGTCTTACTATTCACAGTCATAGCCACTGCATTTATAGGCTATGTTCTCCCATGAGGACAAATATCA…	798		8 KB	Eukaryota; Metazoa; Chordata; Craniata; Vertebrata; Euteleostomi; Mammalia; Eutheria; Euarchontoglires; Glires; Rodentia; Myomorpha; Muroidea; Muridae; Murinae; Praomys	Benin				BE0998		1
EU519434	Praomys misonnei-EU519434	Praomys misonnei	0.378	EU519434.1	mitochondrion Praomys misonnei	Praomys misonnei voucher BE1009 cytochrome b (cytb) gene, partial cds; mitochondrial	Vertebrate Mitochondrial	244.397	DNA	Praomys misonnei	CYTB	>Praomys misonnei-EU519434	ACTCACCCACTATTCAAAATTATTAACCACTCTTTCATCGATCTACCCGCCCCTTCAAACATTTCATCATGATGAAACTTCGGCTCACTACTAGGAATTTGCCTAATAATTCAAATCATCACAGGCCTCTTTCTAGCAATACACTACACATCAGACACAATAACAGCATTTTCATCAGTAACACATATCTGCCGAGATGTAAACTACGGATGACTAATCCGATATTTACACGCAAACGGAGCATCAATATTTTTTATTTGCCTCTTTCTCCACGTAGGACGAGGAATATACTACGGATCTTATACCTTTATAGAAACATGAAACATTGGAGTCGTCTTACTATTCACAGTCATAGCCACTGCATTTATAGGCTATGTTCTCCCATGAGGACAAATATCA…	798		8 KB	Eukaryota; Metazoa; Chordata; Craniata; Vertebrata; Euteleostomi; Mammalia; Eutheria; Euarchontoglires; Glires; Rodentia; Myomorpha; Muroidea; Muridae; Murinae; Praomys	Benin				BE1009		1
EU519435	Praomys mutoni-EU519435	Praomys mutoni	0.378	EU519435.1	Riverine Praomys	Praomys mutoni voucher DD9633 cytochrome b (cytb) gene, partial cds; mitochondrial	Vertebrate Mitochondrial	244.499	DNA	Praomys mutoni	CYTB	>Praomys mutoni-EU519435	ACCCACCCATTACTTAAAATAATTAACCACTCCTTCATTGACCTTCCTGCCCCATCAAATATCTCATCATGATGAAACTTTGGTTCACTACTAGGAATCTGCCTAATAATTCAAATCATTACAGGCCTCTTCCTAGCTATACACTATACATCAGATACAATAACAGCATTCTCATCAGTCACACATATCTGTCGAGACGTAAATTACGGATGACTAATCCGATACATACATGCAAACGGAGCATCAATATTCTTCATCTGCCTTTTTCTCCACGTAGGGCGAGGAATATACTATGGATCATATACCTTCATAGAAACATGAAACATCGGAGTAATTTTACTCTTTGCAGTCATAGCCACCGCATTTATAGGCTACGTCCTTCCATGAGGACAAATATCA…	798		7 KB	Eukaryota; Metazoa; Chordata; Craniata; Vertebrata; Euteleostomi; Mammalia; Eutheria; Euarchontoglires; Glires; Rodentia; Myomorpha; Muroidea; Muridae; Murinae; Praomys					DD9633		1
EU740688	Praomys tullbergi-EU740688	Praomys tullbergi	0.373	EU740688.1	mitochondrion Praomys tullbergi	Praomys tullbergi voucher 4341 cytochrome b (cytb) gene, partial cds; mitochondrial	Vertebrate Mitochondrial	244.453	DNA	Praomys tullbergi	CYTB	>Praomys tullbergi-EU740688	ACCCACCCACTATTCAAAATTATTAATCACTCCTTCATTGACCTACCCGCCCCTTCAAATATTTCATCATGATGAAACTTTGGCTCACTACTAGGAATCTGCCTAATAATCCAAATTATCACAGGCCTATTTCTAGCAATACATTACACATCAGACACAATAACAGCATTTTCATCAGTAACACATATCTGTCGAGATGTAAACTACGGATGACTAATCCGATATATACACGCAAACGGAGCATCAATATTTTTTATTTGCCTTTTTCTCCACGTAGGACGAGGAATATACTATGGATCTTATACCTTTATAGAAACATGAAACATCGGAGTCATCTTACTCTTCACAGTTATAGCCACCGCATTCATAGGCTATGTTCTTCCATGAGGACAAATATCA…	798		8 KB	Eukaryota; Metazoa; Chordata; Craniata; Vertebrata; Euteleostomi; Mammalia; Eutheria; Euarchontoglires; Glires; Rodentia; Myomorpha; Muroidea; Muridae; Murinae; Praomys	Cote d'Ivoire				4341		1
EU740689	Praomys tullbergi-EU740689	Praomys tullbergi	0.373	EU740689.1	mitochondrion Praomys tullbergi	Praomys tullbergi voucher 02TANOE cytochrome b (cytb) gene, partial cds; mitochondrial	Vertebrate Mitochondrial	244.453	DNA	Praomys tullbergi	CYTB	>Praomys tullbergi-EU740689	ACCCACCCACTATTCAAAATTATTAATCACTCCTTCATTGACCTACCCGCCCCTTCAAATATTTCATCATGATGAAACTTTGGCTCACTACTAGGAATCTGCCTAATAATCCAAATTATCACAGGCCTATTTCTAGCAATACATTACACATCAGACACAATAACAGCATTTTCATCAGTAACACATATCTGTCGAGATGTAAACTACGGATGACTAATCCGATATATACACGCAAACGGAGCATCAATATTTTTTATTTGCCTTTTTCTCCACGTAGGACGAGGAATATACTATGGATCTTATACCTTTATAGAAACATGAAACATCGGAGTCATCTTACTCTTCACAGTTATAGCCACCGCATTCATAGGCTATGTTCTTCCATGAGGACAAATATCA…	798		8 KB	Eukaryota; Metazoa; Chordata; Craniata; Vertebrata; Euteleostomi; Mammalia; Eutheria; Euarchontoglires; Glires; Rodentia; Myomorpha; Muroidea; Muridae; Murinae; Praomys	Cote d'Ivoire				02TANOE		1
EU740690	Praomys tullbergi-EU740690	Praomys tullbergi	0.375	EU740690.1	mitochondrion Praomys tullbergi	Praomys tullbergi voucher 03TANOE cytochrome b (cytb) gene, partial cds; mitochondrial	Vertebrate Mitochondrial	244.438	DNA	Praomys tullbergi	CYTB	>Praomys tullbergi-EU740690	ACCCACCCACTATTCAAAATTATTAATCACTCCTTCATTGACCTACCCGCCCCTTCAAATATTTCATCATGATGAAACTTTGGCTCACTACTAGGAATCTGCCTAATAATCCAAATTATCACAGGCCTATTTCTAGCAATACATTACACATCAGACACAATAACAGCATTTTCATCAGTAACACATATCTGTCGAGATGTAAACTACGGATGACTAATCCGATATATACACGCAAACGGAGCATCAATATTTTTTATTTGCCTTTTTCTCCACGTAGGACGAGGAATATACTATGGATCTTATACCTTTATAGAAACATGAAACATCGGAGTCATCTTACTCTTCACAGTTATAGCCACCGCATTCATAGGCTATGTTCTTCCATGAGGACAAATATCA…	798		8 KB	Eukaryota; Metazoa; Chordata; Craniata; Vertebrata; Euteleostomi; Mammalia; Eutheria; Euarchontoglires; Glires; Rodentia; Myomorpha; Muroidea; Muridae; Murinae; Praomys	Cote d'Ivoire				03TANOE		1
EU740691	Praomys tullbergi-EU740691	Praomys tullbergi	0.375	EU740691.1	mitochondrion Praomys tullbergi	Praomys tullbergi voucher 09TANOE cytochrome b (cytb) gene, partial cds; mitochondrial	Vertebrate Mitochondrial	244.438	DNA	Praomys tullbergi	CYTB	>Praomys tullbergi-EU740691	ACCCACCCACTATTCAAAATTATTAATCACTCCTTCATTGACCTACCCGCCCCTTCAAATATTTCATCATGATGAAACTTTGGCTCACTACTAGGAATCTGCCTAATAATCCAAATTATCACAGGCCTATTTCTAGCAATACATTACACATCAGACACAATAACAGCATTTTCATCAGTAACACATATCTGTCGAGATGTAAACTACGGATGACTAATCCGATATATACACGCAAACGGAGCATCAATATTTTTTATTTGCCTTTTTCTCCACGTAGGACGAGGAATATACTATGGATCTTATACCTTTATAGAAACATGAAACATCGGAGTCATCTTACTCTTCACAGTTATAGCCACCGCATTCATAGGCTATGTTCTTCCATGAGGACAAATATCA…	798		8 KB	Eukaryota; Metazoa; Chordata; Craniata; Vertebrata; Euteleostomi; Mammalia; Eutheria; Euarchontoglires; Glires; Rodentia; Myomorpha; Muroidea; Muridae; Murinae; Praomys	Cote d'Ivoire				09TANOE		1
EU740692	Praomys tullbergi-EU740692	Praomys tullbergi	0.375	EU740692.1	mitochondrion Praomys tullbergi	Praomys tullbergi voucher 11TANOE cytochrome b (cytb) gene, partial cds; mitochondrial	Vertebrate Mitochondrial	244.438	DNA	Praomys tullbergi	CYTB	>Praomys tullbergi-EU740692	ACCCACCCACTATTCAAAATTATTAATCACTCCTTCATTGACCTACCCGCCCCTTCAAATATTTCATCATGATGAAACTTTGGCTCACTACTAGGAATCTGCCTAATAATCCAAATTATCACAGGCCTATTTCTAGCAATACATTACACATCAGACACAATAACAGCATTTTCATCAGTAACACATATCTGTCGAGATGTAAACTACGGATGACTAATCCGATATATACACGCAAACGGAGCATCAATATTTTTTATTTGCCTTTTTCTCCACGTAGGACGAGGAATATACTATGGATCTTATACCTTTATAGAAACATGAAACATCGGAGTCATCTTACTCTTCACAGTTATAGCCACCGCATTCATAGGCTATGTTCTTCCATGAGGACAAATATCA…	798		8 KB	Eukaryota; Metazoa; Chordata; Craniata; Vertebrata; Euteleostomi; Mammalia; Eutheria; Euarchontoglires; Glires; Rodentia; Myomorpha; Muroidea; Muridae; Murinae; Praomys	Cote d'Ivoire				11TANOE		1
EU740693	Praomys tullbergi-EU740693	Praomys tullbergi	0.373	EU740693.1	mitochondrion Praomys tullbergi	Praomys tullbergi voucher 13TANOE cytochrome b (cytb) gene, partial cds; mitochondrial	Vertebrate Mitochondrial	244.453	DNA	Praomys tullbergi	CYTB	>Praomys tullbergi-EU740693	ACCCACCCACTATTCAAAATTATTAATCACTCCTTCATTGACCTACCCGCCCCTTCAAATATTTCATCATGATGAAACTTTGGCTCACTACTAGGAATCTGCCTAATAATCCAAATTATCACAGGCCTATTTCTAGCAATACATTACACATCAGACACAATAACAGCATTTTCATCAGTAACACATATCTGTCGAGATGTAAACTACGGATGACTAATCCGATATATACACGCAAACGGAGCATCAATATTTTTTATTTGCCTTTTTCTCCACGTAGGACGAGGAATATACTATGGATCTTATACCTTTATAGAAACATGAAACATCGGAGTCATCTTACTCTTCACAGTTATAGCCACCGCATTCATAGGCTATGTTCTTCCATGAGGACAAATATCA…	798		8 KB	Eukaryota; Metazoa; Chordata; Craniata; Vertebrata; Euteleostomi; Mammalia; Eutheria; Euarchontoglires; Glires; Rodentia; Myomorpha; Muroidea; Muridae; Murinae; Praomys	Cote d'Ivoire				13TANOE		1
EU740694	Praomys tullbergi-EU740694	Praomys tullbergi	0.375	EU740694.1	mitochondrion Praomys tullbergi	Praomys tullbergi voucher 14TANOE cytochrome b (cytb) gene, partial cds; mitochondrial	Vertebrate Mitochondrial	244.438	DNA	Praomys tullbergi	CYTB	>Praomys tullbergi-EU740694	ACCCACCCACTATTCAAAATTATTAATCACTCCTTCATTGACCTACCCGCCCCTTCAAATATTTCATCATGATGAAACTTTGGCTCACTACTAGGAATCTGCCTAATAATCCAAATTATCACAGGCCTATTTCTAGCAATACATTACACATCAGACACAATAACAGCATTTTCATCAGTAACACATATCTGTCGAGATGTAAACTACGGATGACTAATCCGATATATACACGCAAACGGAGCATCAATATTTTTTATTTGCCTTTTTCTCCACGTAGGACGAGGAATATACTATGGATCTTATACCTTTATAGAAACATGAAACATCGGAGTCATCTTACTCTTCACAGTTATAGCCACCGCATTCATAGGCTATGTTCTTCCATGAGGACAAATATCA…	798		8 KB	Eukaryota; Metazoa; Chordata; Craniata; Vertebrata; Euteleostomi; Mammalia; Eutheria; Euarchontoglires; Glires; Rodentia; Myomorpha; Muroidea; Muridae; Murinae; Praomys	Cote d'Ivoire				14TANOE		1
EU740695	Praomys tullbergi-EU740695	Praomys tullbergi	0.373	EU740695.1	mitochondrion Praomys tullbergi	Praomys tullbergi voucher 17TANOE cytochrome b (cytb) gene, partial cds; mitochondrial	Vertebrate Mitochondrial	244.453	DNA	Praomys tullbergi	CYTB	>Praomys tullbergi-EU740695	ACCCACCCACTATTCAAAATTATTAATCACTCCTTCATTGACCTACCCGCCCCTTCAAATATTTCATCATGATGAAACTTTGGCTCACTACTAGGAATCTGCCTAATAATCCAAATTATCACAGGCCTATTTCTAGCAATACATTACACATCAGACACAATAACAGCATTTTCATCAGTAACACATATCTGTCGAGATGTAAACTACGGATGACTAATCCGATATATACACGCAAACGGAGCATCAATATTTTTTATTTGCCTTTTTCTCCACGTAGGACGAGGAATATACTATGGATCTTATACCTTTATAGAAACATGAAACATCGGAGTCATCTTACTCTTCACAGTTATAGCCACCGCATTCATAGGCTATGTTCTTCCATGAGGACAAATATCA…	798		8 KB	Eukaryota; Metazoa; Chordata; Craniata; Vertebrata; Euteleostomi; Mammalia; Eutheria; Euarchontoglires; Glires; Rodentia; Myomorpha; Muroidea; Muridae; Murinae; Praomys	Cote d'Ivoire				17TANOE		1
EU740696	Praomys tullbergi-EU740696	Praomys tullbergi	0.375	EU740696.1	mitochondrion Praomys tullbergi	Praomys tullbergi voucher 18TANOE cytochrome b (cytb) gene, partial cds; mitochondrial	Vertebrate Mitochondrial	244.438	DNA	Praomys tullbergi	CYTB	>Praomys tullbergi-EU740696	ACCCACCCACTATTCAAAATTATTAATCACTCCTTCATTGACCTACCCGCCCCTTCAAATATTTCATCATGATGAAACTTTGGCTCACTACTAGGAATCTGCCTAATAATCCAAATTATCACAGGCCTATTTCTAGCAATACATTACACATCAGACACAATAACAGCATTTTCATCAGTAACACATATCTGTCGAGATGTAAACTACGGATGACTAATCCGATATATACACGCAAACGGAGCATCAATATTTTTTATTTGCCTTTTTCTCCACGTAGGACGAGGAATATACTATGGATCTTATACCTTTATAGAAACATGAAACATCGGAGTCATCTTACTCTTCACAGTTATAGCCACCGCATTCATAGGCTATGTTCTTCCATGAGGACAAATATCA…	798		8 KB	Eukaryota; Metazoa; Chordata; Craniata; Vertebrata; Euteleostomi; Mammalia; Eutheria; Euarchontoglires; Glires; Rodentia; Myomorpha; Muroidea; Muridae; Murinae; Praomys	Cote d'Ivoire				18TANOE		1
EU740697	Praomys tullbergi-EU740697	Praomys tullbergi	0.373	EU740697.1	mitochondrion Praomys tullbergi	Praomys tullbergi voucher 20TANOE cytochrome b (cytb) gene, partial cds; mitochondrial	Vertebrate Mitochondrial	244.453	DNA	Praomys tullbergi	CYTB	>Praomys tullbergi-EU740697	ACCCACCCACTATTCAAAATTATTAATCACTCCTTCATTGACCTACCCGCCCCTTCAAATATTTCATCATGATGAAACTTTGGCTCACTACTAGGAATCTGCCTAATAATCCAAATTATCACAGGCCTATTTCTAGCAATACATTACACATCAGACACAATAACAGCATTTTCATCAGTAACACATATCTGTCGAGATGTAAACTACGGATGACTAATCCGATATATACACGCAAACGGAGCATCAATATTTTTTATTTGCCTTTTTCTCCACGTAGGACGAGGAATATACTATGGATCTTATACCTTTATAGAAACATGAAACATCGGAGTCATCTTACTCTTCACAGTTATAGCCACCGCATTCATAGGCTATGTTCTTCCATGAGGACAAATATCA…	798		8 KB	Eukaryota; Metazoa; Chordata; Craniata; Vertebrata; Euteleostomi; Mammalia; Eutheria; Euarchontoglires; Glires; Rodentia; Myomorpha; Muroidea; Muridae; Murinae; Praomys	Cote d'Ivoire				20TANOE		1
EU740698	Praomys tullbergi-EU740698	Praomys tullbergi	0.373	EU740698.1	mitochondrion Praomys tullbergi	Praomys tullbergi voucher 23TANOE cytochrome b (cytb) gene, partial cds; mitochondrial	Vertebrate Mitochondrial	244.453	DNA	Praomys tullbergi	CYTB	>Praomys tullbergi-EU740698	ACCCACCCACTATTCAAAATTATTAATCACTCCTTCATTGACCTACCCGCCCCTTCAAATATTTCATCATGATGAAACTTTGGCTCACTACTAGGAATCTGCCTAATAATCCAAATTATCACAGGCCTATTTCTAGCAATACATTACACATCAGACACAATAACAGCATTTTCATCAGTAACACATATCTGTCGAGATGTAAACTACGGATGACTAATCCGATATATACACGCAAACGGAGCATCAATATTTTTTATTTGCCTTTTTCTCCACGTAGGACGAGGAATATACTATGGATCTTATACCTTTATAGAAACATGAAACATCGGAGTCATCTTACTCTTCACAGTTATAGCCACCGCATTCATAGGCTATGTTCTTCCATGAGGACAAATATCA…	798		8 KB	Eukaryota; Metazoa; Chordata; Craniata; Vertebrata; Euteleostomi; Mammalia; Eutheria; Euarchontoglires; Glires; Rodentia; Myomorpha; Muroidea; Muridae; Murinae; Praomys	Cote d'Ivoire				23TANOE		1
EU740699	Praomys tullbergi-EU740699	Praomys tullbergi	0.373	EU740699.1	mitochondrion Praomys tullbergi	Praomys tullbergi voucher 24TANOE cytochrome b (cytb) gene, partial cds; mitochondrial	Vertebrate Mitochondrial	244.453	DNA	Praomys tullbergi	CYTB	>Praomys tullbergi-EU740699	ACCCACCCACTATTCAAAATTATTAATCACTCCTTCATTGACCTACCCGCCCCTTCAAATATTTCATCATGATGAAACTTTGGCTCACTACTAGGAATCTGCCTAATAATCCAAATTATCACAGGCCTATTTCTAGCAATACATTACACATCAGACACAATAACAGCATTTTCATCAGTAACACATATCTGTCGAGATGTAAACTACGGATGACTAATCCGATATATACACGCAAACGGAGCATCAATATTTTTTATTTGCCTTTTTCTCCACGTAGGACGAGGAATATACTATGGATCTTATACCTTTATAGAAACATGAAACATCGGAGTCATCTTACTCTTCACAGTTATAGCCACCGCATTCATAGGCTATGTTCTTCCATGAGGACAAATATCA…	798		8 KB	Eukaryota; Metazoa; Chordata; Craniata; Vertebrata; Euteleostomi; Mammalia; Eutheria; Euarchontoglires; Glires; Rodentia; Myomorpha; Muroidea; Muridae; Murinae; Praomys	Cote d'Ivoire				24TANOE		1
EU740700	Praomys rostratus-EU740700	Praomys rostratus	0.386	EU740700.1	West African Praomys	Praomys rostratus voucher BAL2 cytochrome b (cytb) gene, partial cds; mitochondrial	Vertebrate Mitochondrial	244.316	DNA	Praomys rostratus	CYTB	>Praomys rostratus-EU740700	ACCCACCCACTATTCAAAATTATTAACCACTCTTTCATCGACCTACCTGCCCCCTCAAATATTTCATCATGATGAAACTTCGGCTCACTACTAGGAATTTGCCTAATAATCCAAATCATCACAGGCCTCTTTCTAGCAATACACTACACATCAGACACAATAACAGCATTTTCATCAGTAACACATATCTGCCGAGACGTAAACTACGGATGACTAATCCGATATATACACGCAAACGGAGCATCAATATTTTTTATTTGCCTTTTTCTCCATGTAGGACGAGGAATGTACTATGGATCTTACATATTTATAGAAACATGAAACATCGGAATCATCCTACTCTTCACAGTTATAGCCACCGCATTTATAGGCTATGTTCTCCCATGAGGACAAATATCA…	798		8 KB	Eukaryota; Metazoa; Chordata; Craniata; Vertebrata; Euteleostomi; Mammalia; Eutheria; Euarchontoglires; Glires; Rodentia; Myomorpha; Muroidea; Muridae; Murinae; Praomys	Mali				BAL2		1
EU740701	Praomys rostratus-EU740701	Praomys rostratus	0.382	EU740701.1	West African Praomys	Praomys rostratus voucher BIN18 cytochrome b (cytb) gene, partial cds; mitochondrial	Vertebrate Mitochondrial	244.321	DNA	Praomys rostratus	CYTB	>Praomys rostratus-EU740701	ACCCACCCACTATTCAAAATTATTAACCACTCTTTCATTGACCTACCTGCCCCCTCAAATATTTCATCATGATGAAACTTCGGCTCACTACTAGGAATTTGCCTAATAATCCAAATCATCACAGGCCTCTTTCTAGCAATACACTACACATCAGACACAATAACAGCATTTTCATCAGTAACACATATCTGCCGAGACGTTAACTACGGATGACTAATCCGATATATACACGCAAACGGAGCATCAATATTTTTTATTTGCCTTTTTCTCCATGTAGGACGAGGAATGTACTACGGATCTTACATATTTATAGAAACATGAAACATCGGAATTATCCTACTCTTCACAGTTATAGCCACCGCATTTATAGGCTATGTTCTCCCATGAGGACAAATATCA…	798		8 KB	Eukaryota; Metazoa; Chordata; Craniata; Vertebrata; Euteleostomi; Mammalia; Eutheria; Euarchontoglires; Glires; Rodentia; Myomorpha; Muroidea; Muridae; Murinae; Praomys	Mali				BIN18		1
EU740702	Praomys rostratus-EU740702	Praomys rostratus	0.382	EU740702.1	West African Praomys	Praomys rostratus voucher BIN29 cytochrome b (cytb) gene, partial cds; mitochondrial	Vertebrate Mitochondrial	244.33	DNA	Praomys rostratus	CYTB	>Praomys rostratus-EU740702	ACCCACCCACTATTCAAAATTATTAACCACTCTTTCATTGACCTACCTGCCCCCTCAAATATTTCATCATGATGAAACTTCGGCTCACTACTAGGAATTTGCCTAATAATCCAAATCATCACAGGCCTCTTTCTAGCAATACACTACACATCAGACACAATAACAGCATTTTCATCAGTAACACATATCTGCCGAGACGTAAACTACGGATGACTAATCCGATATATACACGCAAACGGAGCATCAATATTTTTTATTTGCCTTTTTCTCCATGTAGGACGAGGAATGTACTATGGATCTTACATATTTATAGAAACATGAAACATCGGAATCATCCTACTCTTCACAGTTATAGCCACCGCATTTATAGGCTATGTTCTCCCATGAGGACAAATATCA…	798		8 KB	Eukaryota; Metazoa; Chordata; Craniata; Vertebrata; Euteleostomi; Mammalia; Eutheria; Euarchontoglires; Glires; Rodentia; Myomorpha; Muroidea; Muridae; Murinae; Praomys	Mali				BIN29		1
EU740703	Praomys rostratus-EU740703	Praomys rostratus	0.382	EU740703.1	West African Praomys	Praomys rostratus voucher BIN30 cytochrome b (cytb) gene, partial cds; mitochondrial	Vertebrate Mitochondrial	244.321	DNA	Praomys rostratus	CYTB	>Praomys rostratus-EU740703	ACCCACCCACTATTCAAAATTATTAACCACTCTTTCATTGACCTACCTGCCCCCTCAAATATTTCATCATGATGAAACTTCGGCTCACTACTAGGAATTTGCCTAATAATCCAAATCATCACAGGCCTCTTTCTAGCAATACACTACACATCAGACACAATAACAGCATTTTCATCAGTAACACATATCTGCCGAGACGTTAACTACGGATGACTAATCCGATATATACACGCAAACGGAGCATCAATATTTTTTATTTGCCTTTTTCTCCATGTAGGACGAGGAATGTACTACGGATCTTACATATTTATAGAAACATGAAACATCGGAATTATCCTACTCTTCACAGTTATAGCCACCGCATTTATAGGCTATGTTCTCCCATGAGGACAAATATCA…	798		8 KB	Eukaryota; Metazoa; Chordata; Craniata; Vertebrata; Euteleostomi; Mammalia; Eutheria; Euarchontoglires; Glires; Rodentia; Myomorpha; Muroidea; Muridae; Murinae; Praomys	Mali				BIN30		1
EU740704	Praomys rostratus-EU740704	Praomys rostratus	0.382	EU740704.1	West African Praomys	Praomys rostratus voucher BIN32 cytochrome b (cytb) gene, partial cds; mitochondrial	Vertebrate Mitochondrial	244.33	DNA	Praomys rostratus	CYTB	>Praomys rostratus-EU740704	ACCCACCCACTATTCAAAATTATTAACCACTCTTTCATTGACCTACCTGCCCCCTCAAATATTTCATCATGATGAAACTTCGGCTCACTACTAGGAATTTGCCTAATAATCCAAATCATCACAGGCCTCTTTCTAGCAATACACTACACATCAGACACAATAACAGCATTTTCATCAGTAACACATATCTGCCGAGACGTAAACTACGGATGACTAATCCGATATATACACGCAAACGGAGCATCAATATTTTTTATTTGCCTTTTTCTCCATGTAGGACGAGGAATGTACTATGGATCTTACATATTTATAGAAACATGAAACATCGGAATCATCCTACTCTTCACAGTTATAGCCACCGCATTTATAGGCTATGTTCTCCCATGAGGACAAATATCA…	798		8 KB	Eukaryota; Metazoa; Chordata; Craniata; Vertebrata; Euteleostomi; Mammalia; Eutheria; Euarchontoglires; Glires; Rodentia; Myomorpha; Muroidea; Muridae; Murinae; Praomys	Mali				BIN32		1
EU740705	Praomys rostratus-EU740705	Praomys rostratus	0.385	EU740705.1	West African Praomys	Praomys rostratus voucher BIN45 cytochrome b (cytb) gene, partial cds; mitochondrial	Vertebrate Mitochondrial	244.362	DNA	Praomys rostratus	CYTB	>Praomys rostratus-EU740705	ACCCACCCACTATTCAAAATTATTAACCACTCTTTCATTGACCTACCCGCCCCCTCAAATATTTCATCATGATGAAACTTCGGCTCACTACTAGGAATTTGCCTAATAATCCAAATCATCACAGGCCTCTTTCTAGCAATACACTACACATCAGACACAATAACAGCATTTTCATCAGTAACACATATCTGCCGAGACGTAAACTACGGATGACTAATCCGATATATACACGCAAACGGAGCATCAATATTTTTTATTTGCCTTTTTCTCCATGTAGGACGAGGAATGTACTATGGATCTTACATATTTATAGAAACATGAAACATCGGAATCATCCTACTCTTCACAGTTATAGCCACCGCATTTATAGGCTATGTTCTTCCATGAGGACAAATATCA…	798		8 KB	Eukaryota; Metazoa; Chordata; Craniata; Vertebrata; Euteleostomi; Mammalia; Eutheria; Euarchontoglires; Glires; Rodentia; Myomorpha; Muroidea; Muridae; Murinae; Praomys	Mali				BIN45		1
EU740706	Praomys rostratus-EU740706	Praomys rostratus	0.381	EU740706.1	West African Praomys	Praomys rostratus voucher FR10 cytochrome b (cytb) gene, partial cds; mitochondrial	Vertebrate Mitochondrial	244.385	DNA	Praomys rostratus	CYTB	>Praomys rostratus-EU740706	ACCCACCCACTATTCAAAATTATTAACCACTCTTTCATTGACCTACCTGCCCCTTCAAATATTTCATCATGATGAAACTTCGGCTCACTACTAGGAATTTGCCTAATAATCCAAATTATCACAGGCCTCTTTCTAGCAATACACTACACATCAGACACAATAACAGCATTTTCATCAGTAACACATATCTGCCGAGACGTAAACTACGGATGACTAATCCGATATATACACGCAAACGGAGCATCAATATTTTTTATTTGCCTTTTTCTCCATGTAGGACGAGGAATGTACTATGGATCTTATATATTTATAGAAACATGAAACATCGGAATCATCCTACTCTTCACAGTGATAGCCACCGCATTTATAGGCTATGTTCTCCCATGAGGACAAATATCA…	798		8 KB	Eukaryota; Metazoa; Chordata; Craniata; Vertebrata; Euteleostomi; Mammalia; Eutheria; Euarchontoglires; Glires; Rodentia; Myomorpha; Muroidea; Muridae; Murinae; Praomys	Guinea				FR10		1
EU740707	Praomys rostratus-EU740707	Praomys rostratus	0.381	EU740707.1	West African Praomys	Praomys rostratus voucher FR38 cytochrome b (cytb) gene, partial cds; mitochondrial	Vertebrate Mitochondrial	244.385	DNA	Praomys rostratus	CYTB	>Praomys rostratus-EU740707	ACCCACCCACTATTCAAAATTATTAACCACTCTTTCATTGACCTACCTGCCCCTTCAAATATTTCATCATGATGAAACTTCGGCTCACTACTAGGAATTTGCCTAATAATCCAAATTATCACAGGCCTCTTTCTAGCAATACACTACACATCAGACACAATAACAGCATTTTCATCAGTAACACATATCTGCCGAGACGTAAACTACGGATGACTAATCCGATATATACACGCAAACGGAGCATCAATATTTTTTATTTGCCTTTTTCTCCATGTAGGACGAGGAATGTACTATGGATCTTATATATTTATAGAAACATGAAACATCGGAATCATCCTACTCTTCACAGTGATAGCCACCGCATTTATAGGCTATGTTCTCCCATGAGGACAAATATCA…	798		8 KB	Eukaryota; Metazoa; Chordata; Craniata; Vertebrata; Euteleostomi; Mammalia; Eutheria; Euarchontoglires; Glires; Rodentia; Myomorpha; Muroidea; Muridae; Murinae; Praomys	Guinea				FR38		1
EU740708	Praomys rostratus-EU740708	Praomys rostratus	0.381	EU740708.1	West African Praomys	Praomys rostratus voucher FR41 cytochrome b (cytb) gene, partial cds; mitochondrial	Vertebrate Mitochondrial	244.385	DNA	Praomys rostratus	CYTB	>Praomys rostratus-EU740708	ACCCACCCACTATTCAAAATTATTAACCACTCTTTCATTGACCTACCTGCCCCTTCAAATATTTCATCATGATGAAACTTCGGCTCACTACTAGGAATTTGCCTAATAATCCAAATTATCACAGGCCTCTTTCTAGCAATACACTACACATCAGACACAATAACAGCATTTTCATCAGTAACACATATCTGCCGAGACGTAAACTACGGATGACTAATCCGATATATACACGCAAACGGAGCATCAATATTTTTTATTTGCCTTTTTCTCCATGTAGGACGAGGAATGTACTATGGATCTTATATATTTATAGAAACATGAAACATCGGAATCATCCTACTCTTCACAGTGATAGCCACCGCATTTATAGGCTATGTTCTCCCATGAGGACAAATATCA…	798		8 KB	Eukaryota; Metazoa; Chordata; Craniata; Vertebrata; Euteleostomi; Mammalia; Eutheria; Euarchontoglires; Glires; Rodentia; Myomorpha; Muroidea; Muridae; Murinae; Praomys	Guinea				FR41		1
EU740709	Praomys rostratus-EU740709	Praomys rostratus	0.381	EU740709.1	West African Praomys	Praomys rostratus voucher FR96 cytochrome b (cytb) gene, partial cds; mitochondrial	Vertebrate Mitochondrial	244.385	DNA	Praomys rostratus	CYTB	>Praomys rostratus-EU740709	ACCCACCCACTATTCAAAATTATTAACCACTCTTTCATTGACCTACCTGCCCCTTCAAATATTTCATCATGATGAAACTTCGGCTCACTACTAGGAATTTGCCTAATAATCCAAATTATCACAGGCCTCTTTCTAGCAATACACTACACATCAGACACAATAACAGCATTTTCATCAGTAACACATATCTGCCGAGACGTAAACTACGGATGACTAATCCGATATATACACGCAAACGGAGCATCAATATTTTTTATTTGCCTTTTTCTCCATGTAGGACGAGGAATGTACTATGGATCTTATATATTTATAGAAACATGAAACATCGGAATCATCCTACTCTTCACAGTGATAGCCACCGCATTTATAGGCTATGTTCTCCCATGAGGACAAATATCA…	798		8 KB	Eukaryota; Metazoa; Chordata; Craniata; Vertebrata; Euteleostomi; Mammalia; Eutheria; Euarchontoglires; Glires; Rodentia; Myomorpha; Muroidea; Muridae; Murinae; Praomys	Guinea				FR96		1
EU740710	Praomys rostratus-EU740710	Praomys rostratus	0.383	EU740710.1	West African Praomys	Praomys rostratus voucher GAL01 cytochrome b (cytb) gene, partial cds; mitochondrial	Vertebrate Mitochondrial	244.346	DNA	Praomys rostratus	CYTB	>Praomys rostratus-EU740710	ACCCACCCACTATTCAAAATTATTAACCACTCTTTCATTGACCTACCTGCCCCCTCAAATATTTCATCATGATGAAACTTCGGCTCACTACTAGGAATTTGCCTAATAATCCAAATCATCACAGGCCTCTTTCTAGCAATACACTACACATCAGACACAATAACAGCATTTTCATCAGTAACACATATCTGCCGAGACGTAAACTACGGATGACTAATCCGATATATACACGCAAACGGAGCATCAATATTTTTTATTTGCCTTTTTCTCCATGTAGGACGAGGAATGTACTATGGATCTTACATATTTATAGAAACATGAAACATCGGAATCATCCTACTCTTCACAGTTATAGCCACCGCATTTATAGGCTATGTTCTCCCATGAGGACAAATATCA…	798		8 KB	Eukaryota; Metazoa; Chordata; Craniata; Vertebrata; Euteleostomi; Mammalia; Eutheria; Euarchontoglires; Glires; Rodentia; Myomorpha; Muroidea; Muridae; Murinae; Praomys	Mali				GAL01		1
EU740711	Praomys rostratus-EU740711	Praomys rostratus	0.383	EU740711.1	West African Praomys	Praomys rostratus voucher KAL01 cytochrome b (cytb) gene, partial cds; mitochondrial	Vertebrate Mitochondrial	244.448	DNA	Praomys rostratus	CYTB	>Praomys rostratus-EU740711	ACCCACCCACTATTCAAAATTATTAACCACTCTTTCATTGACCTACCTGCTCCCTCAAATATTTCATCATGATGAAACTTCGGCTCACTGCTAGGAATTTGCCTAATAATCCAAATCATCACAGGCCTCTTTCTAGCAATACACTACACATCAGACACAATAACAGCATTTTCATCAGTAACACATATCTGCCGAGATGTAAACTACGGATGACTAATCCGATATATACACGCAAACGGAGCATCAATATTTTTTATTTGCCTTTTTCTCCATGTAGGACGAGGAATGTACTATGGATCTTATATATTTATAGAAACATGAAACATCGGAATCGTCTTACTCTTCACAGTTATAGCCACCGCATTTATAGGCTATGTTCTCCCATGAGGACAAATATCA…	798		8 KB	Eukaryota; Metazoa; Chordata; Craniata; Vertebrata; Euteleostomi; Mammalia; Eutheria; Euarchontoglires; Glires; Rodentia; Myomorpha; Muroidea; Muridae; Murinae; Praomys	Guinea				KAL01		1
EU740712	Praomys rostratus-EU740712	Praomys rostratus	0.383	EU740712.1	West African Praomys	Praomys rostratus voucher KAL11 cytochrome b (cytb) gene, partial cds; mitochondrial	Vertebrate Mitochondrial	244.448	DNA	Praomys rostratus	CYTB	>Praomys rostratus-EU740712	ACCCACCCACTATTCAAAATTATTAACCACTCTTTCATTGACCTACCTGCTCCCTCAAATATTTCATCATGATGAAACTTCGGCTCACTGCTAGGAATTTGCCTAATAATCCAAATCATCACAGGCCTCTTTCTAGCAATACACTACACATCAGACACAATAACAGCATTTTCATCAGTAACACATATCTGCCGAGATGTAAACTACGGATGACTAATCCGATATATACACGCAAACGGAGCATCAATATTTTTTATTTGCCTTTTTCTCCATGTAGGACGAGGAATGTACTATGGATCTTATATATTTATAGAAACATGAAACATCGGAATCGTCTTACTCTTCACAGTTATAGCCACCGCATTTATAGGCTACGTTCTCCCATGAGGACAAATATCA…	798		8 KB	Eukaryota; Metazoa; Chordata; Craniata; Vertebrata; Euteleostomi; Mammalia; Eutheria; Euarchontoglires; Glires; Rodentia; Myomorpha; Muroidea; Muridae; Murinae; Praomys	Guinea				KAL11		1
EU740713	Praomys rostratus-EU740713	Praomys rostratus	0.386	EU740713.1	West African Praomys	Praomys rostratus voucher KBY05 cytochrome b (cytb) gene, partial cds; mitochondrial	Vertebrate Mitochondrial	244.409	DNA	Praomys rostratus	CYTB	>Praomys rostratus-EU740713	ACCCACCCATTATTCAAAATTATTAACCACTCTTTCATTGACCTACCTGCCCCCTCAAATATTTCATCATGATGAAACTTCGGCTCACTGCTAGGAATTTGCCTAATAATCCAAATCATCACAGGCCTCTTTCTAGCAATACACTACACATCAGACACAATAACAGCATTTTCATCAGTAACACATATCTGCCGAGATGTAAACTACGGATGACTAATCCGATATCTACACGCAAACGGAGCATCAATATTTTTTATTTGCCTTTTTCTCCATGTAGGACGAGGAATGTACTATGGATCTTATATATTTATAGAAACATGAAACATCGGAATCGTCTTACTCTTCACAGTTATAGCCACCGCATTTATAGGCTATGTTCTCCCATGAGGACAAATATCA…	798		8 KB	Eukaryota; Metazoa; Chordata; Craniata; Vertebrata; Euteleostomi; Mammalia; Eutheria; Euarchontoglires; Glires; Rodentia; Myomorpha; Muroidea; Muridae; Murinae; Praomys	Guinea				KBY05		1
EU740714	Praomys rostratus-EU740714	Praomys rostratus	0.386	EU740714.1	West African Praomys	Praomys rostratus voucher KBY08 cytochrome b (cytb) gene, partial cds; mitochondrial	Vertebrate Mitochondrial	244.409	DNA	Praomys rostratus	CYTB	>Praomys rostratus-EU740714	ACCCACCCATTATTCAAAATTATTAACCACTCTTTCATTGACCTACCTGCCCCCTCAAATATTTCATCATGATGAAACTTCGGCTCACTGCTAGGAATTTGCCTAATAATCCAAATCATCACAGGCCTCTTTCTAGCTATACACTACACATCAGACACAATAACAGCATTTTCATCAGTAACACATATATGCCGAGACGTAAACTACGGATGACTAATCCGATATCTACACGCAAACGGAGCATCAATATTTTTTATTTGCCTTTTTCTCCATGTAGGACGAGGAATGTACTATGGATCTTATATATTTATAGAAACATGAAACATCGGAATCGTCTTACTCTTCACAGTTATAGCCACCGCATTTATAGGCTATGTTCTCCCATGAGGACAAATATCA…	798		8 KB	Eukaryota; Metazoa; Chordata; Craniata; Vertebrata; Euteleostomi; Mammalia; Eutheria; Euarchontoglires; Glires; Rodentia; Myomorpha; Muroidea; Muridae; Murinae; Praomys	Guinea				KBY08		1
EU740715	Praomys rostratus-EU740715	Praomys rostratus	0.381	EU740715.1	West African Praomys	Praomys rostratus voucher KBY10 cytochrome b (cytb) gene, partial cds; mitochondrial	Vertebrate Mitochondrial	244.345	DNA	Praomys rostratus	CYTB	>Praomys rostratus-EU740715	ACCCACCCACTATTCAAAATTATTAACCACTCTTTCATTGACCTACCTGCCCCCTCAAATATTTCATCATGATGAAACTTCGGCTCACTACTAGGAATTTGCCTAATAATCCAAATCATCACAGGCCTCTTTCTAGCAATACACTACACATCAGACACAATAACAGCATTTTCATCAGTAACACATATCTGCCGAGACGTAAACTACGGATGACTAATCCGATATATACACGCAAACGGAGCATCAATATTTTTTATTTGCCTTTTTCTCCATGTAGGACGAGGAATGTACTATGGATCTTACATATTTATAGAAACATGAAACATCGGAATCATCCTACTCTTCACAGTTATAGCCACCGCATTTATAGGTTATGTTCTCCCATGAGGACAAATATCA…	798		8 KB	Eukaryota; Metazoa; Chordata; Craniata; Vertebrata; Euteleostomi; Mammalia; Eutheria; Euarchontoglires; Glires; Rodentia; Myomorpha; Muroidea; Muridae; Murinae; Praomys	Guinea				KBY10		1
EU740716	Praomys rostratus-EU740716	Praomys rostratus	0.387	EU740716.1	West African Praomys	Praomys rostratus voucher KBY11 cytochrome b (cytb) gene, partial cds; mitochondrial	Vertebrate Mitochondrial	244.385	DNA	Praomys rostratus	CYTB	>Praomys rostratus-EU740716	ACCCACCCATTATTCAAAATTATCAACCACTCTTTCATTGACCTACCTGCCCCCTCAAATATTTCATCATGATGAAACTTCGGCTCACTGCTAGGAATTTGCCTAATAATCCAAATCATCACAGGCCTCTTTCTAGCTATACACTACACATCAGACACAATAACAGCATTTTCATCAGTAACACATATCTGCCGAGATGTAAACTACGGATGACTAATCCGATATCTACACGCAAACGGAGCATCAATATTTTTTATTTGCCTTTTTCTCCATGTAGGACGAGGAATGTACTATGGATCTTATATATTTATAGAAACATGAAACATCGGAATCGTCTTACTCTTCACAGTTATAGCCACCGCATTTATAGGCTATGTTCTCCCATGAGGACAAATATCA…	798		8 KB	Eukaryota; Metazoa; Chordata; Craniata; Vertebrata; Euteleostomi; Mammalia; Eutheria; Euarchontoglires; Glires; Rodentia; Myomorpha; Muroidea; Muridae; Murinae; Praomys	Guinea				KBY11		1
EU740717	Praomys rostratus-EU740717	Praomys rostratus	0.383	EU740717.1	West African Praomys	Praomys rostratus voucher KD06 cytochrome b (cytb) gene, partial cds; mitochondrial	Vertebrate Mitochondrial	244.386	DNA	Praomys rostratus	CYTB	>Praomys rostratus-EU740717	ACCCACCCACTATTCAAAATTATTAACCACTCTTTCATTGACCTACCTGCCCCTTCAAATATTTCATCATGATGAAACTTCGGCTCACTACTAGGAATTTGCCTAATAATCCAAATTATCACAGGCCTCTTTCTAGCAATACACTACACATCAGACACAATAACAGCATTTTCATCAGTAACACATATCTGCCGAGACGTAAACTACGGATGACTAATCCGATATATACACGCAAACGGAGCATCAATATTTTTTATTTGCCTTTTTCTCCATGTAGGACGAGGAATGTACTATGGATCTTATATATTTATAGAAACATGAAACATCGGAATCATCCTACTCTTCACAGTGATAGCCACCGCATTTATAGGCTATGTCCTCCCATGAGGACAAATATCA…	798		8 KB	Eukaryota; Metazoa; Chordata; Craniata; Vertebrata; Euteleostomi; Mammalia; Eutheria; Euarchontoglires; Glires; Rodentia; Myomorpha; Muroidea; Muridae; Murinae; Praomys	Guinea				KD06		1
EU740718	Praomys rostratus-EU740718	Praomys rostratus	0.383	EU740718.1	West African Praomys	Praomys rostratus voucher KD09 cytochrome b (cytb) gene, partial cds; mitochondrial	Vertebrate Mitochondrial	244.355	DNA	Praomys rostratus	CYTB	>Praomys rostratus-EU740718	ACCCACCCACTATTCAAAATTATTAACCACTCTTTCATTGACCTACCTGCCCCTTCAAATATTTCATCATGATGAAACTTCGGCTCACTACTAGGAATTTGCCTAATAATCCAAATTATCACAGGCCTCTTTCTAGCAATACACTACACATCAGACACAATAACAGCATTTTCATCAGTAACACATATCTGCCGAGACGTAAACTACGGATGACTAATCCGATATATACACGCAAACGGAGCATCAATATTTTTTATTTGCCTTTTTCTCCATGTAGGACGAGGAATGTACTATGGATCTTATATATTTATAGAAACATGAAACATCGGAATCATCCTACTCTTCACAGTGATAGCCACCGCATTTATAGGCTATGTTCTCCCATGAGGACAAATATCA…	798		8 KB	Eukaryota; Metazoa; Chordata; Craniata; Vertebrata; Euteleostomi; Mammalia; Eutheria; Euarchontoglires; Glires; Rodentia; Myomorpha; Muroidea; Muridae; Murinae; Praomys	Guinea				KD09		1
EU740719	Praomys rostratus-EU740719	Praomys rostratus	0.383	EU740719.1	West African Praomys	Praomys rostratus voucher KOB61 cytochrome b (cytb) gene, partial cds; mitochondrial	Vertebrate Mitochondrial	244.408	DNA	Praomys rostratus	CYTB	>Praomys rostratus-EU740719	ACCCACCCATTATTCAAAATTATTAACCACTCTTTCATTGACCTACCTGCCCCCTCAAATATTTCATCATGATGAAACTTCGGCTCACTGCTAGGAATTTGCCTAATAATCCAAATCATCACAGGCCTCTTTCTAGCAATACACTACACATCAGACACAATAACAGCATTTTCATCAGTAACACATATCTGCCGAGATGTAAACTACGGATGACTAATCCGATATCTACACGCAAACGGAGCATCAATATTTTTTATTTGCCTTTTTCTCCATGTAGGACGAGGAATGTACTATGGATCTTATATATTTATAGAAACATGAAACATCGGAATCGTCTTACTCTTCACAGTTATAGCCACCGCATTTATAGGCTATGTTCTCCCATGAGGACAAATATCA…	798		8 KB	Eukaryota; Metazoa; Chordata; Craniata; Vertebrata; Euteleostomi; Mammalia; Eutheria; Euarchontoglires; Glires; Rodentia; Myomorpha; Muroidea; Muridae; Murinae; Praomys	Guinea				KOB61		1
EU740720	Praomys rostratus-EU740720	Praomys rostratus	0.39	EU740720.1	West African Praomys	Praomys rostratus voucher KOB62 cytochrome b (cytb) gene, partial cds; mitochondrial	Vertebrate Mitochondrial	244.395	DNA	Praomys rostratus	CYTB	>Praomys rostratus-EU740720	ACCCACCCATTATTCAAAATTATTAACCACTCTTTCATTGACCTACCTGCCCCCTCAAATATTTCATCATGATGAAACTTCGGCTCACTGCTAGGAATTTGCCTAATAATCCAAATCATCACAGGCCTCTTTCTAGCAATACACTACACATCAGACACAATAACAGCATTTTCATCAGTAACACATATCTGCCGAGATGTAAACTACGGATGACTAATCCGATATCTACACGCAAACGGAGCATCAATATTTTTTATCTGCCTTTTTCTCCATGTGGGACGAGGAATGTACTATGGATCTTATATATTTATAGAAACATGAAACATCGGAATCGTCTTACTCTTCACAGTTATAGCCACCGCATTTATAGGCTATGTTCTCCCATGAGGACAAATATCA…	798		8 KB	Eukaryota; Metazoa; Chordata; Craniata; Vertebrata; Euteleostomi; Mammalia; Eutheria; Euarchontoglires; Glires; Rodentia; Myomorpha; Muroidea; Muridae; Murinae; Praomys	Guinea				KOB62		1
EU740721	Praomys rostratus-EU740721	Praomys rostratus	0.388	EU740721.1	West African Praomys	Praomys rostratus voucher KOB63 cytochrome b (cytb) gene, partial cds; mitochondrial	Vertebrate Mitochondrial	244.41	DNA	Praomys rostratus	CYTB	>Praomys rostratus-EU740721	ACCCACCCATTATTCAAAATTATTAACCACTCTTTCATTGACCTACCTGCCCCCTCAAATATTTCATCATGATGAAACTTCGGCTCACTGCTAGGAATTTGCCTAATAATCCAAATCATCACAGGCCTCTTTCTAGCAATACACTACACATCAGACACAATAACAGCATTTTCATCAGTAACACATATCTGCCGAGATGTAAACTACGGATGACTAATCCGATATCTACACGCAAACGGAGCATCAATATTTTTTATTTGCCTTTTTCTCCATGTGGGACGAGGAATGTACTATGGATCTTATATATTTATAGAAACATGAAACATCGGAATCGTCTTACTCTTCACAGTTATAGCCACCGCATTTATAGGCTATGTTCTCCCATGAGGACAAATATCA…	798		8 KB	Eukaryota; Metazoa; Chordata; Craniata; Vertebrata; Euteleostomi; Mammalia; Eutheria; Euarchontoglires; Glires; Rodentia; Myomorpha; Muroidea; Muridae; Murinae; Praomys	Guinea				KOB63		1
EU740722	Praomys rostratus-EU740722	Praomys rostratus	0.383	EU740722.1	West African Praomys	Praomys rostratus voucher KOG18 cytochrome b (cytb) gene, partial cds; mitochondrial	Vertebrate Mitochondrial	244.439	DNA	Praomys rostratus	CYTB	>Praomys rostratus-EU740722	ACCCACCCATTATTCAAAATTATTAACCACTCTTTCATTGACCTACCTGCCCCCTCAAATATTTCATCATGATGAAACTTCGGCTCACTGCTAGGAATTTGCCTAATAATTCAAATCATCACAGGCCTCTTTCTAGCAATACACTACACATCAGACACAATAACAGCATTTTCATCAGTAACACATATCTGCCGAGATGTAAACTACGGATGACTAATCCGATATCTACACGCAAACGGAGCATCAATATTTTTTATTTGCCTTTTTCTCCATGTAGGACGAGGAATGTACTATGGATCTTATATATTTATAGAAACATGAAACATCGGAATCGTCTTACTCTTCACAGTTATAGCCACCGCATTTATAGGCTATGTTCTCCCATGAGGACAAATATCA…	798		8 KB	Eukaryota; Metazoa; Chordata; Craniata; Vertebrata; Euteleostomi; Mammalia; Eutheria; Euarchontoglires; Glires; Rodentia; Myomorpha; Muroidea; Muridae; Murinae; Praomys	Guinea				KOG18		1
EU740723	Praomys rostratus-EU740723	Praomys rostratus	0.375	EU740723.1	West African Praomys	Praomys rostratus voucher KOU01 cytochrome b (cytb) gene, partial cds; mitochondrial	Vertebrate Mitochondrial	244.451	DNA	Praomys rostratus	CYTB	>Praomys rostratus-EU740723	ACCCACCCACTATTCAAAATTATTAACCACTCTTTCATTGACCTACCTGCCCCTTCAAATATTTCATCATGATGAAACTTCGGCTCACTACTAGGAATTTGCCTAATAATCCAAATCATCACAGGTCTCTTTCTAGCAATACACTACACATCAGATACAATAACAGCATTTTCATCAGTAACACATATCTGCCGAGACGTAAACTACGGATGACTAATCCGATATATACATGCAAACGGAGCATCAATATTTTTTATTTGCCTTTTTCTCCATGTAGGACGAGGAATGTACTATGGATCTTATATATTTATAGAAACATGAAACATCGGAATCATCCTACTCTTCACAGTTATAGCCACCGCATTCATAGGCTATGTTCTCCCATGAGGACAAATATCA…	798		8 KB	Eukaryota; Metazoa; Chordata; Craniata; Vertebrata; Euteleostomi; Mammalia; Eutheria; Euarchontoglires; Glires; Rodentia; Myomorpha; Muroidea; Muridae; Murinae; Praomys	Burkina Faso				KOU01		1
EU740724	Praomys rostratus-EU740724	Praomys rostratus	0.375	EU740724.1	West African Praomys	Praomys rostratus voucher KOU03 cytochrome b (cytb) gene, partial cds; mitochondrial	Vertebrate Mitochondrial	244.451	DNA	Praomys rostratus	CYTB	>Praomys rostratus-EU740724	ACCCACCCACTATTCAAAATTATTAACCACTCTTTCATTGACCTACCTGCCCCTTCAAATATTTCATCATGATGAAACTTCGGCTCACTACTAGGAATTTGCCTAATAATCCAAATCATCACAGGTCTCTTTCTAGCAATACACTACACATCAGATACAATAACAGCATTTTCATCAGTAACACATATCTGCCGAGACGTAAACTACGGATGACTAATCCGATATATACATGCAAACGGAGCATCAATATTTTTTATTTGCCTTTTTCTCCATGTAGGACGAGGAATGTACTATGGATCTTATATATTTATAGAAACATGAAACATCGGAATCATCCTACTCTTCACAGTTATAGCCACCGCATTCATAGGCTATGTTCTCCCATGAGGACAAATATCA…	798		8 KB	Eukaryota; Metazoa; Chordata; Craniata; Vertebrata; Euteleostomi; Mammalia; Eutheria; Euarchontoglires; Glires; Rodentia; Myomorpha; Muroidea; Muridae; Murinae; Praomys	Burkina Faso				KOU03		1
EU740725	Praomys rostratus-EU740725	Praomys rostratus	0.375	EU740725.1	West African Praomys	Praomys rostratus voucher KOU09 cytochrome b (cytb) gene, partial cds; mitochondrial	Vertebrate Mitochondrial	244.451	DNA	Praomys rostratus	CYTB	>Praomys rostratus-EU740725	ACCCACCCACTATTCAAAATTATTAACCACTCTTTCATTGACCTACCTGCCCCTTCAAATATTTCATCATGATGAAACTTCGGCTCACTACTAGGAATTTGCCTAATAATCCAAATCATCACAGGTCTCTTTCTAGCAATACACTACACATCAGATACAATAACAGCATTTTCATCAGTAACACATATCTGCCGAGACGTAAACTACGGATGACTAATCCGATATATACATGCAAACGGAGCATCAATATTTTTTATTTGCCTTTTTCTCCATGTAGGACGAGGAATGTACTATGGATCTTATATATTTATAGAAACATGAAACATCGGAATCATCCTACTCTTCACAGTTATAGCCACCGCATTCATAGGCTATGTTCTCCCATGAGGACAAATATCA…	798		8 KB	Eukaryota; Metazoa; Chordata; Craniata; Vertebrata; Euteleostomi; Mammalia; Eutheria; Euarchontoglires; Glires; Rodentia; Myomorpha; Muroidea; Muridae; Murinae; Praomys	Burkina Faso				KOU09		1
EU740726	Praomys rostratus-EU740726	Praomys rostratus	0.376	EU740726.1	West African Praomys	Praomys rostratus voucher KOU10 cytochrome b (cytb) gene, partial cds; mitochondrial	Vertebrate Mitochondrial	244.436	DNA	Praomys rostratus	CYTB	>Praomys rostratus-EU740726	ACCCACCCACTATTCAAAATTATTAACCACTCTTTCATTGACCTACCTGCCCCTTCAAATATTTCATCATGATGAAACTTCGGCTCACTACTAGGAATTTGCCTAATAATCCAAATCATCACAGGTCTCTTTCTAGCAATACACTACACATCAGATACAATAACAGCATTTTCATCAGTAACACATATCTGCCGAGACGTAAACTACGGATGACTAATCCGATATATACATGCAAACGGAGCATCAATATTTTTTATTTGCCTTTTTCTCCATGTAGGACGAGGAATGTACTATGGATCTTATACATTTATAGAAACATGAAACATCGGAATCATCCTACTCTTCACAGTTATAGCCACCGCATTCATAGGCTATGTTCTCCCATGAGGACAAATATCA…	798		8 KB	Eukaryota; Metazoa; Chordata; Craniata; Vertebrata; Euteleostomi; Mammalia; Eutheria; Euarchontoglires; Glires; Rodentia; Myomorpha; Muroidea; Muridae; Murinae; Praomys	Burkina Faso				KOU10		1
EU740727	Praomys rostratus-EU740727	Praomys rostratus	0.376	EU740727.1	West African Praomys	Praomys rostratus voucher KOU12 cytochrome b (cytb) gene, partial cds; mitochondrial	Vertebrate Mitochondrial	244.436	DNA	Praomys rostratus	CYTB	>Praomys rostratus-EU740727	ACCCACCCACTATTCAAAATTATTAACCACTCTTTCATTGACCTACCTGCCCCTTCAAATATTTCATCATGATGAAACTTCGGCTCACTACTAGGAATTTGCCTAATAATCCAAATCATCACAGGTCTCTTTCTAGCAATACACTACACATCAGATACAATAACAGCATTTTCATCAGTAACACATATCTGCCGAGACGTAAACTACGGATGACTAATCCGATATATACATGCAAACGGAGCATCAATATTTTTTATTTGCCTTTTTCTCCATGTAGGACGAGGAATGTACTATGGATCTTATACATTTATAGAAACATGAAACATCGGAATCATCCTACTCTTCACAGTTATAGCCACCGCATTCATAGGCTATGTTCTCCCATGAGGACAAATATCA…	798		8 KB	Eukaryota; Metazoa; Chordata; Craniata; Vertebrata; Euteleostomi; Mammalia; Eutheria; Euarchontoglires; Glires; Rodentia; Myomorpha; Muroidea; Muridae; Murinae; Praomys	Burkina Faso				KOU12		1
EU740728	Praomys rostratus-EU740728	Praomys rostratus	0.382	EU740728.1	West African Praomys	Praomys rostratus voucher KRG01 cytochrome b (cytb) gene, partial cds; mitochondrial	Vertebrate Mitochondrial	244.361	DNA	Praomys rostratus	CYTB	>Praomys rostratus-EU740728	ACCCACCCACTATTCAAAATTATTAACCACTCTTTCATTGACCTACCTGCCCCCTCAAATATTTCATCATGATGAAACTTCGGCTCACTACTAGGAATTTGCCTAATAATCCAAATCATCACAGGCCTCTTTCTAGCAATACACTACACATCAGACACAATAACAGCATTTTCATCAGTAACACATATCTGCCGAGACGTAAACTACGGATGACTAATCCGATATATACACGCAAACGGAGCATCAATATTTTTTATTTGCCTTTTTCTCCATGTAGGACGAGGAATGTACTATGGATCTTACATATTTATAGAAACATGAAACATCGGAATCATCCTACTCTTCACAGTTATAGCCACTGCATTTATAGGCTATGTTCTCCCATGAGGACAAATATCA…	798		8 KB	Eukaryota; Metazoa; Chordata; Craniata; Vertebrata; Euteleostomi; Mammalia; Eutheria; Euarchontoglires; Glires; Rodentia; Myomorpha; Muroidea; Muridae; Murinae; Praomys	Mali				KRG01		1
EU740729	Praomys rostratus-EU740729	Praomys rostratus	0.383	EU740729.1	West African Praomys	Praomys rostratus voucher KRG02 cytochrome b (cytb) gene, partial cds; mitochondrial	Vertebrate Mitochondrial	244.355	DNA	Praomys rostratus	CYTB	>Praomys rostratus-EU740729	ACCCACCCACTATTCAAAATTATTAACCACTCTTTCATTGACCTACCTGCCCCCTCAAATATTTCATCATGATGAAACTTCGGCTCACTACTAGGAATTTGCCTAATAATCCAAATCATCACAGGCCTCTTTCTAGCAATACACTACACATCAGACACAATAACAGCATTTTCATCAGTAACACATATCTGCCGAGACGTAAACTACGGATGACTAATCCGATATATACACGCAAACGGAGCATCAATATTTTTTATTTGCCTTTTTCTCCATGTAGGACGAGGAATGTACTATGGATCTTACATATATATAGAAACATGAAACATCGGAATCATCCTACTCTTCACAGTTATAGCCACCGCATTTATAGGCTATGTTCTCCCATGAGGACAAATATCA…	798		8 KB	Eukaryota; Metazoa; Chordata; Craniata; Vertebrata; Euteleostomi; Mammalia; Eutheria; Euarchontoglires; Glires; Rodentia; Myomorpha; Muroidea; Muridae; Murinae; Praomys	Mali				KRG02		1
EU740730	Praomys rostratus-EU740730	Praomys rostratus	0.385	EU740730.1	West African Praomys	Praomys rostratus voucher KRG03 cytochrome b (cytb) gene, partial cds; mitochondrial	Vertebrate Mitochondrial	244.362	DNA	Praomys rostratus	CYTB	>Praomys rostratus-EU740730	ACCCACCCACTATTCAAAATTATTAACCACTCTTTCATTGACCTACCTGCCCCCTCAAATATTTCATCATGATGAAACTTCGGCTCACTACTAGGAATTTGCCTAATAATCCAAATCATCACAGGCCTCTTTCTAGCAATACACTACACATCAGACACAATAACAGCATTTTCATCAGTAACACATATCTGCCGAGACGTAAACTACGGATGACTAATCCGATATATACACGCAAACGGAGCATCAATATTTTTTATTTGCCTTTTTCTCCATGTAGGACGAGGAATGTACTATGGATCTTACATATTTATAGAAACATGAAACATCGGAATCATCCTACTCTTCACAGTTATAGCCACCGCATTTATAGGCTATGTTCTCCCATGAGGACAAATATCA…	798		8 KB	Eukaryota; Metazoa; Chordata; Craniata; Vertebrata; Euteleostomi; Mammalia; Eutheria; Euarchontoglires; Glires; Rodentia; Myomorpha; Muroidea; Muridae; Murinae; Praomys	Mali				KRG03		1
EU740731	Praomys rostratus-EU740731	Praomys rostratus	0.383	EU740731.1	West African Praomys	Praomys rostratus voucher M4665 cytochrome b (cytb) gene, partial cds; mitochondrial	Vertebrate Mitochondrial	244.346	DNA	Praomys rostratus	CYTB	>Praomys rostratus-EU740731	ACCCACCCACTATTCAAAATTATTAACCACTCTTTCATTGACCTACCTGCCCCCTCAAATATTTCATCATGATGAAACTTCGGCTCACTACTAGGAATTTGCCTAATAATCCAAATCATCACAGGCCTCTTTCTAGCAATACACTACACATCAGACACAATAACAGCATTTTCATCAGTAACACATATCTGCCGAGACGTAAACTACGGATGACTAATCCGATATATACACGCAAACGGAGCATCAATATTTTTTATTTGCCTTTTTCTCCATGTAGGACGAGGAATGTACTATGGATCTTACATATTTATAGAAACATGAAACATCGGAATCATCCTACTCTTCACAGTTATAGCCACCGCATTTATAGGCTATGTTCTCCCATGAGGACAAATATCA…	798		8 KB	Eukaryota; Metazoa; Chordata; Craniata; Vertebrata; Euteleostomi; Mammalia; Eutheria; Euarchontoglires; Glires; Rodentia; Myomorpha; Muroidea; Muridae; Murinae; Praomys	Mali				M4665		1
EU740732	Praomys rostratus-EU740732	Praomys rostratus	0.382	EU740732.1	West African Praomys	Praomys rostratus voucher M4717 cytochrome b (cytb) gene, partial cds; mitochondrial	Vertebrate Mitochondrial	244.33	DNA	Praomys rostratus	CYTB	>Praomys rostratus-EU740732	ACCCACCCACTATTCAAAATTATTAACCACTCTTTCATTGACCTACCTGCCCCCTCAAATATTTCATCATGATGAAACTTCGGCTCACTACTAGGAATTTGCCTAATAATCCAAATCATCACAGGCCTCTTTCTAGCAATACACTACACATCAGACACAATAACAGCATTTTCATCAGTAACACATATCTGCCGAGACGTAAACTACGGATGACTAATCCGATATATACACGCAAACGGAGCATCAATATTTTTTATTTGCCTTTTTCTCCATGTAGGACGAGGAATGTACTATGGATCTTACATATTTATAGAAACATGAAACATCGGAATCATCCTACTCTTCACAGTTATAGCCACCGCATTTATAGGCTATGTTCTCCCATGAGGACAAATATCA…	798		8 KB	Eukaryota; Metazoa; Chordata; Craniata; Vertebrata; Euteleostomi; Mammalia; Eutheria; Euarchontoglires; Glires; Rodentia; Myomorpha; Muroidea; Muridae; Murinae; Praomys	Mali				M4717		1
EU740733	Praomys rostratus-EU740733	Praomys rostratus	0.383	EU740733.1	West African Praomys	Praomys rostratus voucher M4791 cytochrome b (cytb) gene, partial cds; mitochondrial	Vertebrate Mitochondrial	244.346	DNA	Praomys rostratus	CYTB	>Praomys rostratus-EU740733	ACCCACCCACTATTCAAAATTATTAACCACTCTTTCATTGACCTACCTGCCCCCTCAAATATTTCATCATGATGAAACTTCGGCTCACTACTAGGAATTTGCCTAATAATCCAAATCATCACAGGCCTCTTTCTAGCAATACACTACACATCAGACACAATAACAGCATTTTCATCAGTAACACATATCTGCCGAGACGTAAACTACGGATGACTAATCCGATATATACACGCAAACGGAGCATCAATATTTTTTATTTGCCTTTTTCTCCATGTAGGACGAGGAATGTACTATGGATCTTACATATTTATAGAAACATGAAACATCGGAATCATCCTACTCTTCACAGTTATAGCCACCGCATTTATAGGCTATGTTCTCCCATGAGGACAAATATCA…	798		8 KB	Eukaryota; Metazoa; Chordata; Craniata; Vertebrata; Euteleostomi; Mammalia; Eutheria; Euarchontoglires; Glires; Rodentia; Myomorpha; Muroidea; Muridae; Murinae; Praomys	Mali				M4791		1
EU740734	Praomys rostratus-EU740734	Praomys rostratus	0.382	EU740734.1	West African Praomys	Praomys rostratus voucher M4878 cytochrome b (cytb) gene, partial cds; mitochondrial	Vertebrate Mitochondrial	244.37	DNA	Praomys rostratus	CYTB	>Praomys rostratus-EU740734	ACCCACCCACTATTCAAAATTATTAACCACTCTTTCATTGACCTACCTGCCCCTTCAAATATTTCATCATGATGAAACTTCGGCTCACTACTAGGAATTTGCCTAATAATCCAAATCATCACAGGCCTCTTTCTAGCAATACACTACACATCAGACACAATAACAGCATTTTCATCAGTAACACATATCTGCCGAGACGTAAACTACGGATGACTAATCCGATATATACACGCAAACGGAGCATCAATATTTTTTATTTGCCTTTTTCTCCATGTAGGACGAGGAATGTACTATGGATCTTATATATTTATAGAAACATGAAACATCGGAATCATCCTACTCTTCACAGTGATAGCCACCGCATTTATAGGCTATGTTCTCCCATGAGGACAAATATCA…	798		8 KB	Eukaryota; Metazoa; Chordata; Craniata; Vertebrata; Euteleostomi; Mammalia; Eutheria; Euarchontoglires; Glires; Rodentia; Myomorpha; Muroidea; Muridae; Murinae; Praomys	Mali				M4878		1
EU740735	Praomys rostratus-EU740735	Praomys rostratus	0.385	EU740735.1	West African Praomys	Praomys rostratus voucher M4881 cytochrome b (cytb) gene, partial cds; mitochondrial	Vertebrate Mitochondrial	244.34	DNA	Praomys rostratus	CYTB	>Praomys rostratus-EU740735	ACCCACCCACTATTCAAAATTATTAACCACTCTTTCATTGACCTACCTGCCCCTTCAAATATCTCATCATGATGAAACTTCGGCTCACTACTAGGAATTTGCCTAATAATCCAAATCATCACAGGCCTCTTTCTAGCAATACACTACACATCAGACACAATAACAGCATTTTCATCAGTAACACATATCTGCCGAGACGTAAACTACGGATGACTAATCCGATATATACACGCAAACGGAGCATCAATATTTTTTATTTGCCTTTTTCTCCATGTAGGACGAGGAATGTACTATGGATCTTACATATTTATAGAAACATGAAACATCGGAATCATCCTACTCTTCACAGTGATAGCCACCGCATTTATAGGCTATGTTCTCCCATGAGGACAAATATCA…	798		8 KB	Eukaryota; Metazoa; Chordata; Craniata; Vertebrata; Euteleostomi; Mammalia; Eutheria; Euarchontoglires; Glires; Rodentia; Myomorpha; Muroidea; Muridae; Murinae; Praomys	Mali				M4881		1
EU740736	Praomys rostratus-EU740736	Praomys rostratus	0.385	EU740736.1	West African Praomys	Praomys rostratus voucher M4884 cytochrome b (cytb) gene, partial cds; mitochondrial	Vertebrate Mitochondrial	244.34	DNA	Praomys rostratus	CYTB	>Praomys rostratus-EU740736	ACCCACCCACTATTCAAAATTATTAACCACTCTTTCATTGACCTACCTGCCCCTTCAAATATCTCATCATGATGAAACTTCGGCTCACTACTAGGAATTTGCCTAATAATCCAAATCATCACAGGCCTCTTTCTAGCAATACACTACACATCAGACACAATAACAGCATTTTCATCAGTAACACATATCTGCCGAGACGTAAACTACGGATGACTAATCCGATATATACACGCAAACGGAGCATCAATATTTTTTATTTGCCTTTTTCTCCATGTAGGACGAGGAATGTACTATGGATCTTACATATTTATAGAAACATGAAACATCGGAATCATCCTACTCTTCACAGTGATAGCCACCGCATTTATAGGCTATGTTCTCCCATGAGGACAAATATCA…	798		8 KB	Eukaryota; Metazoa; Chordata; Craniata; Vertebrata; Euteleostomi; Mammalia; Eutheria; Euarchontoglires; Glires; Rodentia; Myomorpha; Muroidea; Muridae; Murinae; Praomys	Mali				M4884		1
EU740737	Praomys rostratus-EU740737	Praomys rostratus	0.38	EU740737.1	West African Praomys	Praomys rostratus voucher M5408 cytochrome b (cytb) gene, partial cds; mitochondrial	Vertebrate Mitochondrial	244.4	DNA	Praomys rostratus	CYTB	>Praomys rostratus-EU740737	ACCCACCCACTATTCAAAATTATTAATCACTCTTTCATTGACCTACCTGCCCCCTCAAATATTTCATCATGATGAAACTTCGGCTCACTACTAGGAATTTGCCTAATAATCCAAATCATCACAGGCCTCTTTCTAGCAATACACTACACATCAGACACAATAACAGCATTTTCATCAGTAACACATATCTGCCGAGACGTAAACTACGGATGACTAATCCGATATATACACGCAAACGGAGCATCAATATTTTTTATTTGCCTTTTTCTCCATGTAGGACGAGGAATGTACTATGGATCTTACATATTTATAGAAACATGAAACATCGGAATCATCCTACTCTTCACAGTTATAGCCACCGCATTTATAGGCTATGTTCTCCCATGAGGACAAATATCA…	798		8 KB	Eukaryota; Metazoa; Chordata; Craniata; Vertebrata; Euteleostomi; Mammalia; Eutheria; Euarchontoglires; Glires; Rodentia; Myomorpha; Muroidea; Muridae; Murinae; Praomys	Mali				M5408		1
EU740738	Praomys rostratus-EU740738	Praomys rostratus	0.38	EU740738.1	West African Praomys	Praomys rostratus voucher M5409 cytochrome b (cytb) gene, partial cds; mitochondrial	Vertebrate Mitochondrial	244.4	DNA	Praomys rostratus	CYTB	>Praomys rostratus-EU740738	ACCCACCCACTATTCAAAATTATTAATCACTCTTTCATTGACCTACCTGCCCCCTCAAATATTTCATCATGATGAAACTTCGGCTCACTACTAGGAATTTGCCTAATAATCCAAATCATCACAGGCCTCTTTCTAGCAATACACTACACATCAGACACAATAACAGCATTTTCATCAGTAACACATATCTGCCGAGACGTAAACTACGGATGACTAATCCGATATATACACGCAAACGGAGCATCAATATTTTTTATTTGCCTTTTTCTCCATGTAGGACGAGGAATGTACTATGGATCTTACATATTTATAGAAACATGAAACATCGGAATCATCCTACTCTTCACAGTTATAGCCACCGCATTTATAGGCTATGTTCTCCCATGAGGACAAATATCA…	798		8 KB	Eukaryota; Metazoa; Chordata; Craniata; Vertebrata; Euteleostomi; Mammalia; Eutheria; Euarchontoglires; Glires; Rodentia; Myomorpha; Muroidea; Muridae; Murinae; Praomys	Mali				M5409		1
EU740739	Praomys rostratus-EU740739	Praomys rostratus	0.38	EU740739.1	West African Praomys	Praomys rostratus voucher M5413 cytochrome b (cytb) gene, partial cds; mitochondrial	Vertebrate Mitochondrial	244.4	DNA	Praomys rostratus	CYTB	>Praomys rostratus-EU740739	ACCCACCCACTATTCAAAATTATTAATCACTCTTTCATTGACCTACCTGCCCCCTCAAATATTTCATCATGATGAAACTTCGGCTCACTACTAGGAATTTGCCTAATAATCCAAATCATCACAGGCCTCTTTCTAGCAATACACTACACATCAGACACAATAACAGCATTTTCATCAGTAACACATATCTGCCGAGACGTAAACTACGGATGACTAATCCGATATATACACGCAAACGGAGCATCAATATTTTTTATTTGCCTTTTTCTCCATGTAGGACGAGGAATGTACTATGGATCTTACATATTTATAGAAACATGAAACATCGGAATCATCCTACTCTTCACAGTTATAGCCACCGCATTTATAGGCTATGTTCTCCCATGAGGACAAATATCA…	798		8 KB	Eukaryota; Metazoa; Chordata; Craniata; Vertebrata; Euteleostomi; Mammalia; Eutheria; Euarchontoglires; Glires; Rodentia; Myomorpha; Muroidea; Muridae; Murinae; Praomys	Mali				M5413		1
EU740740	Praomys rostratus-EU740740	Praomys rostratus	0.38	EU740740.1	West African Praomys	Praomys rostratus voucher M5480 cytochrome b (cytb) gene, partial cds; mitochondrial	Vertebrate Mitochondrial	244.4	DNA	Praomys rostratus	CYTB	>Praomys rostratus-EU740740	ACCCACCCACTATTCAAAATTATTAATCACTCTTTCATTGACCTACCTGCCCCCTCAAATATTTCATCATGATGAAACTTCGGCTCACTACTAGGAATTTGCCTAATAATCCAAATCATCACAGGCCTCTTTCTAGCAATACACTACACATCAGACACAATAACAGCATTTTCATCAGTAACACATATCTGCCGAGACGTAAACTACGGATGACTAATCCGATATATACACGCAAACGGAGCATCAATATTTTTTATTTGCCTTTTTCTCCATGTAGGACGAGGAATGTACTATGGATCTTACATATTTATAGAAACATGAAACATCGGAATCATCCTACTCTTCACAGTTATAGCCACCGCATTTATAGGCTATGTTCTCCCATGAGGACAAATATCA…	798		8 KB	Eukaryota; Metazoa; Chordata; Craniata; Vertebrata; Euteleostomi; Mammalia; Eutheria; Euarchontoglires; Glires; Rodentia; Myomorpha; Muroidea; Muridae; Murinae; Praomys	Mali				M5480		1
EU740741	Praomys rostratus-EU740741	Praomys rostratus	0.381	EU740741.1	West African Praomys	Praomys rostratus voucher M5605 cytochrome b (cytb) gene, partial cds; mitochondrial	Vertebrate Mitochondrial	244.385	DNA	Praomys rostratus	CYTB	>Praomys rostratus-EU740741	ACCCACCCACTATTCAAAATTATTAACCACTCTTTCATTGACCTACCTGCCCCTTCAAATATTTCATCATGATGAAACTTCGGCTCACTACTAGGAATTTGCCTAATAATCCAAATTATCACAGGCCTCTTTCTAGCAATACACTACACATCAGACACAATAACAGCATTTTCATCAGTAACACATATCTGCCGAGACGTAAACTACGGATGACTAATCCGATATATACACGCAAACGGAGCATCAATATTTTTTATTTGCCTTTTTCTCCATGTAGGACGAGGAATGTACTATGGATCTTATATATTTATAGAAACATGAAACATCGGAATCATCCTACTCTTCACAGTGATAGCCACCGCATTTATAGGCTATGTTCTCCCATGAGGACAAATATCA…	798		8 KB	Eukaryota; Metazoa; Chordata; Craniata; Vertebrata; Euteleostomi; Mammalia; Eutheria; Euarchontoglires; Glires; Rodentia; Myomorpha; Muroidea; Muridae; Murinae; Praomys	Mali				M5605		1
EU740742	Praomys rostratus-EU740742	Praomys rostratus	0.383	EU740742.1	West African Praomys	Praomys rostratus voucher M5624 cytochrome b (cytb) gene, partial cds; mitochondrial	Vertebrate Mitochondrial	244.346	DNA	Praomys rostratus	CYTB	>Praomys rostratus-EU740742	ACCCACCCACTATTCAAAATTATTAACCACTCTTTCATTGACCTACCTGCCCCTTCAAATATTTCATCATGATGAAACTTCGGCTCACTACTAGGAATTTGCCTAATAATCCAAATCATCACAGGCCTCTTTCTAGCAATACACTACACATCAGACACAATAACAGCATTTTCATCAGTAACACATATCTGCCGAGACGTAAACTACGGATGACTAATCCGATATATACACGCAAACGGAGCATCAATATTTTTTATTTGCCTTTTTCTCCATGTAGGACGAGGGATGTACTACGGATCTTATATATTTATAGAAACATGAAACATCGGAATCATCCTACTCTTCACAGTTATAGCCACCGCATTTATAGGCTATGTTCTCCCATGAGGACAAATATCA…	798		8 KB	Eukaryota; Metazoa; Chordata; Craniata; Vertebrata; Euteleostomi; Mammalia; Eutheria; Euarchontoglires; Glires; Rodentia; Myomorpha; Muroidea; Muridae; Murinae; Praomys	Mali				M5624		1
EU740743	Praomys rostratus-EU740743	Praomys rostratus	0.381	EU740743.1	West African Praomys	Praomys rostratus voucher M5633 cytochrome b (cytb) gene, partial cds; mitochondrial	Vertebrate Mitochondrial	244.385	DNA	Praomys rostratus	CYTB	>Praomys rostratus-EU740743	ACCCACCCACTATTCAAAATTATTAACCACTCTTTCATTGACCTACCTGCCCCTTCAAATATTTCATCATGATGAAACTTCGGCTCACTACTAGGAATTTGCCTAATAATCCAAATTATCACAGGCCTCTTTCTAGCAATACACTACACATCAGACACAATAACAGCATTTTCATCAGTAACACATATCTGCCGAGACGTAAACTACGGATGACTAATCCGATATATACACGCAAACGGAGCATCAATATTTTTTATTTGCCTTTTTCTCCATGTAGGACGAGGAATGTACTATGGATCTTATATATTTATAGAAACATGAAACATCGGAATCATCCTACTCTTCACAGTGATAGCCACCGCATTTATAGGCTATGTTCTCCCATGAGGACAAATATCA…	798		8 KB	Eukaryota; Metazoa; Chordata; Craniata; Vertebrata; Euteleostomi; Mammalia; Eutheria; Euarchontoglires; Glires; Rodentia; Myomorpha; Muroidea; Muridae; Murinae; Praomys	Mali				M5633		1
EU740744	Praomys rostratus-EU740744	Praomys rostratus	0.382	EU740744.1	West African Praomys	Praomys rostratus voucher M5667 cytochrome b (cytb) gene, partial cds; mitochondrial	Vertebrate Mitochondrial	244.37	DNA	Praomys rostratus	CYTB	>Praomys rostratus-EU740744	ACCCACCCACTATTCAAAATTATTAACCACTCTTTCATTGACCTACCTGCCCCTTCAAATATTTCATCATGATGAAACTTCGGCTCACTACTAGGAATTTGCCTAATAATCCAAATCATCACAGGCCTCTTTCTAGCAATACACTACACATCAGACACAATAACAGCATTTTCATCAGTAACACATATCTGCCGAGACGTAAACTACGGATGACTAATCCGATATATACACGCAAACGGAGCATCAATATTTTTTATTTGCCTTTTTCTCCATGTAGGACGAGGAATGTACTATGGATCTTATATATTTATAGAAACATGAAACATCGGAATCATCCTACTCTTCACAGTGATAGCCACCGCATTTATAGGCTATGTTCTCCCATGAGGACAAATATCA…	798		8 KB	Eukaryota; Metazoa; Chordata; Craniata; Vertebrata; Euteleostomi; Mammalia; Eutheria; Euarchontoglires; Glires; Rodentia; Myomorpha; Muroidea; Muridae; Murinae; Praomys	Mali				M5667		1
EU740745	Praomys rostratus-EU740745	Praomys rostratus	0.385	EU740745.1	West African Praomys	Praomys rostratus voucher M5683 cytochrome b (cytb) gene, partial cds; mitochondrial	Vertebrate Mitochondrial	244.34	DNA	Praomys rostratus	CYTB	>Praomys rostratus-EU740745	ACCCACCCACTATTCAAAATTATTAACCACTCTTTCATTGACCTACCTGCCCCTTCAAATATCTCATCATGATGAAACTTCGGCTCACTACTAGGAATTTGCCTAATAATCCAAATCATCACAGGCCTCTTTCTAGCAATACACTACACATCAGACACAATAACAGCATTTTCATCAGTAACACATATCTGCCGAGACGTAAACTACGGATGACTAATCCGATATATACACGCAAACGGAGCATCAATATTTTTTATTTGCCTTTTTCTCCATGTAGGACGAGGAATGTACTATGGATCTTACATATTTATAGAAACATGAAACATCGGAATCATCCTACTCTTCACAGTGATAGCCACCGCATTTATAGGCTATGTTCTCCCATGAGGACAAATATCA…	798		8 KB	Eukaryota; Metazoa; Chordata; Craniata; Vertebrata; Euteleostomi; Mammalia; Eutheria; Euarchontoglires; Glires; Rodentia; Myomorpha; Muroidea; Muridae; Murinae; Praomys	Mali				M5683		1
EU740746	Praomys rostratus-EU740746	Praomys rostratus	0.382	EU740746.1	West African Praomys	Praomys rostratus voucher M5690 cytochrome b (cytb) gene, partial cds; mitochondrial	Vertebrate Mitochondrial	244.37	DNA	Praomys rostratus	CYTB	>Praomys rostratus-EU740746	ACCCACCCACTATTCAAAATTATTAACCACTCTTTCATTGACCTACCTGCCCCTTCAAATATTTCATCATGATGAAACTTCGGCTCACTACTAGGAATTTGCCTAATAATCCAAATCATCACAGGCCTCTTTCTAGCAATACACTACACATCAGACACAATAACAGCATTTTCATCAGTAACACATATCTGCCGAGACGTAAACTACGGATGACTAATCCGATATATACACGCAAACGGAGCATCAATATTTTTTATTTGCCTTTTTCTCCATGTAGGACGAGGAATGTACTATGGATCTTATATATTTATAGAAACATGAAACATCGGAATCATCCTACTCTTCACAGTGATAGCCACCGCATTTATAGGCTATGTTCTCCCATGAGGACAAATATCA…	798		8 KB	Eukaryota; Metazoa; Chordata; Craniata; Vertebrata; Euteleostomi; Mammalia; Eutheria; Euarchontoglires; Glires; Rodentia; Myomorpha; Muroidea; Muridae; Murinae; Praomys	Mali				M5690		1
EU740747	Praomys rostratus-EU740747	Praomys rostratus	0.383	EU740747.1	West African Praomys	Praomys rostratus voucher M5705 cytochrome b (cytb) gene, partial cds; mitochondrial	Vertebrate Mitochondrial	244.386	DNA	Praomys rostratus	CYTB	>Praomys rostratus-EU740747	ACTCACCCACTATTCAAAATTATTAACCACTCTTTCATTGACCTACCTGCCCCTTCAAATATTTCATCATGATGAAACTTCGGCTCACTACTAGGAATTTGCCTAATAATCCAAATCATCACAGGCCTCTTTCTAGCAATACACTACACATCAGACACAATAACAGCATTTTCATCAGTAACACATATCTGCCGAGACGTAAACTACGGATGACTAATCCGATATATACACGCAAACGGAGCATCAATATTTTTTATTTGCCTTTTTCTCCATGTAGGACGAGGAATGTACTATGGATCTTATATATTTATAGAAACATGAAACATCGGAATCATCCTACTCTTCACAGTGATAGCCACCGCATTTATAGGCTATGTTCTCCCATGAGGACAAATATCA…	798		8 KB	Eukaryota; Metazoa; Chordata; Craniata; Vertebrata; Euteleostomi; Mammalia; Eutheria; Euarchontoglires; Glires; Rodentia; Myomorpha; Muroidea; Muridae; Murinae; Praomys	Mali				M5705		1
EU740748	Praomys rostratus-EU740748	Praomys rostratus	0.385	EU740748.1	West African Praomys	Praomys rostratus voucher M5706 cytochrome b (cytb) gene, partial cds; mitochondrial	Vertebrate Mitochondrial	244.371	DNA	Praomys rostratus	CYTB	>Praomys rostratus-EU740748	ACCCACCCACTATTCAAAATTATTAACCACTCTTTCATTGACCTACCTGCCCCTTCAAATATTTCATCATGATGAAACTTCGGCTCACTACTAGGAATTTGCCTAATAATCCAAATCATCACAGGCCTCTTTCTAGCAATACACTACACATCAGACACAATAACAGCATTTTCATCAGTAACACATATCTGCCGAGACGTAAACTACGGATGACTAATCCGATATATACACGCAAACGGAGCATCAATATTTTTTATTTGCCTTTTTCTCCATGTAGGACGAGGAATGTACTATGGATCTTATATATTTATAGAAACATGAAACATCGGAATCATCCTACTCTTCACAGTGATAGCCACCGCATTTATAGGCTATGTTCTCCCATGAGGACAAATATCA…	798		8 KB	Eukaryota; Metazoa; Chordata; Craniata; Vertebrata; Euteleostomi; Mammalia; Eutheria; Euarchontoglires; Glires; Rodentia; Myomorpha; Muroidea; Muridae; Murinae; Praomys	Mali				M5706		1
EU740749	Praomys rostratus-EU740749	Praomys rostratus	0.383	EU740749.1	West African Praomys	Praomys rostratus voucher MDD01 cytochrome b (cytb) gene, partial cds; mitochondrial	Vertebrate Mitochondrial	244.346	DNA	Praomys rostratus	CYTB	>Praomys rostratus-EU740749	ACCCACCCACTATTCAAAATTATTAACCACTCTTTCATTGACCTACCTGCCCCTTCAAATATTTCATCATGATGAAACTTCGGCTCACTACTAGGAATTTGCCTAATAATCCAAATCATCACAGGCCTCTTTCTAGCAATACACTACACATCAGACACAATAACAGCATTTTCATCAGTAACACATATCTGCCGAGACGTAAACTACGGATGACTAATCCGATATATACACGCAAACGGAGCATCAATATTTTTTATTTGCCTTTTTCTCCATGTAGGACGAGGGATGTACTACGGATCTTATATATTTATAGAAACATGAAACATCGGAATCATCCTACTCTTCACAGTTATAGCCACCGCATTTATAGGCTATGTTCTCCCATGAGGACAAATATCA…	798		8 KB	Eukaryota; Metazoa; Chordata; Craniata; Vertebrata; Euteleostomi; Mammalia; Eutheria; Euarchontoglires; Glires; Rodentia; Myomorpha; Muroidea; Muridae; Murinae; Praomys	Mali				MDD01		1
EU740750	Praomys rostratus-EU740750	Praomys rostratus	0.383	EU740750.1	West African Praomys	Praomys rostratus voucher MDD02 cytochrome b (cytb) gene, partial cds; mitochondrial	Vertebrate Mitochondrial	244.355	DNA	Praomys rostratus	CYTB	>Praomys rostratus-EU740750	ACCCACCCACTATTCAAAATTATTAACCACTCTTTCATTGACCTACCTGCCCCTTCAAATATTTCATCATGATGAAACTTCGGCTCACTACTAGGAATTTGCCTAATAATCCAAATCATCACAGGCCTCTTTCTAGCAATACACTACACATCAGACACAATAACAGCATTTTCATCAGTAACACATATCTGCCGAGACGTAAACTACGGATGACTAATCCGATATATACACGCAAACGGAGCATCAATATTTTTTATTTGCCTTTTTCTCCATGTAGGACGAGGAATGTACTATGGATCTTATATATTTATAGAAACATGAAACATCGGAATCATCCTACTCTTCACAGTGATAGCCACCGCATTTATAGGCTATGTTCTCCCATGAGGACAAATATCA…	798		8 KB	Eukaryota; Metazoa; Chordata; Craniata; Vertebrata; Euteleostomi; Mammalia; Eutheria; Euarchontoglires; Glires; Rodentia; Myomorpha; Muroidea; Muridae; Murinae; Praomys	Mali				MDD02		1
EU740751	Praomys rostratus-EU740751	Praomys rostratus	0.383	EU740751.1	West African Praomys	Praomys rostratus voucher MDD03 cytochrome b (cytb) gene, partial cds; mitochondrial	Vertebrate Mitochondrial	244.346	DNA	Praomys rostratus	CYTB	>Praomys rostratus-EU740751	ACCCACCCACTATTCAAAATTATTAACCACTCTTTCATTGACCTACCTGCCCCTTCAAATATTTCATCATGATGAAACTTCGGCTCACTACTAGGAATTTGCCTAATAATCCAAATCATCACAGGCCTCTTTCTAGCAATACACTACACATCAGACACAATAACAGCATTTTCATCAGTAACACATATCTGCCGAGACGTAAACTACGGATGACTAATCCGATATATACACGCAAACGGAGCATCAATATTTTTTATTTGCCTTTTTCTCCATGTAGGACGAGGGATGTACTACGGATCTTATATATTTATAGAAACATGAAACATCGGAATCATCCTACTCTTCACAGTTATAGCCACCGCATTTATAGGCTATGTTCTCCCATGAGGACAAATATCA…	798		8 KB	Eukaryota; Metazoa; Chordata; Craniata; Vertebrata; Euteleostomi; Mammalia; Eutheria; Euarchontoglires; Glires; Rodentia; Myomorpha; Muroidea; Muridae; Murinae; Praomys	Mali				MDD03		1
EU740752	Praomys rostratus-EU740752	Praomys rostratus	0.383	EU740752.1	West African Praomys	Praomys rostratus voucher MDD04 cytochrome b (cytb) gene, partial cds; mitochondrial	Vertebrate Mitochondrial	244.346	DNA	Praomys rostratus	CYTB	>Praomys rostratus-EU740752	ACCCACCCACTATTCAAAATTATTAACCACTCTTTCATTGACCTACCTGCCCCTTCAAATATTTCATCATGATGAAACTTCGGCTCACTACTAGGAATTTGCCTAATAATCCAAATCATCACAGGCCTCTTTCTAGCAATACACTACACATCAGACACAATAACAGCATTTTCATCAGTAACACATATCTGCCGAGACGTAAACTACGGATGACTAATCCGATATATACACGCAAACGGAGCATCAATATTTTTTATTTGCCTTTTTCTCCATGTAGGACGAGGGATGTACTACGGATCTTATATATTTATAGAAACATGAAACATCGGAATCATCCTACTCTTCACAGTTATAGCCACCGCATTTATAGGCTATGTTCTCCCATGAGGACAAATATCA…	798		8 KB	Eukaryota; Metazoa; Chordata; Craniata; Vertebrata; Euteleostomi; Mammalia; Eutheria; Euarchontoglires; Glires; Rodentia; Myomorpha; Muroidea; Muridae; Murinae; Praomys	Mali				MDD04		1
EU740753	Praomys rostratus-EU740753	Praomys rostratus	0.383	EU740753.1	West African Praomys	Praomys rostratus voucher MDD07 cytochrome b (cytb) gene, partial cds; mitochondrial	Vertebrate Mitochondrial	244.346	DNA	Praomys rostratus	CYTB	>Praomys rostratus-EU740753	ACCCACCCACTATTCAAAATTATTAACCACTCTTTCATTGACCTACCTGCCCCTTCAAATATTTCATCATGATGAAACTTCGGCTCACTACTAGGAATTTGCCTAATAATCCAAATCATCACAGGCCTCTTTCTAGCAATACACTACACATCAGACACAATAACAGCATTTTCATCAGTAACACATATCTGCCGAGACGTAAACTACGGATGACTAATCCGATATATACACGCAAACGGAGCATCAATATTTTTTATTTGCCTTTTTCTCCATGTAGGACGAGGGATGTACTACGGATCTTATATATTTATAGAAACATGAAACATCGGAATCATCCTACTCTTCACAGTTATAGCCACCGCATTTATAGGCTATGTTCTCCCATGAGGACAAATATCA…	798		8 KB	Eukaryota; Metazoa; Chordata; Craniata; Vertebrata; Euteleostomi; Mammalia; Eutheria; Euarchontoglires; Glires; Rodentia; Myomorpha; Muroidea; Muridae; Murinae; Praomys	Mali				MDD07		1
EU740754	Praomys rostratus-EU740754	Praomys rostratus	0.383	EU740754.1	West African Praomys	Praomys rostratus voucher MDD20 cytochrome b (cytb) gene, partial cds; mitochondrial	Vertebrate Mitochondrial	244.355	DNA	Praomys rostratus	CYTB	>Praomys rostratus-EU740754	ACCCACCCACTATTCAAAATTATTAACCACTCTTTCATTGACCTACCTGCCCCTTCAAATATTTCATCATGATGAAACTTCGGCTCACTACTAGGAATTTGCCTAATAATCCAAATCATCACAGGCCTCTTTCTAGCAATACACTACACATCAGACACAATAACAGCATTTTCATCAGTAACACATATCTGCCGAGACGTAAACTACGGATGACTAATCCGATATATACACGCAAACGGAGCATCAATATTTTTTATTTGCCTTTTTCTCCATGTAGGACGAGGAATGTACTATGGATCTTATATATTTATAGAAACATGAAACATCGGAATCATCCTACTCTTCACAGTGATAGCCACCGCATTTATAGGCTATGTTCTCCCATGAGGACAAATATCA…	798		8 KB	Eukaryota; Metazoa; Chordata; Craniata; Vertebrata; Euteleostomi; Mammalia; Eutheria; Euarchontoglires; Glires; Rodentia; Myomorpha; Muroidea; Muridae; Murinae; Praomys	Mali				MDD20		1
EU740755	Praomys rostratus-EU740755	Praomys rostratus	0.383	EU740755.1	West African Praomys	Praomys rostratus voucher MK01 cytochrome b (cytb) gene, partial cds; mitochondrial	Vertebrate Mitochondrial	244.386	DNA	Praomys rostratus	CYTB	>Praomys rostratus-EU740755	ACCCACCCACTATTCAAAATTATTAACCACTCTTTCATTGACCTACCTGCCCCTTCAAATATTTCATCATGATGAAACTTCGGCTCACTACTAGGAATTTGCCTAATAATCCAAATCATCACAGGCCTCTTTCTAGCAATACACTACACATCAGACACAATAACAGCATTTTCATCAGTAACACATATCTGCCGAGACGTAAACTACGGATGACTAATCCGATATATACACGCAAACGGAGCATCAATATTTTTTATTTGCCTTTTTCTCCATGTAGGACGAGGGATGTACTATGGATCTTATATATTTATAGAAACATGAAACATCGGAATCATCCTACTCTTCACAGTGATAGCCACCGCATTTATAGGCTATGTTCTCCCATGAGGACAAATATCA…	798		8 KB	Eukaryota; Metazoa; Chordata; Craniata; Vertebrata; Euteleostomi; Mammalia; Eutheria; Euarchontoglires; Glires; Rodentia; Myomorpha; Muroidea; Muridae; Murinae; Praomys	Guinea				MK01		1
EU740756	Praomys rostratus-EU740756	Praomys rostratus	0.381	EU740756.1	West African Praomys	Praomys rostratus voucher MK02 cytochrome b (cytb) gene, partial cds; mitochondrial	Vertebrate Mitochondrial	244.385	DNA	Praomys rostratus	CYTB	>Praomys rostratus-EU740756	ACCCACCCACTATTCAAAATTATTAACCACTCTTTCATTGACCTACCTGCCCCTTCAAATATTTCATCATGATGAAACTTCGGCTCACTACTAGGAATTTGCCTAATAATCCAAATTATCACAGGCCTCTTTCTAGCAATACACTACACATCAGACACAATAACAGCATTTTCATCAGTAACACATATCTGCCGAGACGTAAACTACGGATGACTAATCCGATATATACACGCAAACGGAGCATCAATATTTTTTATTTGCCTTTTTCTCCATGTAGGACGAGGAATGTACTATGGATCTTATATATTTATAGAAACATGAAACATCGGAATCATCCTACTCTTCACAGTGATAGCCACCGCATTTATAGGCTATGTTCTCCCATGAGGACAAATATCA…	798		8 KB	Eukaryota; Metazoa; Chordata; Craniata; Vertebrata; Euteleostomi; Mammalia; Eutheria; Euarchontoglires; Glires; Rodentia; Myomorpha; Muroidea; Muridae; Murinae; Praomys	Guinea				MK02		1
EU740757	Praomys rostratus-EU740757	Praomys rostratus	0.382	EU740757.1	West African Praomys	Praomys rostratus voucher MK03 cytochrome b (cytb) gene, partial cds; mitochondrial	Vertebrate Mitochondrial	244.37	DNA	Praomys rostratus	CYTB	>Praomys rostratus-EU740757	ACCCACCCACTATTCAAAATTATTAACCACTCTTTCATTGACCTACCTGCCCCTTCAAATATTTCATCATGATGAAACTTCGGCTCACTACTAGGAATTTGCCTAATAATCCAAATTATCACAGGCCTCTTTCTAGCAATACACTACACATCAGACACAATAACAGCATTTTCATCAGTAACACATATCTGCCGAGACGTAAACTACGGATGACTAATCCGATATATACACGCAAACGGAGCATCAATATTTTTTATTTGCCTTTTTCTCCATGTAGGACGAGGAATGTACTATGGATCTTATATATTTATAGAAACATGAAACATCGGAATCATCCTACTCTTCACAGTGATAGCCACCGCATTTATAGGCTATGTTCTCCCATGAGGACAAATATCA…	798		8 KB	Eukaryota; Metazoa; Chordata; Craniata; Vertebrata; Euteleostomi; Mammalia; Eutheria; Euarchontoglires; Glires; Rodentia; Myomorpha; Muroidea; Muridae; Murinae; Praomys	Guinea				MK03		1
EU740758	Praomys rostratus-EU740758	Praomys rostratus	0.383	EU740758.1	West African Praomys	Praomys rostratus voucher NAF01 cytochrome b (cytb) gene, partial cds; mitochondrial	Vertebrate Mitochondrial	244.346	DNA	Praomys rostratus	CYTB	>Praomys rostratus-EU740758	ACCCACCCACTATTCAAAATTATTAACCACTCTTTCATTGACCTACCTGCCCCTTCAAATATTTCATCATGATGAAACTTCGGCTCACTACTAGGAATTTGCCTAATAATCCAAATCATCACAGGCCTCTTTCTAGCAATACACTACACATCAGACACAATAACAGCATTTTCATCAGTAACACATATCTGCCGAGACGTAAACTACGGATGACTAATCCGATATATACACGCAAACGGAGCATCAATATTTTTTATTTGCCTTTTTCTCCATGTAGGACGAGGGATGTACTACGGATCTTATATATTTATAGAAACATGAAACATCGGAATCATCCTACTCTTCACAGTTATAGCCACCGCATTTATAGGCTATGTTCTCCCATGAGGACAAATATCA…	798		8 KB	Eukaryota; Metazoa; Chordata; Craniata; Vertebrata; Euteleostomi; Mammalia; Eutheria; Euarchontoglires; Glires; Rodentia; Myomorpha; Muroidea; Muridae; Murinae; Praomys	Mali				NAF01		1
EU740759	Praomys rostratus-EU740759	Praomys rostratus	0.383	EU740759.1	West African Praomys	Praomys rostratus voucher NAF04 cytochrome b (cytb) gene, partial cds; mitochondrial	Vertebrate Mitochondrial	244.346	DNA	Praomys rostratus	CYTB	>Praomys rostratus-EU740759	ACCCACCCACTATTCAAAATTATTAACCACTCTTTCATTGACCTACCTGCCCCCTCAAATATTTCATCATGATGAAACTTCGGCTCACTACTAGGAATTTGCCTAATAATCCAAATCATCACAGGCCTCTTTCTAGCAATACACTACACATCAGACACAATAACAGCATTTTCATCAGTAACACATATCTGCCGAGACGTAAACTACGGATGACTAATCCGATATATACACGCAAACGGAGCATCAATATTTTTTATTTGCCTTTTTCTCCATGTAGGACGAGGAATGTACTATGGATCTTACATATTTATAGAAACATGAAACATCGGAATCATCCTACTCTTCACAGTTATAGCCACCGCATTTATAGGCTATGTTCTCCCATGAGGACAAATATCA…	798		8 KB	Eukaryota; Metazoa; Chordata; Craniata; Vertebrata; Euteleostomi; Mammalia; Eutheria; Euarchontoglires; Glires; Rodentia; Myomorpha; Muroidea; Muridae; Murinae; Praomys	Mali				NAF04		1
EU740760	Praomys rostratus-EU740760	Praomys rostratus	0.383	EU740760.1	West African Praomys	Praomys rostratus voucher NK501 cytochrome b (cytb) gene, partial cds; mitochondrial	Vertebrate Mitochondrial	244.386	DNA	Praomys rostratus	CYTB	>Praomys rostratus-EU740760	ACCCACCCACTATTCAAAATTATTAACCACTCTTTCATTGACCTACCTGCCCCCTCAAATATTTCATCATGATGAAACTTCGGCTCACTACTAGGAATTTGCCTAATAATCCAAATCATCACAGGCCTCTTTCTAGCAATACACTACACATCAGACACAATAACAGCATTTTCATCAGTAACACATATCTGCCGAGACGTAAACTACGGATGACTAATCCGATATATACACGCAAACGGAGCATCAATATTTTTTATTTGCCTTTTTCTCCATGTAGGACGAGGAGTGTACTATGGATCTTACATATTTATAGAAACATGAAACATCGGAATCATCCTACTCTTCACAGTTATAGCCACCGCATTTATAGGCTATGTTCTCCCATGAGGACAAATATCA…	798		8 KB	Eukaryota; Metazoa; Chordata; Craniata; Vertebrata; Euteleostomi; Mammalia; Eutheria; Euarchontoglires; Glires; Rodentia; Myomorpha; Muroidea; Muridae; Murinae; Praomys	Senegal				NK501		1
EU740761	Praomys rostratus-EU740761	Praomys rostratus	0.386	EU740761.1	West African Praomys	Praomys rostratus voucher NK502 cytochrome b (cytb) gene, partial cds; mitochondrial	Vertebrate Mitochondrial	244.4	DNA	Praomys rostratus	CYTB	>Praomys rostratus-EU740761	ACCCACCCATTATTCAAAATTATTAACCACTCTTTCATTGACCTACCTGCCCCCTCAAATATTTCATCATGATGAAACTTCGGCTCACTGCTAGGAATTTGCCTAATAATCCAAATCATCACAGGCCTCTTTCTAGCTATACACTACACATCAGACACAATAACAGCATTTTCATCAGTAACACATATCTGCCGAGATGTAAACTACGGATGACTAATCCGATATCTACACGCAAACGGAGCATCAATATTTTTTATTTGCCTTTTTCTCCATGTAGGACGAGGAATGTACTATGGATCTTATATATTTATAGAAACATGAAACATCGGAATCGTCTTACTCTTCACAGTTATAGCCACCGCATTTATAGGCTATGTTCTCCCATGAGGACAAATATCA…	798		8 KB	Eukaryota; Metazoa; Chordata; Craniata; Vertebrata; Euteleostomi; Mammalia; Eutheria; Euarchontoglires; Glires; Rodentia; Myomorpha; Muroidea; Muridae; Murinae; Praomys	Senegal				NK502		1
EU740762	Praomys rostratus-EU740762	Praomys rostratus	0.383	EU740762.1	West African Praomys	Praomys rostratus voucher NK503 cytochrome b (cytb) gene, partial cds; mitochondrial	Vertebrate Mitochondrial	244.346	DNA	Praomys rostratus	CYTB	>Praomys rostratus-EU740762	ACCCACCCACTATTCAAAATTATTAACCACTCTTTCATTGACCTACCTGCCCCCTCAAATATTTCATCATGATGAAACTTCGGCTCACTACTAGGAATTTGCCTAATAATCCAAATCATCACAGGCCTCTTTCTAGCAATACACTACACATCAGACACAATAACAGCATTTTCATCAGTAACACATATCTGCCGAGACGTAAACTACGGATGACTAATCCGATATATACACGCAAACGGAGCATCAATATTTTTTATTTGCCTTTTTCTCCATGTAGGACGAGGAATGTACTATGGATCTTACATATTTATAGAAACATGAAACATCGGAATCATCCTACTCTTCACAGTTATAGCCACCGCATTTATAGGCTATGTTCTCCCATGAGGACAAATATCA…	798		8 KB	Eukaryota; Metazoa; Chordata; Craniata; Vertebrata; Euteleostomi; Mammalia; Eutheria; Euarchontoglires; Glires; Rodentia; Myomorpha; Muroidea; Muridae; Murinae; Praomys	Senegal				NK503		1
EU740763	Praomys rostratus-EU740763	Praomys rostratus	0.385	EU740763.1	West African Praomys	Praomys rostratus voucher NK504 cytochrome b (cytb) gene, partial cds; mitochondrial	Vertebrate Mitochondrial	244.384	DNA	Praomys rostratus	CYTB	>Praomys rostratus-EU740763	ACCCACCCATTATTCAAAATTATTAACCACTCTTTCATTGACCTACCTGCCCCCTCAAATATTTCATCATGATGAAACTTCGGCTCACTGCTAGGAATTTGCCTAATAATCCAAATCATCACAGGCCTCTTTCTAGCTATACACTACACATCAGACACAATAACAGCATTTTCATCAGTAACACATATCTGCCGAGATGTAAACTACGGATGACTAATCCGATATCTACACGCAAACGGAACATCAATATTTTTTATTTGCCTTTTTCTCCATGTAGGACGAGGAATGTACTATGGATCTTATATATTTATAGAAACATGAAACATCGGAATCGTCTTACTCTTCACAGTTATAGCCACCGCATTTATAGGCTATGTTCTCCCATGAGGACAAATATCA…	798		8 KB	Eukaryota; Metazoa; Chordata; Craniata; Vertebrata; Euteleostomi; Mammalia; Eutheria; Euarchontoglires; Glires; Rodentia; Myomorpha; Muroidea; Muridae; Murinae; Praomys	Senegal				NK504		1
EU740764	Praomys rostratus-EU740764	Praomys rostratus	0.383	EU740764.1	West African Praomys	Praomys rostratus voucher NK510 cytochrome b (cytb) gene, partial cds; mitochondrial	Vertebrate Mitochondrial	244.386	DNA	Praomys rostratus	CYTB	>Praomys rostratus-EU740764	ACCCACCCACTATTCAAAATTATTAACCACTCTTTCATTGACCTACCTGCCCCCTCAAATATTTCATCATGATGAAACTTCGGCTCACTACTAGGAATTTGCCTAATAATCCAAATCATCACAGGCCTCTTTCTAGCAATACACTACACATCAGACACAATAACAGCATTTTCATCAGTAACACATATCTGCCGAGACGTAAACTACGGATGACTAATCCGATATATACACGCAAACGGAGCATCAATATTTTTTATTTGCCTTTTTCTCCATGTAGGACGAGGAGTGTACTATGGATCTTACATATTTATAGAAACATGAAACATCGGAATCATCCTACTCTTCACAGTTATAGCCACCGCATTTATAGGCTATGTTCTCCCATGAGGACAAATATCA…	798		8 KB	Eukaryota; Metazoa; Chordata; Craniata; Vertebrata; Euteleostomi; Mammalia; Eutheria; Euarchontoglires; Glires; Rodentia; Myomorpha; Muroidea; Muridae; Murinae; Praomys	Senegal				NK510		1
EU740765	Praomys rostratus-EU740765	Praomys rostratus	0.385	EU740765.1	West African Praomys	Praomys rostratus voucher NK813 cytochrome b (cytb) gene, partial cds; mitochondrial	Vertebrate Mitochondrial	244.331	DNA	Praomys rostratus	CYTB	>Praomys rostratus-EU740765	ACCCACCCACTATTCAAAATTATTAACCACTCTTTCATTGACCTACCTGCCCCCTCAAATATCTCATCATGATGAAACTTCGGCTCACTACTAGGAATTTGCCTAATAATCCAAATCATCACAGGCCTCTTTCTAGCAATACACTACACATCAGACACAATAACAGCATTTTCATCAGTAACACATATCTGCCGAGACGTAAACTACGGATGACTAATCCGATATATACACGCAAACGGAGCATCAATATTTTTTATTTGCCTTTTTCTCCATGTAGGACGAGGAATGTACTATGGATCTTACATATTTATAGAAACATGAAACATCGGAATCATCCTACTCTTCACAGTTATAGCCACCGCATTTATAGGCTATGTTCTCCCATGAGGACAAATATCA…	798		8 KB	Eukaryota; Metazoa; Chordata; Craniata; Vertebrata; Euteleostomi; Mammalia; Eutheria; Euarchontoglires; Glires; Rodentia; Myomorpha; Muroidea; Muridae; Murinae; Praomys	Senegal				NK813		1
EU740766	Praomys rostratus-EU740766	Praomys rostratus	0.385	EU740766.1	West African Praomys	Praomys rostratus voucher NK814 cytochrome b (cytb) gene, partial cds; mitochondrial	Vertebrate Mitochondrial	244.331	DNA	Praomys rostratus	CYTB	>Praomys rostratus-EU740766	ACCCACCCACTATTCAAAATTATTAACCACTCTTTCATTGACCTACCTGCCCCCTCAAATATCTCATCATGATGAAACTTCGGCTCACTACTAGGAATTTGCCTAATAATCCAAATCATCACAGGCCTCTTTCTAGCAATACACTACACATCAGACACAATAACAGCATTTTCATCAGTAACACATATCTGCCGAGACGTAAACTACGGATGACTAATCCGATATATACACGCAAACGGAGCATCAATATTTTTTATTTGCCTTTTTCTCCATGTAGGACGAGGAATGTACTATGGATCTTACATATTTATAGAAACATGAAACATCGGAATCATCCTACTCTTCACAGTTATAGCCACCGCATTTATAGGCTATGTTCTCCCATGAGGACAAATATCA…	798		8 KB	Eukaryota; Metazoa; Chordata; Craniata; Vertebrata; Euteleostomi; Mammalia; Eutheria; Euarchontoglires; Glires; Rodentia; Myomorpha; Muroidea; Muridae; Murinae; Praomys	Senegal				NK814		1
EU740767	Praomys rostratus-EU740767	Praomys rostratus	0.385	EU740767.1	West African Praomys	Praomys rostratus voucher NK828 cytochrome b (cytb) gene, partial cds; mitochondrial	Vertebrate Mitochondrial	244.331	DNA	Praomys rostratus	CYTB	>Praomys rostratus-EU740767	ACCCACCCACTATTCAAAATTATTAACCACTCTTTCATTGACCTACCTGCCCCCTCAAATATCTCATCATGATGAAACTTCGGCTCACTACTAGGAATTTGCCTAATAATCCAAATCATCACAGGCCTCTTTCTAGCAATACACTACACATCAGACACAATAACAGCATTTTCATCAGTAACACATATCTGCCGAGACGTAAACTACGGATGACTAATCCGATATATACACGCAAACGGAGCATCAATATTTTTTATTTGCCTTTTTCTCCATGTAGGACGAGGAATGTACTATGGATCTTACATATTTATAGAAACATGAAACATCGGAATCATCCTACTCTTCACAGTTATAGCCACCGCATTTATAGGCTATGTTCTCCCATGAGGACAAATATCA…	798		8 KB	Eukaryota; Metazoa; Chordata; Craniata; Vertebrata; Euteleostomi; Mammalia; Eutheria; Euarchontoglires; Glires; Rodentia; Myomorpha; Muroidea; Muridae; Murinae; Praomys	Senegal				NK828		1
EU740768	Praomys rostratus-EU740768	Praomys rostratus	0.385	EU740768.1	West African Praomys	Praomys rostratus voucher NK851 cytochrome b (cytb) gene, partial cds; mitochondrial	Vertebrate Mitochondrial	244.331	DNA	Praomys rostratus	CYTB	>Praomys rostratus-EU740768	ACCCACCCACTATTCAAAATTATTAACCACTCTTTCATTGACCTACCTGCCCCCTCAAATATCTCATCATGATGAAACTTCGGCTCACTACTAGGAATTTGCCTAATAATCCAAATCATCACAGGCCTCTTTCTAGCAATACACTACACATCAGACACAATAACAGCATTTTCATCAGTAACACATATCTGCCGAGACGTAAACTACGGATGACTAATCCGATATATACACGCAAACGGAGCATCAATATTTTTTATTTGCCTTTTTCTCCATGTAGGACGAGGAATGTACTATGGATCTTACATATTTATAGAAACATGAAACATCGGAATCATCCTACTCTTCACAGTTATAGCCACCGCATTTATAGGCTATGTTCTCCCATGAGGACAAATATCA…	798		8 KB	Eukaryota; Metazoa; Chordata; Craniata; Vertebrata; Euteleostomi; Mammalia; Eutheria; Euarchontoglires; Glires; Rodentia; Myomorpha; Muroidea; Muridae; Murinae; Praomys	Senegal				NK851		1
EU740769	Praomys rostratus-EU740769	Praomys rostratus	0.385	EU740769.1	West African Praomys	Praomys rostratus voucher NK861 cytochrome b (cytb) gene, partial cds; mitochondrial	Vertebrate Mitochondrial	244.331	DNA	Praomys rostratus	CYTB	>Praomys rostratus-EU740769	ACCCACCCACTATTCAAAATTATTAACCACTCTTTCATTGACCTACCTGCCCCCTCAAATATCTCATCATGATGAAACTTCGGCTCACTACTAGGAATTTGCCTAATAATCCAAATCATCACAGGCCTCTTTCTAGCAATACACTACACATCAGACACAATAACAGCATTTTCATCAGTAACACATATCTGCCGAGACGTAAACTACGGATGACTAATCCGATATATACACGCAAACGGAGCATCAATATTTTTTATTTGCCTTTTTCTCCATGTAGGACGAGGAATGTACTATGGATCTTACATATTTATAGAAACATGAAACATCGGAATCATCCTACTCTTCACAGTTATAGCCACCGCATTTATAGGCTATGTTCTCCCATGAGGACAAATATCA…	798		8 KB	Eukaryota; Metazoa; Chordata; Craniata; Vertebrata; Euteleostomi; Mammalia; Eutheria; Euarchontoglires; Glires; Rodentia; Myomorpha; Muroidea; Muridae; Murinae; Praomys	Senegal				NK861		1
EU740770	Praomys rostratus-EU740770	Praomys rostratus	0.385	EU740770.1	West African Praomys	Praomys rostratus voucher NK864 cytochrome b (cytb) gene, partial cds; mitochondrial	Vertebrate Mitochondrial	244.331	DNA	Praomys rostratus	CYTB	>Praomys rostratus-EU740770	ACCCACCCACTATTCAAAATTATTAACCACTCTTTCATTGACCTACCTGCCCCCTCAAATATCTCATCATGATGAAACTTCGGCTCACTACTAGGAATTTGCCTAATAATCCAAATCATCACAGGCCTCTTTCTAGCAATACACTACACATCAGACACAATAACAGCATTTTCATCAGTAACACATATCTGCCGAGACGTAAACTACGGATGACTAATCCGATATATACACGCAAACGGAGCATCAATATTTTTTATTTGCCTTTTTCTCCATGTAGGACGAGGAATGTACTATGGATCTTACATATTTATAGAAACATGAAACATCGGAATCATCCTACTCTTCACAGTTATAGCCACCGCATTTATAGGCTATGTTCTCCCATGAGGACAAATATCA…	798		8 KB	Eukaryota; Metazoa; Chordata; Craniata; Vertebrata; Euteleostomi; Mammalia; Eutheria; Euarchontoglires; Glires; Rodentia; Myomorpha; Muroidea; Muridae; Murinae; Praomys	Senegal				NK864		1
EU740771	Praomys rostratus-EU740771	Praomys rostratus	0.385	EU740771.1	West African Praomys	Praomys rostratus voucher NK866 cytochrome b (cytb) gene, partial cds; mitochondrial	Vertebrate Mitochondrial	244.331	DNA	Praomys rostratus	CYTB	>Praomys rostratus-EU740771	ACCCACCCACTATTCAAAATTATTAACCACTCTTTCATTGACCTACCTGCCCCCTCAAATATCTCATCATGATGAAACTTCGGCTCACTACTAGGAATTTGCCTAATAATCCAAATCATCACAGGCCTCTTTCTAGCAATACACTACACATCAGACACAATAACAGCATTTTCATCAGTAACACATATCTGCCGAGACGTAAACTACGGATGACTAATCCGATATATACACGCAAACGGAGCATCAATATTTTTTATTTGCCTTTTTCTCCATGTAGGACGAGGAATGTACTATGGATCTTACATATTTATAGAAACATGAAACATCGGAATCATCCTACTCTTCACAGTTATAGCCACCGCATTTATAGGCTATGTTCTCCCATGAGGACAAATATCA…	798		8 KB	Eukaryota; Metazoa; Chordata; Craniata; Vertebrata; Euteleostomi; Mammalia; Eutheria; Euarchontoglires; Glires; Rodentia; Myomorpha; Muroidea; Muridae; Murinae; Praomys	Senegal				NK866		1
EU740772	Praomys rostratus-EU740772	Praomys rostratus	0.385	EU740772.1	West African Praomys	Praomys rostratus voucher NK887 cytochrome b (cytb) gene, partial cds; mitochondrial	Vertebrate Mitochondrial	244.331	DNA	Praomys rostratus	CYTB	>Praomys rostratus-EU740772	ACCCACCCACTATTCAAAATTATTAACCACTCTTTCATTGACCTACCTGCCCCCTCAAATATCTCATCATGATGAAACTTCGGCTCACTACTAGGAATTTGCCTAATAATCCAAATCATCACAGGCCTCTTTCTAGCAATACACTACACATCAGACACAATAACAGCATTTTCATCAGTAACACATATCTGCCGAGACGTAAACTACGGATGACTAATCCGATATATACACGCAAACGGAGCATCAATATTTTTTATTTGCCTTTTTCTCCATGTAGGACGAGGAATGTACTATGGATCTTACATATTTATAGAAACATGAAACATCGGAATCATCCTACTCTTCACAGTTATAGCCACCGCATTTATAGGCTATGTTCTCCCATGAGGACAAATATCA…	798		8 KB	Eukaryota; Metazoa; Chordata; Craniata; Vertebrata; Euteleostomi; Mammalia; Eutheria; Euarchontoglires; Glires; Rodentia; Myomorpha; Muroidea; Muridae; Murinae; Praomys	Senegal				NK887		1
EU740773	Praomys rostratus-EU740773	Praomys rostratus	0.385	EU740773.1	West African Praomys	Praomys rostratus voucher NK889 cytochrome b (cytb) gene, partial cds; mitochondrial	Vertebrate Mitochondrial	244.331	DNA	Praomys rostratus	CYTB	>Praomys rostratus-EU740773	ACCCACCCACTATTCAAAATTATTAACCACTCTTTCATTGACCTACCTGCCCCCTCAAATATCTCATCATGATGAAACTTCGGCTCACTACTAGGAATTTGCCTAATAATCCAAATCATCACAGGCCTCTTTCTAGCAATACACTACACATCAGACACAATAACAGCATTTTCATCAGTAACACATATCTGCCGAGACGTAAACTACGGATGACTAATCCGATATATACACGCAAACGGAGCATCAATATTTTTTATTTGCCTTTTTCTCCATGTAGGACGAGGAATGTACTATGGATCTTACATATTTATAGAAACATGAAACATCGGAATCATCCTACTCTTCACAGTTATAGCCACCGCATTTATAGGCTATGTTCTCCCATGAGGACAAATATCA…	798		8 KB	Eukaryota; Metazoa; Chordata; Craniata; Vertebrata; Euteleostomi; Mammalia; Eutheria; Euarchontoglires; Glires; Rodentia; Myomorpha; Muroidea; Muridae; Murinae; Praomys	Senegal				NK889		1
EU740774	Praomys rostratus-EU740774	Praomys rostratus	0.385	EU740774.1	West African Praomys	Praomys rostratus voucher NK890 cytochrome b (cytb) gene, partial cds; mitochondrial	Vertebrate Mitochondrial	244.331	DNA	Praomys rostratus	CYTB	>Praomys rostratus-EU740774	ACCCACCCACTATTCAAAATTATTAACCACTCTTTCATTGACCTACCTGCCCCCTCAAATATCTCATCATGATGAAACTTCGGCTCACTACTAGGAATTTGCCTAATAATCCAAATCATCACAGGCCTCTTTCTAGCAATACACTACACATCAGACACAATAACAGCATTTTCATCAGTAACACATATCTGCCGAGACGTAAACTACGGATGACTAATCCGATATATACACGCAAACGGAGCATCAATATTTTTTATTTGCCTTTTTCTCCATGTAGGACGAGGAATGTACTATGGATCTTACATATTTATAGAAACATGAAACATCGGAATCATCCTACTCTTCACAGTTATAGCCACCGCATTTATAGGCTATGTTCTCCCATGAGGACAAATATCA…	798		8 KB	Eukaryota; Metazoa; Chordata; Craniata; Vertebrata; Euteleostomi; Mammalia; Eutheria; Euarchontoglires; Glires; Rodentia; Myomorpha; Muroidea; Muridae; Murinae; Praomys	Senegal				NK890		1
EU740775	Praomys rostratus-EU740775	Praomys rostratus	0.381	EU740775.1	West African Praomys	Praomys rostratus voucher PIA01 cytochrome b (cytb) gene, partial cds; mitochondrial	Vertebrate Mitochondrial	244.385	DNA	Praomys rostratus	CYTB	>Praomys rostratus-EU740775	ACCCACCCACTATTCAAAATTATTAACCACTCTTTCATTGACCTACCTGCCCCTTCAAATATTTCATCATGATGAAACTTCGGCTCACTACTAGGAATTTGCCTAATAATCCAAATCATCACAGGCCTCTTTCTAGCAATACACTACACATCAGACACAATAACAGCATTTTCATCAGTAACACATATCTGCCGAGACGTAAACTACGGATGACTAATCCGATATATACACGCAAACGGAGCATCAATATTTTTTATTTGCCTTTTTCTCCATGTAGGACGAGGAATGTACTATGGATCTTATATATTTATAGAAACATGAAACATCGGAATCATCCTACTCTTCACAGTGATAGCCACCGCATTTATAGGCTATGTTCTCCCATGAGGACAAATATCA…	798		8 KB	Eukaryota; Metazoa; Chordata; Craniata; Vertebrata; Euteleostomi; Mammalia; Eutheria; Euarchontoglires; Glires; Rodentia; Myomorpha; Muroidea; Muridae; Murinae; Praomys	Mali				PIA01		1
EU740776	Praomys rostratus-EU740776	Praomys rostratus	0.381	EU740776.1	West African Praomys	Praomys rostratus voucher PIA02 cytochrome b (cytb) gene, partial cds; mitochondrial	Vertebrate Mitochondrial	244.385	DNA	Praomys rostratus	CYTB	>Praomys rostratus-EU740776	ACCCACCCACTATTCAAAATTATTAACCACTCTTTCATTGACCTACCTGCCCCTTCAAATATTTCATCATGATGAAACTTCGGCTCACTACTAGGAATTTGCCTAATAATCCAAATCATCACAGGCCTCTTTCTAGCAATACACTACACATCAGACACAATAACAGCATTTTCATCAGTAACACATATCTGCCGAGACGTAAACTACGGATGACTAATCCGATATATACACGCAAACGGAGCATCAATATTTTTTATTTGCCTTTTTCTCCATGTAGGACGAGGAATGTACTATGGATCTTATATATTTATAGAAACATGAAACATCGGAATCATCCTACTCTTCACAGTGATAGCCACCGCATTTATAGGCTATGTTCTCCCATGAGGACAAATATCA…	798		8 KB	Eukaryota; Metazoa; Chordata; Craniata; Vertebrata; Euteleostomi; Mammalia; Eutheria; Euarchontoglires; Glires; Rodentia; Myomorpha; Muroidea; Muridae; Murinae; Praomys	Mali				PIA02		1
EU740777	Praomys rostratus-EU740777	Praomys rostratus	0.386	EU740777.1	West African Praomys	Praomys rostratus voucher PIA04 cytochrome b (cytb) gene, partial cds; mitochondrial	Vertebrate Mitochondrial	244.316	DNA	Praomys rostratus	CYTB	>Praomys rostratus-EU740777	ACCCACCCACTATTCAAAATTATTAACCACTCTTTCATTGACCTACCTGCCCCTTCAAATATTTCATCATGATGAAACTTCGGCTCACTACTAGGAATTTGCCTAATAATCCAAATCATCACAGGCCTCTTTCTAGCAATACACTACACATCAGACACAATAACAGCATTTTCATCAGTAACACATATCTGCCGAGACGTAAACTACGGATGACTAATCCGATATATACACGCAAACGGAGCATCAATATTTTTTATTTGCCTTTTTCTCCATGTAGGACGAGGGATGTACTACGGATCTTATATATTTATAGAAACATGAAACATCGGAATCATCCTACTCTTCACAGTTATAGCCACCGCATTTATAGGCTATGTCCTCCCATGAGGACAAATATCA…	798		8 KB	Eukaryota; Metazoa; Chordata; Craniata; Vertebrata; Euteleostomi; Mammalia; Eutheria; Euarchontoglires; Glires; Rodentia; Myomorpha; Muroidea; Muridae; Murinae; Praomys	Mali				PIA04		1
EU740778	Praomys rostratus-EU740778	Praomys rostratus	0.386	EU740778.1	West African Praomys	Praomys rostratus voucher PIA07 cytochrome b (cytb) gene, partial cds; mitochondrial	Vertebrate Mitochondrial	244.316	DNA	Praomys rostratus	CYTB	>Praomys rostratus-EU740778	ACCCACCCACTATTCAAAATTATTAACCACTCTTTCATTGACCTACCTGCCCCTTCAAATATTTCATCATGATGAAACTTCGGCTCACTACTAGGAATTTGCCTAATAATCCAAATCATCACAGGCCTCTTTCTAGCAATACACTACACATCAGACACAATAACAGCATTTTCATCAGTAACACATATCTGCCGAGACGTAAACTACGGATGACTAATCCGATATATACACGCAAACGGAGCATCAATATTTTTTATTTGCCTTTTTCTCCATGTAGGACGAGGGATGTACTACGGATCTTATATATTTATAGAAACATGAAACATCGGAATCATCCTACTCTTCACAGTTATAGCCACCGCATTTATAGGCTATGTCCTCCCATGAGGACAAATATCA…	798		8 KB	Eukaryota; Metazoa; Chordata; Craniata; Vertebrata; Euteleostomi; Mammalia; Eutheria; Euarchontoglires; Glires; Rodentia; Myomorpha; Muroidea; Muridae; Murinae; Praomys	Mali				PIA07		1
EU740779	Praomys rostratus-EU740779	Praomys rostratus	0.383	EU740779.1	West African Praomys	Praomys rostratus voucher PIA08 cytochrome b (cytb) gene, partial cds; mitochondrial	Vertebrate Mitochondrial	244.355	DNA	Praomys rostratus	CYTB	>Praomys rostratus-EU740779	ACCCACCCACTATTCAAAATTATTAACCACTCTTTCATTGACCTACCTGCCCCTTCAAATATCTCATCATGATGAAACTTCGGCTCACTACTAGGAATTTGCCTAATAATCCAAATCATCACAGGCCTCTTTCTAGCAATACACTACACATCAGACACAATAACAGCATTTTCATCAGTAACACATATCTGCCGAGACGTAAACTACGGATGACTAATCCGATATATACACGCAAACGGAGCATCAATATTTTTTATTTGCCTTTTTCTCCATGTAGGACGAGGAATGTACTATGGATCTTATATATTTATAGAAACATGAAACATCGGAATCATCCTACTCTTCACAGTGATAGCCACCGCATTTATAGGCTATGTTCTCCCATGAGGACAAATATCA…	798		8 KB	Eukaryota; Metazoa; Chordata; Craniata; Vertebrata; Euteleostomi; Mammalia; Eutheria; Euarchontoglires; Glires; Rodentia; Myomorpha; Muroidea; Muridae; Murinae; Praomys	Mali				PIA08		1
EU740780	Praomys rostratus-EU740780	Praomys rostratus	0.386	EU740780.1	West African Praomys	Praomys rostratus voucher PIA25 cytochrome b (cytb) gene, partial cds; mitochondrial	Vertebrate Mitochondrial	244.316	DNA	Praomys rostratus	CYTB	>Praomys rostratus-EU740780	ACCCACCCACTATTCAAAATTATTAACCACTCTTTCATTGACCTACCTGCCCCTTCAAATATTTCATCATGATGAAACTTCGGCTCACTACTAGGAATTTGCCTAATAATCCAAATCATCACAGGCCTCTTTCTAGCAATACACTACACATCAGACACAATAACAGCATTTTCATCAGTAACACATATCTGCCGAGACGTAAACTACGGATGACTAATCCGATATATACACGCAAACGGAGCATCAATATTTTTTATTTGCCTTTTTCTCCATGTAGGACGAGGGATGTACTACGGATCTTATATATTTATAGAAACATGAAACATCGGAATCATCCTACTCTTCACAGTTATAGCCACCGCATTTATAGGCTATGTCCTCCCATGAGGACAAATATCA…	798		8 KB	Eukaryota; Metazoa; Chordata; Craniata; Vertebrata; Euteleostomi; Mammalia; Eutheria; Euarchontoglires; Glires; Rodentia; Myomorpha; Muroidea; Muridae; Murinae; Praomys	Mali				PIA25		1
EU740781	Praomys rostratus-EU740781	Praomys rostratus	0.386	EU740781.1	West African Praomys	Praomys rostratus voucher PIA27 cytochrome b (cytb) gene, partial cds; mitochondrial	Vertebrate Mitochondrial	244.316	DNA	Praomys rostratus	CYTB	>Praomys rostratus-EU740781	ACCCACCCACTATTCAAAATTATTAACCACTCTTTCATTGACCTACCTGCCCCTTCAAATATTTCATCATGATGAAACTTCGGCTCACTACTAGGAATTTGCCTAATAATCCAAATCATCACAGGCCTCTTTCTAGCAATACACTACACATCAGACACAATAACAGCATTTTCATCAGTAACACATATCTGCCGAGACGTAAACTACGGATGACTAATCCGATATATACACGCAAACGGAGCATCAATATTTTTTATTTGCCTTTTTCTCCATGTAGGACGAGGGATGTACTACGGATCTTATATATTTATAGAAACATGAAACATCGGAATCATCCTACTCTTCACAGTTATAGCCACCGCATTTATAGGCTATGTCCTCCCATGAGGACAAATATCA…	798		8 KB	Eukaryota; Metazoa; Chordata; Craniata; Vertebrata; Euteleostomi; Mammalia; Eutheria; Euarchontoglires; Glires; Rodentia; Myomorpha; Muroidea; Muridae; Murinae; Praomys	Mali				PIA27		1
EU740782	Praomys rostratus-EU740782	Praomys rostratus	0.381	EU740782.1	West African Praomys	Praomys rostratus voucher PIA29 cytochrome b (cytb) gene, partial cds; mitochondrial	Vertebrate Mitochondrial	244.385	DNA	Praomys rostratus	CYTB	>Praomys rostratus-EU740782	ACCCACCCACTATTCAAAATTATTAACCACTCTTTCATTGACCTACCTGCCCCTTCAAATATTTCATCATGATGAAACTTCGGCTCACTACTAGGAATTTGCCTAATAATCCAAATCATCACAGGCCTCTTTCTAGCAATACACTACACATCAGACACAATAACAGCATTTTCATCAGTAACACATATCTGCCGAGACGTAAACTACGGATGACTAATCCGATATATACACGCAAACGGAGCATCAATATTTTTTATTTGCCTTTTTCTCCATGTAGGACGAGGAATGTACTATGGATCTTATATATTTATAGAAACATGAAACATCGGAATCATCCTACTCTTCACAGTGATAGCCACCGCATTTATAGGCTATGTTCTCCCATGAGGACAAATATCA…	798		8 KB	Eukaryota; Metazoa; Chordata; Craniata; Vertebrata; Euteleostomi; Mammalia; Eutheria; Euarchontoglires; Glires; Rodentia; Myomorpha; Muroidea; Muridae; Murinae; Praomys	Mali				PIA29		1
EU740783	Praomys rostratus-EU740783	Praomys rostratus	0.383	EU740783.1	West African Praomys	Praomys rostratus voucher SAT19 cytochrome b (cytb) gene, partial cds; mitochondrial	Vertebrate Mitochondrial	244.346	DNA	Praomys rostratus	CYTB	>Praomys rostratus-EU740783	ACCCACCCACTATTCAAAATTATTAACCACTCTTTCATTGACCTACCTGCCCCCTCAAATATTTCATCATGATGAAACTTCGGCTCACTACTAGGAATTTGCCTAATAATCCAAATCATCACAGGCCTCTTTCTAGCAATACACTACACATCAGACACAATAACAGCATTTTCATCAGTAACACATATCTGCCGAGACGTAAACTACGGATGACTAATCCGATATATACACGCAAACGGAGCATCAATATTTTTTATTTGCCTTTTTCTCCATGTAGGACGAGGAATGTACTATGGATCTTACATATTTATAGAAACATGAAACATCGGAATCATCCTACTCTTCACAGTTATAGCCACCGCATTTATAGGCTATGTTCTCCCATGAGGACAAATATCA…	798		8 KB	Eukaryota; Metazoa; Chordata; Craniata; Vertebrata; Euteleostomi; Mammalia; Eutheria; Euarchontoglires; Glires; Rodentia; Myomorpha; Muroidea; Muridae; Murinae; Praomys	Guinea				SAT19		1
EU740784	Praomys rostratus-EU740784	Praomys rostratus	0.382	EU740784.1	West African Praomys	Praomys rostratus voucher SAT21 cytochrome b (cytb) gene, partial cds; mitochondrial	Vertebrate Mitochondrial	244.361	DNA	Praomys rostratus	CYTB	>Praomys rostratus-EU740784	ACCCACCCACTATTCAAAATTATTAACCACTCTTTCATTGACCTACCTGCCCCCTCAAATATTTCATCATGATGAAACTTCGGCTCACTACTAGGAATTTGCCTAATAATCCAAATCATCACAGGCCTCTTTCTAGCAATACACTACACATCAGACACAATAACAGCATTTTCATCAGTAACACATATCTGCCGAGACGTAAACTACGGATGACTAATCCGATATATACACGCAAACGGAGCATCAATATTTTTTATTTGCCTTTTTCTCCATGTAGGACGAGGAATGTACTATGGATCTTACATATTTATAGAAACATGAAACATCGGAATCATTCTACTCTTCACAGTTATAGCCACCGCATTTATAGGCTATGTTCTCCCATGAGGACAAATATCA…	798		8 KB	Eukaryota; Metazoa; Chordata; Craniata; Vertebrata; Euteleostomi; Mammalia; Eutheria; Euarchontoglires; Glires; Rodentia; Myomorpha; Muroidea; Muridae; Murinae; Praomys	Guinea				SAT21		1
EU740785	Praomys rostratus-EU740785	Praomys rostratus	0.383	EU740785.1	West African Praomys	Praomys rostratus voucher SAT22 cytochrome b (cytb) gene, partial cds; mitochondrial	Vertebrate Mitochondrial	244.346	DNA	Praomys rostratus	CYTB	>Praomys rostratus-EU740785	ACCCACCCACTATTCAAAATTATTAACCACTCTTTCATTGACCTACCTGCCCCCTCAAATATTTCATCATGATGAAACTTCGGCTCACTACTAGGAATTTGCCTAATAATCCAAATCATCACAGGCCTCTTTCTAGCAATACACTACACATCAGACACAATAACAGCATTTTCATCAGTAACACATATCTGCCGAGACGTAAACTACGGATGACTAATCCGATATATACACGCAAACGGAGCATCAATATTTTTTATTTGCCTTTTTCTCCATGTAGGACGAGGAATGTACTATGGATCTTACATATTTATAGAAACATGAAACATCGGAATCATCCTACTCTTCACAGTTATAGCCACCGCATTTATAGGCTATGTTCTCCCATGAGGACAAATATCA…	798		8 KB	Eukaryota; Metazoa; Chordata; Craniata; Vertebrata; Euteleostomi; Mammalia; Eutheria; Euarchontoglires; Glires; Rodentia; Myomorpha; Muroidea; Muridae; Murinae; Praomys	Guinea				SAT22		1
EU740786	Praomys rostratus-EU740786	Praomys rostratus	0.383	EU740786.1	West African Praomys	Praomys rostratus voucher SEN41 cytochrome b (cytb) gene, partial cds; mitochondrial	Vertebrate Mitochondrial	244.386	DNA	Praomys rostratus	CYTB	>Praomys rostratus-EU740786	ACTCACCCACTATTCAAAATTATTAACCACTCTTTCATTGACCTACCTGCCCCTTCAAATATTTCATCATGATGAAACTTCGGCTCACTACTAGGAATTTGCCTAATAATCCAAATCATCACAGGCCTCTTTCTAGCAATACACTACACATCAGACACAATAACAGCATTTTCATCAGTAACACATATCTGCCGAGACGTAAACTACGGATGACTAATCCGATATATACACGCAAACGGAGCATCAATATTTTTTATTTGCCTTTTTCTCCATGTAGGACGAGGAATGTACTATGGATCTTATATATTTATAGAAACATGAAACATCGGAATCATCCTACTCTTCACAGTGATAGCCACCGCATTTATAGGCTATGTTCTCCCATGAGGACAAATATCA…	798		8 KB	Eukaryota; Metazoa; Chordata; Craniata; Vertebrata; Euteleostomi; Mammalia; Eutheria; Euarchontoglires; Glires; Rodentia; Myomorpha; Muroidea; Muridae; Murinae; Praomys	Mali				SEN41		1
EU740787	Praomys rostratus-EU740787	Praomys rostratus	0.383	EU740787.1	West African Praomys	Praomys rostratus voucher SFN02 cytochrome b (cytb) gene, partial cds; mitochondrial	Vertebrate Mitochondrial	244.377	DNA	Praomys rostratus	CYTB	>Praomys rostratus-EU740787	ACCCACCCACTATTCAAAATTATTAACCACTCTTTCATTGACCTACCTGCCCCCTCAAATATTTCATCATGATGAAACTTCGGCTCACTACTAGGAATTTGCCTAATAATCCAAATCATCACAGGCCTCTTTCTAGCAATACACTACACATCAGACACAATAACAGCATTTTCATCAGTAACACATATCTGCCGAGACGTAAACTACGGATGACTAATCCGATATATACATGCAAACGGAGCATCAATATTTTTTATTTGCCTTTTTCTCCATGTAGGACGAGGAATGTACTATGGATCTTACATATTTATAGAAACATGAAACATCGGAATCATCCTACTCTTCACAGTTATAGCCACCGCATTTATAGGCTATGTTCTCCCATGAGGACAAATATCA…	798		8 KB	Eukaryota; Metazoa; Chordata; Craniata; Vertebrata; Euteleostomi; Mammalia; Eutheria; Euarchontoglires; Glires; Rodentia; Myomorpha; Muroidea; Muridae; Murinae; Praomys	Mali				SFN02		1
EU740788	Praomys rostratus-EU740788	Praomys rostratus	0.385	EU740788.1	West African Praomys	Praomys rostratus voucher SFN03 cytochrome b (cytb) gene, partial cds; mitochondrial	Vertebrate Mitochondrial	244.362	DNA	Praomys rostratus	CYTB	>Praomys rostratus-EU740788	ACCCACCCACTATTCAAAATTATTAACCACTCTTTCATTGACCTACCTGCCCCCTCAAATATTTCATCATGATGAAACTTCGGCTCACTACTAGGAATTTGCCTAATAATCCAAATCATCACAGGCCTCTTTCTAGCAATACACTACACATCAGACACAATAACAGCATTTTCATCAGTAACACATATCTGCCGAGACGTAAACTACGGATGACTAATCCGATATATACACGCAAACGGAGCATCAATATTTTTTATTTGCCTTTTTCTCCATGTAGGACGAGGAATGTACTATGGATCTTACATATTTATAGAAACATGAAACATCGGAATCATCCTACTCTTCACAGTTATAGCCACCGCATTTATAGGCTATGTTCTCCCATGAGGACAAATATCA…	798		8 KB	Eukaryota; Metazoa; Chordata; Craniata; Vertebrata; Euteleostomi; Mammalia; Eutheria; Euarchontoglires; Glires; Rodentia; Myomorpha; Muroidea; Muridae; Murinae; Praomys	Mali				SFN03		1
EU740789	Praomys rostratus-EU740789	Praomys rostratus	0.385	EU740789.1	West African Praomys	Praomys rostratus voucher SFN04 cytochrome b (cytb) gene, partial cds; mitochondrial	Vertebrate Mitochondrial	244.362	DNA	Praomys rostratus	CYTB	>Praomys rostratus-EU740789	ACCCACCCACTATTCAAAATTATTAACCACTCTTTCATTGACCTACCTGCCCCCTCAAATATTTCATCATGATGAAACTTCGGCTCACTACTAGGAATTTGCCTAATAATCCAAATCATCACAGGCCTCTTTCTAGCAATACACTACACATCAGACACAATAACAGCATTTTCATCAGTAACACATATCTGCCGAGACGTAAACTACGGATGACTAATCCGATATATACACGCAAACGGAGCATCAATATTTTTTATTTGCCTTTTTCTCCATGTAGGACGAGGAATGTACTATGGATCTTACATATTTATAGAAACATGAAACATCGGAATCATCCTACTCTTCACAGTTATAGCCACCGCATTTATAGGCTATGTTCTCCCATGAGGACAAATATCA…	798		8 KB	Eukaryota; Metazoa; Chordata; Craniata; Vertebrata; Euteleostomi; Mammalia; Eutheria; Euarchontoglires; Glires; Rodentia; Myomorpha; Muroidea; Muridae; Murinae; Praomys	Mali				SFN04		1
EU740790	Praomys rostratus-EU740790	Praomys rostratus	0.383	EU740790.1	West African Praomys	Praomys rostratus voucher SFN05 cytochrome b (cytb) gene, partial cds; mitochondrial	Vertebrate Mitochondrial	244.377	DNA	Praomys rostratus	CYTB	>Praomys rostratus-EU740790	ACCCACCCACTATTCAAAATTATTAACCACTCTTTCATTGACCTACCTGCCCCCTCAAATATTTCATCATGATGAAACTTCGGCTCACTACTAGGAATTTGCCTAATAATCCAAATCATCACAGGCCTCTTTCTAGCAATACACTACACATCAGACACAATAACAGCATTTTCATCAGTAACACATATCTGCCGAGACGTAAACTACGGATGACTAATCCGATATATACATGCAAACGGAGCATCAATATTTTTTATTTGCCTTTTTCTCCATGTAGGACGAGGAATGTACTATGGATCTTACATATTTATAGAAACATGAAACATCGGAATCATCCTACTCTTCACAGTTATAGCCACCGCATTTATAGGCTATGTTCTCCCATGAGGACAAATATCA…	798		8 KB	Eukaryota; Metazoa; Chordata; Craniata; Vertebrata; Euteleostomi; Mammalia; Eutheria; Euarchontoglires; Glires; Rodentia; Myomorpha; Muroidea; Muridae; Murinae; Praomys	Mali				SFN05		1
EU740791	Praomys rostratus-EU740791	Praomys rostratus	0.383	EU740791.1	West African Praomys	Praomys rostratus voucher SFN06 cytochrome b (cytb) gene, partial cds; mitochondrial	Vertebrate Mitochondrial	244.377	DNA	Praomys rostratus	CYTB	>Praomys rostratus-EU740791	ACCCACCCACTATTCAAAATTATTAACCACTCTTTCATTGACCTACCTGCCCCCTCAAATATTTCATCATGATGAAACTTCGGCTCACTACTAGGAATTTGCCTAATAATCCAAATCATCACAGGCCTCTTTCTAGCAATACACTACACATCAGACACAATAACAGCATTTTCATCAGTAACACATATCTGCCGAGACGTAAACTACGGATGACTAATCCGATATATACATGCAAACGGAGCATCAATATTTTTTATTTGCCTTTTTCTCCATGTAGGACGAGGAATGTACTATGGATCTTACATATTTATAGAAACATGAAACATCGGAATCATCCTACTCTTCACAGTTATAGCCACCGCATTTATAGGCTATGTTCTCCCATGAGGACAAATATCA…	798		8 KB	Eukaryota; Metazoa; Chordata; Craniata; Vertebrata; Euteleostomi; Mammalia; Eutheria; Euarchontoglires; Glires; Rodentia; Myomorpha; Muroidea; Muridae; Murinae; Praomys	Mali				SFN06		1
EU740792	Praomys rostratus-EU740792	Praomys rostratus	0.385	EU740792.1	West African Praomys	Praomys rostratus voucher SFN09 cytochrome b (cytb) gene, partial cds; mitochondrial	Vertebrate Mitochondrial	244.362	DNA	Praomys rostratus	CYTB	>Praomys rostratus-EU740792	ACCCACCCACTATTCAAAATTATTAACCACTCTTTCATTGACCTACCTGCCCCCTCAAATATTTCATCATGATGAAACTTCGGCTCACTACTAGGAATTTGCCTAATAATCCAAATCATCACAGGCCTCTTTCTAGCAATACACTACACATCAGACACAATAACAGCATTTTCATCAGTAACACATATCTGCCGAGACGTAAACTACGGATGACTAATCCGATATATACACGCAAACGGAGCATCAATATTTTTTATTTGCCTTTTTCTCCATGTAGGACGAGGAATGTACTATGGATCTTACATATTTATAGAAACATGAAACATCGGAATCATCCTACTCTTCACAGTTATAGCCACCGCATTTATAGGCTATGTTCTCCCATGAGGACAAATATCA…	798		8 KB	Eukaryota; Metazoa; Chordata; Craniata; Vertebrata; Euteleostomi; Mammalia; Eutheria; Euarchontoglires; Glires; Rodentia; Myomorpha; Muroidea; Muridae; Murinae; Praomys	Mali				SFN09		1
EU740793	Praomys rostratus-EU740793	Praomys rostratus	0.385	EU740793.1	West African Praomys	Praomys rostratus voucher SOU20 cytochrome b (cytb) gene, partial cds; mitochondrial	Vertebrate Mitochondrial	244.331	DNA	Praomys rostratus	CYTB	>Praomys rostratus-EU740793	ACCCACCCACTATTCAAAATTATTAACCACTCTTTCATTGACCTACCTGCCCCCTCAAATATTTCATCATGATGAAACTTCGGCTCACTACTAGGAATTTGCCTAATAATCCAAATCATCACAGGCCTCTTTCTAGCAATACACTACACATCAGACACAATAACAGCATTTTCATCAGTAACACATATCTGCCGAGACGTAAACTACGGATGACTAATCCGATATATACACGCAAACGGAGCATCAATATTTTTTATTTGCCTTTTTCTCCATGTAGGACGAGGAATGTACTATGGATCTTACATATTTATAGAAACATGAAACATCGGAATCATCCTACTCTTCACAGTTATAGCCACCGCATTTATAGGCTATGTCCTCCCATGAGGACAAATATCA…	798		8 KB	Eukaryota; Metazoa; Chordata; Craniata; Vertebrata; Euteleostomi; Mammalia; Eutheria; Euarchontoglires; Glires; Rodentia; Myomorpha; Muroidea; Muridae; Murinae; Praomys	Mali				SOU20		1
EU740794	Praomys rostratus-EU740794	Praomys rostratus	0.383	EU740794.1	West African Praomys	Praomys rostratus voucher SOU21 cytochrome b (cytb) gene, partial cds; mitochondrial	Vertebrate Mitochondrial	244.346	DNA	Praomys rostratus	CYTB	>Praomys rostratus-EU740794	ACCCACCCACTATTCAAAATTATTAACCACTCTTTCATTGACCTACCTGCCCCCTCAAATATTTCATCATGATGAAACTTCGGCTCACTACTAGGAATTTGCCTAATAATCCAAATCATCACAGGCCTCTTTCTAGCAATACACTACACATCAGACACAATAACAGCATTTTCATCAGTAACACATATCTGCCGAGACGTAAACTACGGATGACTAATCCGATATATACACGCAAACGGAGCATCAATATTTTTTATTTGCCTTTTTCTCCATGTAGGACGAGGAATGTACTATGGATCTTACATATTTATAGAAACATGAAACATCGGAATCATCCTACTCTTCACAGTTATAGCCACCGCATTTATAGGCTATGTTCTCCCATGAGGACAAATATCA…	798		8 KB	Eukaryota; Metazoa; Chordata; Craniata; Vertebrata; Euteleostomi; Mammalia; Eutheria; Euarchontoglires; Glires; Rodentia; Myomorpha; Muroidea; Muridae; Murinae; Praomys	Mali				SOU21		1
EU740795	Praomys rostratus-EU740795	Praomys rostratus	0.385	EU740795.1	West African Praomys	Praomys rostratus voucher TAM08 cytochrome b (cytb) gene, partial cds; mitochondrial	Vertebrate Mitochondrial	244.393	DNA	Praomys rostratus	CYTB	>Praomys rostratus-EU740795	ACCCACCCATTATTCAAAATTATTAACCACTCTTTCATTGACCTACCTGCCCCCTCAAATATTTCATCATGATGAAACTTCGGCTCACTGCTAGGAATTTGCCTAATAATCCAAATCATCACAGGCCTCTTTCTAGCAATACACTACACATCAGACACAATAACAGCATTTTCATCAGTAACACATATCTGCCGAGATGTAAACTACGGATGACTAATCCGATATCTACACGCAAACGGAGCATCAATATTTTTTATTTGCCTTTTTCTCCATGTAGGACGAGGAATGTACTATGGATCTTATATATTTATAGAAACATGAAACATCGGAATCGTCTTACTCTTCACAGTTATAGCCACCGCATTTATAGGCTATGTTCTCCCATGAGGACAAATATCA…	798		8 KB	Eukaryota; Metazoa; Chordata; Craniata; Vertebrata; Euteleostomi; Mammalia; Eutheria; Euarchontoglires; Glires; Rodentia; Myomorpha; Muroidea; Muridae; Murinae; Praomys	Guinea				TAM08		1
EU740796	Praomys rostratus-EU740796	Praomys rostratus	0.383	EU740796.1	West African Praomys	Praomys rostratus voucher TE26 cytochrome b (cytb) gene, partial cds; mitochondrial	Vertebrate Mitochondrial	244.399	DNA	Praomys rostratus	CYTB	>Praomys rostratus-EU740796	ACCCACCCATTATTCAAAATTATTAACCACTCTTTCATTGACCTACCTGCCCCCTCAAATATTTCATCATGATGAAACTTCGGCTCACTGCTAGGAATTTGCCTAATAATCCAAATCATCACTGGCCTCTTTCTAGCAATACACTACACATCAGACACAATAACAGCATTTTCATCAGTAACACATATCTGCCGAGATGTAAACTACGGATGACTAATCCGATATCTACACGCAAACGGAGCATCAATATTTTTTATTTGCCTTTTTCTCCATGTAGGACGAGGAATGTACTATGGATCTTATATATTTATAGAAACATGAAACATCGGAATCGTCTTACTCTTCACAGTTATAGCCACCGCATTTATAGGCTATGTTCTCCCATGAGGACAAATATCA…	798		8 KB	Eukaryota; Metazoa; Chordata; Craniata; Vertebrata; Euteleostomi; Mammalia; Eutheria; Euarchontoglires; Glires; Rodentia; Myomorpha; Muroidea; Muridae; Murinae; Praomys	Guinea				TE26		1
EU740797	Praomys rostratus-EU740797	Praomys rostratus	0.385	EU740797.1	West African Praomys	Praomys rostratus voucher TE28 cytochrome b (cytb) gene, partial cds; mitochondrial	Vertebrate Mitochondrial	244.393	DNA	Praomys rostratus	CYTB	>Praomys rostratus-EU740797	ACCCACCCATTATTCAAAATTATTAACCACTCTTTCATTGACCTACCTGCCCCCTCAAATATTTCATCATGATGAAACTTCGGCTCACTGCTAGGAATTTGCCTAATAATCCAAATCATCACAGGCCTCTTTCTAGCAATACACTACACATCAGACACAATAACAGCATTTTCATCAGTAACACATATCTGCCGAGATGTAAACTACGGATGACTAATCCGATATCTACACGCAAACGGAGCATCAATATTTTTTATTTGCCTTTTTCTCCATGTAGGACGAGGAATGTACTATGGATCTTATATATTTATAGAAACATGAAACATCGGAATCGTCTTACTCTTCACAGTTATAGCCACCGCATTTATAGGCTATGTTCTCCCATGAGGACAAATATCA…	798		8 KB	Eukaryota; Metazoa; Chordata; Craniata; Vertebrata; Euteleostomi; Mammalia; Eutheria; Euarchontoglires; Glires; Rodentia; Myomorpha; Muroidea; Muridae; Murinae; Praomys	Guinea				TE28		1
EU740798	Praomys rostratus-EU740798	Praomys rostratus	0.385	EU740798.1	West African Praomys	Praomys rostratus voucher WOR02 cytochrome b (cytb) gene, partial cds; mitochondrial	Vertebrate Mitochondrial	244.371	DNA	Praomys rostratus	CYTB	>Praomys rostratus-EU740798	ACCCACCCACTATTCAAAATTATTAACCACTCTTTCATTGACCTACCTGCCCCTTCAAATATTTCATCATGATGAAACTTCGGCTCACTACTAGGAATTTGCCTAATAATCCAAATCATCACAGGCCTCTTTCTAGCAATACACTACACATCAGACACAATAACAGCATTTTCATCAGTAACACATATCTGCCGAGACGTAAACTACGGATGACTAATCCGATATATACACGCAAACGGAGCATCAATATTTTTTATTTGCCTTTTTCTCCATGTAGGACGAGGAATGTACTATGGATCTTATATATTTATAGAAACATGAAACATCGGAATCATCCTACTCTTCACAGTGATAGCCACCGCATTTATAGGCTATGTTCTCCCATGAGGACAAATATCA…	798		8 KB	Eukaryota; Metazoa; Chordata; Craniata; Vertebrata; Euteleostomi; Mammalia; Eutheria; Euarchontoglires; Glires; Rodentia; Myomorpha; Muroidea; Muridae; Murinae; Praomys	Mali				WOR02		1
EU740799	Praomys rostratus-EU740799	Praomys rostratus	0.385	EU740799.1	West African Praomys	Praomys rostratus voucher WOR06 cytochrome b (cytb) gene, partial cds; mitochondrial	Vertebrate Mitochondrial	244.371	DNA	Praomys rostratus	CYTB	>Praomys rostratus-EU740799	ACCCACCCACTATTCAAAATTATTAACCACTCTTTCATTGACCTACCTGCCCCTTCAAATATTTCATCATGATGAAACTTCGGCTCACTACTAGGAATTTGCCTAATAATCCAAATCATCACAGGCCTCTTTCTAGCAATACACTACACATCAGACACAATAACAGCATTTTCATCAGTAACACATATCTGCCGAGACGTAAACTACGGATGACTAATCCGATATATACACGCAAACGGAGCATCAATATTTTTTATTTGCCTTTTTCTCCATGTAGGACGAGGAATGTACTATGGATCTTATATATTTATAGAAACATGAAACATCGGAATCATCCTACTCTTCACAGTGATAGCCACCGCATTTATAGGCTATGTTCTCCCATGAGGACAAATATCA…	798		8 KB	Eukaryota; Metazoa; Chordata; Craniata; Vertebrata; Euteleostomi; Mammalia; Eutheria; Euarchontoglires; Glires; Rodentia; Myomorpha; Muroidea; Muridae; Murinae; Praomys	Mali				WOR06		1
EU740800	Praomys rostratus-EU740800	Praomys rostratus	0.385	EU740800.1	West African Praomys	Praomys rostratus voucher WOR07 cytochrome b (cytb) gene, partial cds; mitochondrial	Vertebrate Mitochondrial	244.371	DNA	Praomys rostratus	CYTB	>Praomys rostratus-EU740800	ACCCACCCACTATTCAAAATTATTAACCACTCTTTCATTGACCTACCTGCCCCTTCAAATATTTCATCATGATGAAACTTCGGCTCACTACTAGGAATTTGCCTAATAATCCAAATCATCACAGGCCTCTTTCTAGCAATACACTACACATCAGACACAATAACAGCATTTTCATCAGTAACACATATCTGCCGAGACGTAAACTACGGATGACTAATCCGATATATACACGCAAACGGAGCATCAATATTTTTTATTTGCCTTTTTCTCCATGTAGGACGAGGAATGTACTATGGATCTTATATATTTATAGAAACATGAAACATCGGAATCATCCTACTCTTCACAGTGATAGCCACCGCATTTATAGGCTATGTTCTCCCATGAGGACAAATATCA…	798		8 KB	Eukaryota; Metazoa; Chordata; Craniata; Vertebrata; Euteleostomi; Mammalia; Eutheria; Euarchontoglires; Glires; Rodentia; Myomorpha; Muroidea; Muridae; Murinae; Praomys	Mali				WOR07		1
EU740801	Praomys rostratus-EU740801	Praomys rostratus	0.382	EU740801.1	West African Praomys	Praomys rostratus voucher WOR08 cytochrome b (cytb) gene, partial cds; mitochondrial	Vertebrate Mitochondrial	244.37	DNA	Praomys rostratus	CYTB	>Praomys rostratus-EU740801	ACTCACCCACTATTCAAAATTATTAACCACTCTTTCATTGACCTACCTGCCCCTTCAAATATTTCATCATGATGAAACTTCGGCTCACTACTAGGAATTTGCCTAATAATCCAAATCATCACAGGCCTCTTTCTAGCAATACACTACACATCAGACACAATAACAGCATTTTCATCAGTAACACATATCTGCCGAGACGTAAACTACGGATGACTAATCCGATATATACACGCAAACGGAGCATCAATATTTTTTATTTGCCTTTTTCTCCATGTAGGACGAGGAATGTACTATGGATCTTATATATTTATAGAAACATGAAACATCGGAATCATCCTACTCTTCACAGTAATAGCCACCGCATTTATAGGCTATGTTCTCCCATGAGGACAAATATCA…	798		8 KB	Eukaryota; Metazoa; Chordata; Craniata; Vertebrata; Euteleostomi; Mammalia; Eutheria; Euarchontoglires; Glires; Rodentia; Myomorpha; Muroidea; Muridae; Murinae; Praomys	Mali				WOR08		1
EU740802	Praomys rostratus-EU740802	Praomys rostratus	0.385	EU740802.1	West African Praomys	Praomys rostratus voucher WOR09 cytochrome b (cytb) gene, partial cds; mitochondrial	Vertebrate Mitochondrial	244.371	DNA	Praomys rostratus	CYTB	>Praomys rostratus-EU740802	ACCCACCCACTATTCAAAATTATTAACCACTCTTTCATTGACCTACCTGCCCCTTCAAATATTTCATCATGATGAAACTTCGGCTCACTACTAGGAATTTGCCTAATAATCCAAATCATCACAGGCCTCTTTCTAGCAATACACTACACATCAGACACAATAACAGCATTTTCATCAGTAACACATATCTGCCGAGACGTAAACTACGGATGACTAATCCGATATATACACGCAAACGGAGCATCAATATTTTTTATTTGCCTTTTTCTCCATGTAGGACGAGGAATGTACTATGGATCTTATATATTTATAGAAACATGAAACATCGGAATCATCCTACTCTTCACAGTGATAGCCACCGCATTTATAGGCTATGTTCTCCCATGAGGACAAATATCA…	798		8 KB	Eukaryota; Metazoa; Chordata; Craniata; Vertebrata; Euteleostomi; Mammalia; Eutheria; Euarchontoglires; Glires; Rodentia; Myomorpha; Muroidea; Muridae; Murinae; Praomys	Mali				WOR09		1
EU740803	Praomys rostratus-EU740803	Praomys rostratus	0.381	EU740803.1	West African Praomys	Praomys rostratus voucher WOR27 cytochrome b (cytb) gene, partial cds; mitochondrial	Vertebrate Mitochondrial	244.385	DNA	Praomys rostratus	CYTB	>Praomys rostratus-EU740803	ACCCACCCACTATTCAAAATTATTAACCACTCTTTCATTGACCTACCTGCCCCTTCAAATATTTCATCATGATGAAACTTCGGCTCACTACTAGGAATTTGCCTAATAATCCAAATCATCACAGGCCTCTTTCTAGCAATACACTACACATCAGACACAATAACAGCATTTTCATCAGTAACACATATCTGCCGAGACGTAAACTACGGATGACTAATCCGATATATACACGCAAACGGAGCATCAATATTTTTTATTTGCCTTTTTCTCCATGTAGGACGAGGAATGTACTATGGATCTTATATATTTATAGAAACATGAAACATCGGAATCATCCTACTCTTCACAGTGATAGCCACCGCATTTATAGGCTATGTTCTCCCATGAGGACAAATATCA…	798		8 KB	Eukaryota; Metazoa; Chordata; Craniata; Vertebrata; Euteleostomi; Mammalia; Eutheria; Euarchontoglires; Glires; Rodentia; Myomorpha; Muroidea; Muridae; Murinae; Praomys	Mali				WOR27		1
EU740804	Praomys rostratus-EU740804	Praomys rostratus	0.377	EU740804.1	West African Praomys	Praomys rostratus voucher 22 cytochrome b (cytb) gene, partial cds; mitochondrial	Vertebrate Mitochondrial	244.421	DNA	Praomys rostratus	CYTB	>Praomys rostratus-EU740804	ACCCACCCACTATTCAAAATTATTAACCACTCTTTCATTGACCTACCTGCCCCTTCAAATATTTCATCATGATGAAACTTCGGCTCACTACTAGGAATTTGCCTAATAATCCAAATCATTACAGGCCTCTTTCTAGCAATACACTACACATCAGACACAATAACAGCATTTTCATCAGTAACACATATCTGCCGAGATGTAAACTACGGATGACTAATCCGATATATACACGCAAACGGAGCATCAATATTTTTTATTTGCCTTTTTCTCCATGTAGGACGAGGAATGTACTATGGATCTTATATATTTATAGAAACATGAAACATCGGAATCATCCTACTCTTCACAGTTATAGCCACCGCATTTATAGGCTATGTTCTCCCATGAGGACAAATATCA…	798		8 KB	Eukaryota; Metazoa; Chordata; Craniata; Vertebrata; Euteleostomi; Mammalia; Eutheria; Euarchontoglires; Glires; Rodentia; Myomorpha; Muroidea; Muridae; Murinae; Praomys	Guinea				22		1
EU740805	Praomys rostratus-EU740805	Praomys rostratus	0.38	EU740805.1	West African Praomys	Praomys rostratus voucher 101 cytochrome b (cytb) gene, partial cds; mitochondrial	Vertebrate Mitochondrial	244.391	DNA	Praomys rostratus	CYTB	>Praomys rostratus-EU740805	ACCCACCCACTATTCAAAATTATTAACCACTCTTTCATTGACCTACCTGCCCCTTCAAATATTTCATCATGATGAAACTTCGGCTCACTACTAGGAATTTGCCTAATAATCCAAATCATCACAGGCCTCTTTCTAGCAATACACTACACATCAGACACAATAACAGCATTTTCATCAGTAACACATATCTGCCGAGATGTAAACTACGGATGACTAATCCGATATATACACGCAAACGGAGCATCAATATTTTTTATTTGCCTCTTTCTCCATGTAGGACGAGGAATGTACTATGGATCTTATATATTTATAGAAACATGAAACATCGGAATCATCCTACTCTTCACAGTTATAGCCACCGCATTTATAGGCTATGTTCTCCCATGAGGACAAATATCA…	798		8 KB	Eukaryota; Metazoa; Chordata; Craniata; Vertebrata; Euteleostomi; Mammalia; Eutheria; Euarchontoglires; Glires; Rodentia; Myomorpha; Muroidea; Muridae; Murinae; Praomys	Guinea				101		1
EU740806	Praomys rostratus-EU740806	Praomys rostratus	0.385	EU740806.1	West African Praomys	Praomys rostratus voucher 105 cytochrome b (cytb) gene, partial cds; mitochondrial	Vertebrate Mitochondrial	244.393	DNA	Praomys rostratus	CYTB	>Praomys rostratus-EU740806	ACCCACCCACTATTCAAGATTATTAACCACTCTTTCATTGACCTACCTGCCCCTTCAAATATTTCATCATGATGAAACTTCGGCTCACTACTAGGAATCTGCCTAATAATCCAAATCATTACAGGCCTCTTTCTAGCAATACACTACACATCAGATACAATAACAGCATTCTCATCAGTAACACATATCTGTCGAGATGTAAACTACGGATGACTAATCCGGTATATACACGCAAACGGAGCATCAATATTTTTTATTTGCCTTTTTCTCCATGTAGGACGAGGAATGTACTATGGATCTTATATATTTATAGAAACATGAAACATCGGAATCATCCTACTCTTCGCAGTTATAGCCACCGCATTTATAGGCTATGTTCTCCCATGAGGACAAATATCA…	798		8 KB	Eukaryota; Metazoa; Chordata; Craniata; Vertebrata; Euteleostomi; Mammalia; Eutheria; Euarchontoglires; Glires; Rodentia; Myomorpha; Muroidea; Muridae; Murinae; Praomys	Guinea				105		1
EU740807	Praomys rostratus-EU740807	Praomys rostratus	0.381	EU740807.1	West African Praomys	Praomys rostratus voucher 140 cytochrome b (cytb) gene, partial cds; mitochondrial	Vertebrate Mitochondrial	244.478	DNA	Praomys rostratus	CYTB	>Praomys rostratus-EU740807	ACCCACCCACTATTCAAAATTATTAACCACTCTTTCATTGACCTACCTGCTCCCTCAAATATTTCATCATGATGAAACTTCGGCTCACTGCTAGGAATTTGCCTAATAATCCAAATCATCACAGGCCTCTTTCTAGCAATACACTACACATCAGACACAATAACAGCATTTTCATCAGTAACACATATCTGCCGAGATGTAAACTACGGATGACTAATCCGATATATACACGCAAACGGAGCATCAATATTTTTTATTTGCCTTTTTCTCCATGTAGGACGAGGAATGTACTATGGATCTTATATATTTATAGAAACATGAAACATCGGAATCGTCTTACTCTTCACAGTTATAGCCACCGCATTTATAGGCTATGTTCTCCCATGAGGACAAATATCA…	798		8 KB	Eukaryota; Metazoa; Chordata; Craniata; Vertebrata; Euteleostomi; Mammalia; Eutheria; Euarchontoglires; Glires; Rodentia; Myomorpha; Muroidea; Muridae; Murinae; Praomys	Guinea				140		1
EU740808	Praomys rostratus-EU740808	Praomys rostratus	0.381	EU740808.1	West African Praomys	Praomys rostratus voucher 160 cytochrome b (cytb) gene, partial cds; mitochondrial	Vertebrate Mitochondrial	244.385	DNA	Praomys rostratus	CYTB	>Praomys rostratus-EU740808	ACCCACCCACTATTCAAAATTATTAACCACTCTTTCATTGACCTACCTGCCCCTTCAAATATTTCATCATGATGAAACTTCGGCTCACTACTAGGAATTTGCCTAATAATCCAAATCATCACAGGCCTCTTTCTAGCAATACACTACACATCAGACACAATAACAGCATTTTCATCAGTAACACATATCTGCCGAGACGTAAACTACGGATGACTAATCCGATATATACACGCAAACGGAGCATCAATATTTTTTATTTGCCTTTTTCTCCATGTAGGACGAGGAATGTACTATGGATCTTATATATTTATAGAAACATGAAACATCGGAATCATCCTACTCTTCACAGTAATAGCCACCGCATTTATAGGCTATGTTCTCCCATGAGGACAAATATCA…	798		8 KB	Eukaryota; Metazoa; Chordata; Craniata; Vertebrata; Euteleostomi; Mammalia; Eutheria; Euarchontoglires; Glires; Rodentia; Myomorpha; Muroidea; Muridae; Murinae; Praomys	Guinea				160		1
EU740809	Praomys rostratus-EU740809	Praomys rostratus	0.382	EU740809.1	West African Praomys	Praomys rostratus voucher 163 cytochrome b (cytb) gene, partial cds; mitochondrial	Vertebrate Mitochondrial	244.432	DNA	Praomys rostratus	CYTB	>Praomys rostratus-EU740809	ACCCACCCACTATTCAAAATTATTAACCACTCTTTCATTGACCTACCTGCTCCCTCAAATATTTCATCATGATGAAACTTCGGCTCACTGCTAGGAATTTGCCTAATAATCCAAATCATCACAGGCCTCTTTCTAGCAATACACTACACATCAGACACAATAACAGCATTTTCATCAGTAACACATATCTGCCGAGATGTAAACTACGGATGACTAATCCGATATATACACGCAAACGGAGCATCAATATTTTTTATTTGCCTTTTTCTCCATGTAGGACGAGGAATGTACTATGGATCTTATATATTTATAGAAACATGAAACATCGGAATCGTCTTACTCTTCACAGTTATAGCCACCGCATTTATAGGCTATGTTCTCCCATGAGGACAAATATCA…	798		8 KB	Eukaryota; Metazoa; Chordata; Craniata; Vertebrata; Euteleostomi; Mammalia; Eutheria; Euarchontoglires; Glires; Rodentia; Myomorpha; Muroidea; Muridae; Murinae; Praomys	Guinea				163		1
EU740810	Praomys rostratus-EU740810	Praomys rostratus	0.386	EU740810.1	West African Praomys	Praomys rostratus voucher 164 cytochrome b (cytb) gene, partial cds; mitochondrial	Vertebrate Mitochondrial	244.48	DNA	Praomys rostratus	CYTB	>Praomys rostratus-EU740810	ACCCACCCACTATTCAAAATTATTAACCACTCTTTCATTGACCTACCTGCTCCCTCAAATATTTCATCATGATGAAACTTCGGCTCACTGCTAGGAATTTGCCTAATAATCCAAATCATCACAGGCCTCTTTCTAGCAATACACTACACATCAGACACAATAACAGCATTTTCATCAGTAACACATATCTGCCGAGATGTGAACTACGGATGACTAATCCGGTATATACACGCAAACGGAGCATCAATATTTTTTATTTGCCTTTTTCTCCATGTAGGACGAGGAATGTACTATGGATCTTATATATTTATAGAAACATGAAACATCGGAATCGTCTTACTCTTCACAGTTATAGCCACCGCATTTATAGGCTATGTTCTCCCATGAGGACAAATATCA…	798		8 KB	Eukaryota; Metazoa; Chordata; Craniata; Vertebrata; Euteleostomi; Mammalia; Eutheria; Euarchontoglires; Glires; Rodentia; Myomorpha; Muroidea; Muridae; Murinae; Praomys	Guinea				164		1
EU740811	Praomys rostratus-EU740811	Praomys rostratus	0.381	EU740811.1	West African Praomys	Praomys rostratus voucher 165 cytochrome b (cytb) gene, partial cds; mitochondrial	Vertebrate Mitochondrial	244.385	DNA	Praomys rostratus	CYTB	>Praomys rostratus-EU740811	ACCCACCCACTATTCAAAATTATTAACCACTCTTTCATTGACCTACCTGCCCCTTCAAATATTTCATCATGATGAAACTTCGGCTCACTACTAGGAATTTGCCTAATAATCCAAATCATCACAGGCCTCTTTCTAGCAATACACTACACATCAGACACAATAACAGCATTTTCATCAGTAACACATATCTGCCGAGACGTAAACTACGGATGACTAATCCGATATATACACGCAAACGGAGCATCAATATTTTTTATTTGCCTTTTTCTCCATGTAGGACGAGGAATGTACTATGGATCTTATATATTTATAGAAACATGAAACATCGGAATCATCCTACTCTTCACAGTAATAGCCACCGCATTTATAGGCTATGTTCTCCCATGAGGACAAATATCA…	798		8 KB	Eukaryota; Metazoa; Chordata; Craniata; Vertebrata; Euteleostomi; Mammalia; Eutheria; Euarchontoglires; Glires; Rodentia; Myomorpha; Muroidea; Muridae; Murinae; Praomys	Guinea				165		1
EU740812	Praomys rostratus-EU740812	Praomys rostratus	0.381	EU740812.1	West African Praomys	Praomys rostratus voucher 180 cytochrome b (cytb) gene, partial cds; mitochondrial	Vertebrate Mitochondrial	244.385	DNA	Praomys rostratus	CYTB	>Praomys rostratus-EU740812	ACCCACCCACTATTCAAAATTATTAACCACTCTTTCATTGACCTACCTGCCCCTTCAAATATTTCATCATGATGAAACTTCGGCTCACTACTAGGAATTTGCCTAATAATCCAAATCATCACAGGCCTCTTTCTAGCAATACACTACACATCAGACACAATAACAGCATTTTCATCAGTAACACATATCTGCCGAGACGTAAACTACGGATGACTAATCCGATATATACACGCAAACGGAGCATCAATATTTTTTATTTGCCTTTTTCTCCATGTAGGACGAGGAATGTACTATGGATCTTATATATTTATAGAAACATGAAACATCGGAATCATCCTACTCTTCACAGTAATAGCCACCGCATTTATAGGCTATGTTCTCCCATGAGGACAAATATCA…	798		8 KB	Eukaryota; Metazoa; Chordata; Craniata; Vertebrata; Euteleostomi; Mammalia; Eutheria; Euarchontoglires; Glires; Rodentia; Myomorpha; Muroidea; Muridae; Murinae; Praomys	Guinea				180		1
EU740813	Praomys rostratus-EU740813	Praomys rostratus	0.381	EU740813.1	West African Praomys	Praomys rostratus voucher 192 cytochrome b (cytb) gene, partial cds; mitochondrial	Vertebrate Mitochondrial	244.478	DNA	Praomys rostratus	CYTB	>Praomys rostratus-EU740813	ACCCACCCACTATTCAAAATTATTAACCACTCTTTCATTGACCTACCTGCTCCCTCAAATATTTCATCATGATGAAACTTCGGCTCACTGCTAGGAATTTGCCTAATAATCCAAATCATCACAGGCCTCTTTCTAGCAATACACTACACATCAGACACAATAACAGCATTTTCATCAGTAACACATATCTGCCGAGATGTAAACTACGGATGACTAATCCGATATATACACGCAAACGGAGCATCAATATTTTTTATTTGCCTTTTTCTCCATGTAGGACGAGGAATGTACTATGGATCTTATATATTTATAGAAACATGAAACATCGGAATCGTCTTACTCTTCACAGTTATAGCCACCGCATTTATAGGCTATGTTCTCCCATGAGGACAAATATCA…	798		8 KB	Eukaryota; Metazoa; Chordata; Craniata; Vertebrata; Euteleostomi; Mammalia; Eutheria; Euarchontoglires; Glires; Rodentia; Myomorpha; Muroidea; Muridae; Murinae; Praomys	Guinea				192		1
EU740814	Praomys rostratus-EU740814	Praomys rostratus	0.377	EU740814.1	West African Praomys	Praomys rostratus voucher 193 cytochrome b (cytb) gene, partial cds; mitochondrial	Vertebrate Mitochondrial	244.408	DNA	Praomys rostratus	CYTB	>Praomys rostratus-EU740814	ACCCACCCACTATTCAAAATTATTAACCACTCTTTCATTGACCTACCTGCCCCTTCAAATATTTCATCATGATGAAACTTCGGCTCACTACTAGGAATTTGCCTAATAATCCAAATCATCACAGGCCTCTTTCTAGCAATACACTACACATCAGACACAATAACAGCATTTTCATCAGTAACACATATCTGCCGAGACGTAAACTACGGATGACTAATCCGATATATACACGCAAACGGAGCATCAATATTTTTTATTTGCCTTTTTCTCCATGTAGGACGAGGAATGTACTATGGATCTTATATATTTATAGAAACATGAAACATCGGAATCATCCTACTCTTCACAGTAATAGCCACCGCATTTATAGGCTATGTTCTCCCATGAGGACAAATATCA…	798		8 KB	Eukaryota; Metazoa; Chordata; Craniata; Vertebrata; Euteleostomi; Mammalia; Eutheria; Euarchontoglires; Glires; Rodentia; Myomorpha; Muroidea; Muridae; Murinae; Praomys	Guinea				193		1
EU740815	Praomys rostratus-EU740815	Praomys rostratus	0.381	EU740815.1	West African Praomys	Praomys rostratus voucher 212 cytochrome b (cytb) gene, partial cds; mitochondrial	Vertebrate Mitochondrial	244.363	DNA	Praomys rostratus	CYTB	>Praomys rostratus-EU740815	ACCCACCCACTATTCAAAATTATTAACCACTCTTTCATTGACCTACCTGCCCCTTCAAATATTTCATCATGATGAAACTTCGGCTCACTACTAGGAATTTGCCTAATAATCCAAATCATCACAGGCCTCTTTCTAGCAATACACTACACATCAGACACAATAACAGCATTTTCATCAGTAACACATATCTGCCGAGACGTAAACTACGGATGACTAATCCGATATATACACGCAAACGGAGCATCAATATTTTTTATTTGCCTTTTTATCCATGTAGGACGAGGAATGTACTATGGATCTTATATATTCATAGAAACATGAAACATCGGAATCATCCTACTCTTCACAGTAATAGCCACCGCATTTATAGGCTATGTCCTCCCATGAGGACAAATATCA…	798		8 KB	Eukaryota; Metazoa; Chordata; Craniata; Vertebrata; Euteleostomi; Mammalia; Eutheria; Euarchontoglires; Glires; Rodentia; Myomorpha; Muroidea; Muridae; Murinae; Praomys	Guinea				212		1
EU740816	Praomys rostratus-EU740816	Praomys rostratus	0.383	EU740816.1	West African Praomys	Praomys rostratus voucher 236 cytochrome b (cytb) gene, partial cds; mitochondrial	Vertebrate Mitochondrial	244.346	DNA	Praomys rostratus	CYTB	>Praomys rostratus-EU740816	ACCCACCCACTATTCAAAATTATTAATCACTCTTTCATTGACCTACCTGCCCCCTCAAATATTTCATCATGATGAAACTTCGGCTCACTACTAGGAATTTGCCTAATAATCCAAATCATCACAGGCCTCTTTCTAGCAATACACTACACATCAGACACAATAACAGCATTTTCATCAGTAACACATATCTGCCGAGACGTAAACTACGGATGACTAATCCGATATATACACGCAAACGGAGCATCAATATTTTTTATTTGCCTTTTTCTCCATGTAGGACGAGGAATGTACTATGGATCTTACATATTTATAGAAACATGAAACATCGGAATCATCCTACTCTTCACAGTTATAGCCACCGCATTTATAGGCTACGTTCTCCCATGAGGACAAATATCA…	798		8 KB	Eukaryota; Metazoa; Chordata; Craniata; Vertebrata; Euteleostomi; Mammalia; Eutheria; Euarchontoglires; Glires; Rodentia; Myomorpha; Muroidea; Muridae; Murinae; Praomys	Guinea				236		1
EU740817	Praomys rostratus-EU740817	Praomys rostratus	0.383	EU740817.1	West African Praomys	Praomys rostratus voucher 237 cytochrome b (cytb) gene, partial cds; mitochondrial	Vertebrate Mitochondrial	244.346	DNA	Praomys rostratus	CYTB	>Praomys rostratus-EU740817	ACCCACCCACTATTCAAAATTATTAACCACTCTTTCATTGACCTACCTGCCCCCTCAAATATTTCATCATGATGAAACTTCGGCTCACTACTAGGAATTTGCCTAATAATCCAAATCATCACAGGCCTCTTTCTAGCAATACACTACACATCAGACACAATAACAGCATTTTCATCAGTAACACATATCTGCCGAGACGTAAACTACGGATGACTAATCCGATATATACACGCAAACGGAGCATCAATATTTTTTATTTGCCTTTTTCTCCATGTAGGACGAGGAATGTACTATGGATCTTACATATTTATAGAAACATGAAACATCGGAATCATCCTACTCTTCACAGTTATAGCCACCGCATTTATAGGCTATGTTCTCCCATGAGGACAAATATCA…	798		8 KB	Eukaryota; Metazoa; Chordata; Craniata; Vertebrata; Euteleostomi; Mammalia; Eutheria; Euarchontoglires; Glires; Rodentia; Myomorpha; Muroidea; Muridae; Murinae; Praomys	Guinea				237		1
EU740818	Praomys rostratus-EU740818	Praomys rostratus	0.38	EU740818.1	West African Praomys	Praomys rostratus voucher 240 cytochrome b (cytb) gene, partial cds; mitochondrial	Vertebrate Mitochondrial	244.462	DNA	Praomys rostratus	CYTB	>Praomys rostratus-EU740818	ACCCACCCACTATTCAAAATTATTAACCACTCTTTCATTGACCTACCTGCTCCCTCAAATATTTCATCATGATGAAACTTCGGCTCACTGCTAGGAATTTGCCTAATAATCCAAATCATCACAGGCCTCTTTCTAGCAATACACTACACATCAGACACAATAACAGCATTTTCATCAGTAACACATATCTGCCGAGATGTAAACTACGGATGACTAATCCGATATATACACGCAAACGGAGCATCAATATTTTTTATTTGCCTTTTTCTCCATGTAGGACGAGGAATGTACTATGGATCTTATATATTTATAGAAACATGAAACATCGGAATCGTCTTACTCTTCACAGTTATAGCCACCGCATTTATAGGCTATGTTCTCCCATGAGGACAAATATCA…	798		8 KB	Eukaryota; Metazoa; Chordata; Craniata; Vertebrata; Euteleostomi; Mammalia; Eutheria; Euarchontoglires; Glires; Rodentia; Myomorpha; Muroidea; Muridae; Murinae; Praomys	Guinea				240		1
EU740819	Praomys rostratus-EU740819	Praomys rostratus	0.385	EU740819.1	West African Praomys	Praomys rostratus voucher 245 cytochrome b (cytb) gene, partial cds; mitochondrial	Vertebrate Mitochondrial	244.362	DNA	Praomys rostratus	CYTB	>Praomys rostratus-EU740819	ACCCACCCACTATTCAAAATTATTAACCACTCTTTCATTGACCTACCTGCCCCCTCAAATATTTCATCATGATGAAACTTCGGCTCACTACTAGGAATTTGCCTAATAATCCAAATCATCACAGGCCTCTTTCTAGCAATACACTACACATCAGACACAATAACAGCATTTTCATCAGTAACACATATCTGCCGAGACGTAAACTACGGATGACTAATCCGATATATACACGCAAACGGAGCATCAATATTTTTTATTTGCCTTTTTCTCCATGTAGGACGAGGAATGTACTATGGATCTTACATGTTTATAGAAACATGAAACATCGGAATCATCCTACTCTTCACAGTTATAGCCACCGCATTTATAGGCTATGTTCTCCCATGAGGACAAATATCA…	798		8 KB	Eukaryota; Metazoa; Chordata; Craniata; Vertebrata; Euteleostomi; Mammalia; Eutheria; Euarchontoglires; Glires; Rodentia; Myomorpha; Muroidea; Muridae; Murinae; Praomys	Guinea				245		1
EU740820	Praomys rostratus-EU740820	Praomys rostratus	0.383	EU740820.1	West African Praomys	Praomys rostratus voucher 246 cytochrome b (cytb) gene, partial cds; mitochondrial	Vertebrate Mitochondrial	244.346	DNA	Praomys rostratus	CYTB	>Praomys rostratus-EU740820	ACCCACCCACTATTCAAAATTATTAACCACTCTTTCATTGACCTACCTGCCCCCTCAAATATTTCATCATGATGAAACTTCGGCTCACTACTAGGAATTTGCCTAATAATCCAAATCATCACAGGCCTCTTTCTAGCAATACACTACACATCAGACACAATAACAGCATTTTCATCAGTAACACATATCTGCCGAGACGTAAACTACGGATGACTAATCCGATATATACACGCAAACGGAGCATCAATATTTTTTATTTGCCTTTTTCTCCATGTAGGACGAGGAATGTACTATGGATCTTACATATTTATAGAAACATGAAACATCGGAATCATCCTACTCTTCACAGTTATAGCCACCGCATTTATAGGCTATGTTCTCCCATGAGGACAAATATCA…	798		8 KB	Eukaryota; Metazoa; Chordata; Craniata; Vertebrata; Euteleostomi; Mammalia; Eutheria; Euarchontoglires; Glires; Rodentia; Myomorpha; Muroidea; Muridae; Murinae; Praomys	Guinea				246		1
EU740821	Praomys rostratus-EU740821	Praomys rostratus	0.382	EU740821.1	West African Praomys	Praomys rostratus voucher 252 cytochrome b (cytb) gene, partial cds; mitochondrial	Vertebrate Mitochondrial	244.352	DNA	Praomys rostratus	CYTB	>Praomys rostratus-EU740821	ACCCACCCACTATTCAAAATTATTAACCACTCTTTCATTGACCTACCTGCCCCCTCAAATATTTCATCATGATGAAACTTCGGCTCACTACTAGGAATTTGCCTAATAATCCAAATCATCACAGGCCTCTTTCTAGCAATACACTACACATCAGACACAATAACAGCATTTTCATCAGTAACACATATCTGCCGAGATGTAAACTACGGATGACTAATCCGATATATACACGCAAACGGAGCATCAATATTTTTTATTTGCCTTTTTCTCCATGTAGGACGAGGAATGTACTATGGATCTTACATATTTATAGAAACATGAAACATCGGAATCATCCTACTCTTCACAGTTATAGCCACCGCATTTATAGGCTATGTTCTCCCATGAGGACAAATATCA…	798		8 KB	Eukaryota; Metazoa; Chordata; Craniata; Vertebrata; Euteleostomi; Mammalia; Eutheria; Euarchontoglires; Glires; Rodentia; Myomorpha; Muroidea; Muridae; Murinae; Praomys	Guinea				252		1
EU740822	Praomys rostratus-EU740822	Praomys rostratus	0.385	EU740822.1	West African Praomys	Praomys rostratus voucher 254 cytochrome b (cytb) gene, partial cds; mitochondrial	Vertebrate Mitochondrial	244.362	DNA	Praomys rostratus	CYTB	>Praomys rostratus-EU740822	ACCCACCCACTATTCAAAATTATTAACCACTCTTTCATTGACCTACCTGCCCCCTCAAATATTTCATCATGATGAAACTTCGGCTCACTACTAGGAATTTGCCTAATAATCCAAATCATCACAGGCCTCTTTCTAGCAATACACTACACATCAGACACAATAACAGCATTTTCATCAGTAACACATATCTGCCGAGACGTAAACTACGGATGACTAATCCGATATATACACGCAAACGGAGCATCAATATTTTTTATTTGCCTTTTTCTCCATGTAGGACGAGGAATGTACTATGGATCTTACATGTTTATAGAAACATGAAACATCGGAATCATCCTACTCTTCACAGTTATAGCCACCGCATTTATAGGCTATGTTCTCCCATGAGGACAAATATCA…	798		8 KB	Eukaryota; Metazoa; Chordata; Craniata; Vertebrata; Euteleostomi; Mammalia; Eutheria; Euarchontoglires; Glires; Rodentia; Myomorpha; Muroidea; Muridae; Murinae; Praomys	Guinea				254		1
EU740823	Praomys rostratus-EU740823	Praomys rostratus	0.385	EU740823.1	West African Praomys	Praomys rostratus voucher 255 cytochrome b (cytb) gene, partial cds; mitochondrial	Vertebrate Mitochondrial	244.362	DNA	Praomys rostratus	CYTB	>Praomys rostratus-EU740823	ACCCACCCACTATTCAAAATTATTAACCACTCTTTCATTGACCTACCTGCCCCCTCAAATATTTCATCATGATGAAACTTCGGCTCACTACTAGGAATTTGCCTAATAATCCAAATCATCACAGGCCTCTTTCTAGCAATACACTACACATCAGACACAATAACAGCATTTTCATCAGTAACACATATCTGCCGAGACGTAAACTACGGATGACTAATCCGATATATACACGCAAACGGAGCATCAATATTTTTTATTTGCCTTTTTCTCCATGTAGGACGAGGAATGTACTATGGATCTTACATGTTTATAGAAACATGAAACATCGGAATCATCCTACTCTTCACAGTTATAGCCACCGCATTTATAGGCTATGTTCTCCCATGAGGACAAATATCA…	798		8 KB	Eukaryota; Metazoa; Chordata; Craniata; Vertebrata; Euteleostomi; Mammalia; Eutheria; Euarchontoglires; Glires; Rodentia; Myomorpha; Muroidea; Muridae; Murinae; Praomys	Guinea				255		1
EU740824	Praomys rostratus-EU740824	Praomys rostratus	0.382	EU740824.1	West African Praomys	Praomys rostratus voucher 299 cytochrome b (cytb) gene, partial cds; mitochondrial	Vertebrate Mitochondrial	244.339	DNA	Praomys rostratus	CYTB	>Praomys rostratus-EU740824	ACCCACCCACTATTCAAAATTATTAACCACTCTTTCATTGACCTACCTGCCCCTTCAAATATTTCATCATGATGAAACTTCGGCTCACTACTAGGAATTTGCCTAATAATCCAAATCATCACAGGCCTCTTTCTAGCAATACACTACACATCAGACACAATAACAGCATTTTCATCAGTAACACATATCTGCCGAGACGTAAACTACGGATGACTAATCCGATATATACACGCAAACGGAGCATCAATATTTTTTATTTGCCTTTTTCTCCATGTAGGACGAGGAATGTACTATGGATCTTATATATTCATAGAAACATGAAACATCGGAATCATCCTACTCTTCACAGTAATAGCCACCGCATTTATAGGCTATGTCCTCCCATGAGGACAAATATCA…	798		8 KB	Eukaryota; Metazoa; Chordata; Craniata; Vertebrata; Euteleostomi; Mammalia; Eutheria; Euarchontoglires; Glires; Rodentia; Myomorpha; Muroidea; Muridae; Murinae; Praomys	Guinea				299		1
EU740825	Praomys rostratus-EU740825	Praomys rostratus	0.382	EU740825.1	West African Praomys	Praomys rostratus voucher 310 cytochrome b (cytb) gene, partial cds; mitochondrial	Vertebrate Mitochondrial	244.339	DNA	Praomys rostratus	CYTB	>Praomys rostratus-EU740825	ACCCACCCACTATTCAAAATTATTAACCACTCTTTCATTGACCTACCTGCCCCTTCAAATATTTCATCATGATGAAACTTCGGCTCACTACTAGGAATTTGCCTAATAATCCAAATCATCACAGGCCTCTTTCTAGCAATACACTACACATCAGACACAATAACAGCATTTTCATCAGTAACACATATCTGCCGAGACGTAAACTACGGATGACTAATCCGATATATACACGCAAACGGAGCATCAATATTTTTTATTTGCCTTTTTCTCCATGTAGGACGAGGAATGTACTATGGATCTTATATATTCATAGAAACATGAAACATCGGAATCATCCTACTCTTCACAGTAATAGCCACCGCATTTATAGGCTATGTCCTCCCATGAGGACAAATATCA…	798		8 KB	Eukaryota; Metazoa; Chordata; Craniata; Vertebrata; Euteleostomi; Mammalia; Eutheria; Euarchontoglires; Glires; Rodentia; Myomorpha; Muroidea; Muridae; Murinae; Praomys	Guinea				310		1
EU740826	Praomys rostratus-EU740826	Praomys rostratus	0.381	EU740826.1	West African Praomys	Praomys rostratus voucher 329 cytochrome b (cytb) gene, partial cds; mitochondrial	Vertebrate Mitochondrial	244.478	DNA	Praomys rostratus	CYTB	>Praomys rostratus-EU740826	ACCCACCCACTATTCAAAATTATTAACCACTCTTTCATTGACCTACCTGCTCCCTCAAATATTTCATCATGATGAAACTTCGGCTCACTGCTAGGAATTTGCCTAATAATCCAAATCATCACAGGCCTCTTTCTAGCAATACACTACACATCAGACACAATAACAGCATTTTCATCAGTAACACATATCTGCCGAGATGTAAACTACGGATGACTAATCCGATATATACACGCAAACGGAGCATCAATATTTTTTATTTGCCTTTTTCTCCATGTAGGACGAGGAATGTACTATGGATCTTATATATTTATAGAAACATGAAACATCGGAATCGTCTTACTCTTCACAGTTATAGCCACCGCATTTATAGGCTATGTTCTCCCATGAGGACAAATATCA…	798		8 KB	Eukaryota; Metazoa; Chordata; Craniata; Vertebrata; Euteleostomi; Mammalia; Eutheria; Euarchontoglires; Glires; Rodentia; Myomorpha; Muroidea; Muridae; Murinae; Praomys	Guinea				329		1
EU740827	Praomys rostratus-EU740827	Praomys rostratus	0.381	EU740827.1	West African Praomys	Praomys rostratus voucher 374 cytochrome b (cytb) gene, partial cds; mitochondrial	Vertebrate Mitochondrial	244.478	DNA	Praomys rostratus	CYTB	>Praomys rostratus-EU740827	ACCCACCCACTATTCAAAATTATTAACCACTCTTTCATTGACCTACCTGCTCCCTCAAATATTTCATCATGATGAAACTTCGGCTCACTGCTAGGAATTTGCCTAATAATCCAAATCATCACAGGCCTCTTTCTAGCAATACACTACACATCAGACACAATAACAGCATTTTCATCAGTAACACATATCTGCCGAGATGTAAACTACGGATGACTAATCCGATATATACACGCAAACGGAGCATCAATATTTTTTATTTGCCTTTTTCTCCATGTAGGACGAGGAATGTACTATGGATCTTATATATTTATAGAAACATGAAACATCGGAATCGTCTTACTCTTCACAGTTATAGCCACCGCATTTATAGGCTATGTTCTCCCATGAGGACAAATATCA…	798		8 KB	Eukaryota; Metazoa; Chordata; Craniata; Vertebrata; Euteleostomi; Mammalia; Eutheria; Euarchontoglires; Glires; Rodentia; Myomorpha; Muroidea; Muridae; Murinae; Praomys	Guinea				374		1
EU740828	Praomys rostratus-EU740828	Praomys rostratus	0.383	EU740828.1	West African Praomys	Praomys rostratus voucher 610 cytochrome b (cytb) gene, partial cds; mitochondrial	Vertebrate Mitochondrial	244.439	DNA	Praomys rostratus	CYTB	>Praomys rostratus-EU740828	ACCCACCCACTATTCAAAATTATTAACCACTCTTTCATTGACCTACCTGCTCCCTCAAATATTTCATCATGATGAAACTTCGGCTCACTGCTAGGAATTTGCCTAATTATCCAAATCATCACAGGCCTCTTTCTAGCAATACACTACACATCAGACACAATAACAGCATTTTCATCAGTAACACATATCTGCCGAGATGTAAACTACGGATGACTAATCCGATATATACACGCAAACGGAGCATCAATATTTTTTATTTGCCTTTTTCTCCATGTAGGACGAGGAATGTACTATGGATCTTATATATTTATAGAAACATGAAACATCGGAATCGTCTTACTCTTCACAGTTATAGCCACCGCATTTATAGGCTATGTTCTCCCATGAGGACAAATATCA…	798		8 KB	Eukaryota; Metazoa; Chordata; Craniata; Vertebrata; Euteleostomi; Mammalia; Eutheria; Euarchontoglires; Glires; Rodentia; Myomorpha; Muroidea; Muridae; Murinae; Praomys	Guinea				610		1
EU740829	Praomys rostratus-EU740829	Praomys rostratus	0.385	EU740829.1	West African Praomys	Praomys rostratus voucher 647 cytochrome b (cytb) gene, partial cds; mitochondrial	Vertebrate Mitochondrial	244.393	DNA	Praomys rostratus	CYTB	>Praomys rostratus-EU740829	ACCCACCCATTATTCAAAATTATTAACCACTCTTTCATTGACCTACCTGCCCCCTCAAATATTTCATCATGATGAAACTTCGGCTCACTGCTAGGAATTTGCCTAATAATCCAAATCATCACAGGCCTCTTTCTAGCAATACACTACACATCAGACACAATAACAGCATTTTCATCAGTAACACATATCTGCCGAGATGTAAACTACGGATGACTAATCCGATATCTACACGCAAACGGAGCATCAATATTTTTTATTTGCCTTTTTCTCCATGTAGGACGAGGAATGTACTATGGATCTTATATATTTATAGAAACATGAAACATCGGAATCGTCTTACTCTTCACAGTTATAGCCACCGCATTTATAGGCTATGTTCTCCCATGAGGACAAATATCA…	798		8 KB	Eukaryota; Metazoa; Chordata; Craniata; Vertebrata; Euteleostomi; Mammalia; Eutheria; Euarchontoglires; Glires; Rodentia; Myomorpha; Muroidea; Muridae; Murinae; Praomys	Guinea				647		1
EU740830	Praomys rostratus-EU740830	Praomys rostratus	0.381	EU740830.1	West African Praomys	Praomys rostratus voucher 665 cytochrome b (cytb) gene, partial cds; mitochondrial	Vertebrate Mitochondrial	244.487	DNA	Praomys rostratus	CYTB	>Praomys rostratus-EU740830	ACCCACCCACTATTCAAAATTATTAACCACTCTTTCATTGACCTACCTGCTCCCTCAAATATTTCATCATGATGAAACTTCGGCTCACTGCTAGGAATTTGCCTAATAATCCAAATCATCACAGGCCTCTTTCTAGCAATACACTACACATCAGACACAATAACAGCATTTTCATCAGTAACACATATCTGCCGAGATGTAAACTACGGATGACTAATCCGATATATACACGCAAACGGAGCATCAATATTTTTTATTTGCCTTTTTCTCCATGTAGGACGAGGAATGTACTATGGATCTTATATATTTATAGAAACATGAAACATCGGAATCGTCTTACTCTTCACAGTTATAGCCACCGCATTTATAGGCTATGTTCTCCCATGAGGACAAATATCA…	798		8 KB	Eukaryota; Metazoa; Chordata; Craniata; Vertebrata; Euteleostomi; Mammalia; Eutheria; Euarchontoglires; Glires; Rodentia; Myomorpha; Muroidea; Muridae; Murinae; Praomys	Guinea				665		1
EU740831	Praomys rostratus-EU740831	Praomys rostratus	0.385	EU740831.1	West African Praomys	Praomys rostratus voucher 675 cytochrome b (cytb) gene, partial cds; mitochondrial	Vertebrate Mitochondrial	244.433	DNA	Praomys rostratus	CYTB	>Praomys rostratus-EU740831	ACCCACCCACTATTCAAAATTATTAACCACTCTTTCATTGACCTACCTGCTCCCTCAAATATTTCATCATGATGAAACTTCGGCTCACTGCTAGGAATTTGCCTAATAATCCAAATCATCACAGGCCTCTTTCTAGCAATACACTACACATCAGACACAATAACAGCATTTTCATCAGTAACACATATCTGCCGAGATGTAAACTACGGATGACTAATCCGATATATACACGCAAACGGAGCATCAATATTTTTTATTTGCCTTTTTCTCCATGTAGGACGAGGAATGTACTATGGATCTTATATATTTATAGAAACATGAAACATCGGAATCGTCTTACTCTTCACAGTTATAGCCACCGCATTTATAGGCTATGTTCTCCCATGAGGACAAATATCA…	798		8 KB	Eukaryota; Metazoa; Chordata; Craniata; Vertebrata; Euteleostomi; Mammalia; Eutheria; Euarchontoglires; Glires; Rodentia; Myomorpha; Muroidea; Muridae; Murinae; Praomys	Guinea				675		1
EU740832	Praomys rostratus-EU740832	Praomys rostratus	0.383	EU740832.1	West African Praomys	Praomys rostratus voucher 676 cytochrome b (cytb) gene, partial cds; mitochondrial	Vertebrate Mitochondrial	244.448	DNA	Praomys rostratus	CYTB	>Praomys rostratus-EU740832	ACCCACCCACTATTCAAAATTATTAACCACTCTTTCATTGACCTACCTGCTCCCTCAAATATTTCATCATGATGAAACTTCGGCTCACTGCTAGGAATTTGCCTAATAATCCAAATCATCACAGGCCTCTTTCTAGCAATACACTACACATCAGACACAATAACAGCATTTTCATCAGTAACACATATCTGCCGAGATGTAAACTACGGATGACTAATCCGATATATACACGCAAACGGAGCATCAATATTTTTTATTTGCCTTTTTCTCCATGTAGGACGAGGAATGTACTATGGATCTTATATATTTATAGAAACATGAAACATCGGAATCGTCTTACTCTTCACAGTTATAGCCACCGCATTTATAGGCTATGTTCTCCCATGAGGACAAATATCA…	798		8 KB	Eukaryota; Metazoa; Chordata; Craniata; Vertebrata; Euteleostomi; Mammalia; Eutheria; Euarchontoglires; Glires; Rodentia; Myomorpha; Muroidea; Muridae; Murinae; Praomys	Guinea				676		1
EU740833	Praomys rostratus-EU740833	Praomys rostratus	0.381	EU740833.1	West African Praomys	Praomys rostratus voucher 851 cytochrome b (cytb) gene, partial cds; mitochondrial	Vertebrate Mitochondrial	244.447	DNA	Praomys rostratus	CYTB	>Praomys rostratus-EU740833	ACCCACCCACTATTCAAAATTATTAACCACTCTTTCATTGACCTACCTGCTCCCTCAAATATTTCATCATGATGAAACTTCGGCTCACTACTAGGAATTTGCCTAATAATCCAAATCATCACAGGCCTCTTTCTAGCAATACACTACACATCAGACACAATAACAGCATTTTCATCAGTAACACATATCTGCCGAGATGTAAACTACGGATGACTAATCCGATATATACACGCAAACGGAGCATCAATATTTTTTATTTGCCTTTTTCTCCATGTAGGACGAGGAATGTACTATGGATCTTATATATTTATAGAAACATGAAACATCGGAATCGTCTTACTCTTCACAGTTATAGCCACCGCATTTATAGGCTATGTTCTCCCATGAGGACAAATATCA…	798		8 KB	Eukaryota; Metazoa; Chordata; Craniata; Vertebrata; Euteleostomi; Mammalia; Eutheria; Euarchontoglires; Glires; Rodentia; Myomorpha; Muroidea; Muridae; Murinae; Praomys	Guinea				851		1
EU740834	Praomys rostratus-EU740834	Praomys rostratus	0.383	EU740834.1	West African Praomys	Praomys rostratus voucher 852 cytochrome b (cytb) gene, partial cds; mitochondrial	Vertebrate Mitochondrial	244.417	DNA	Praomys rostratus	CYTB	>Praomys rostratus-EU740834	ACCCACCCACTATTCAAAATTATTAACCACTCTTTCATTGACCTACCTGCTCCCTCAAATATTTCATCATGATGAAACTTCGGCTCACTACTAGGAATTTGCCTAATAATCCAAATCATCACAGGCCTCTTTCTAGCAATACACTATACATCAGACACAATAACAGCATTTTCATCAGTAACACATATCTGCCGAGATGTAAACTACGGATGACTAATCCGATATATACACGCAAACGGAGCATCAATATTCTTTATTTGCCTTTTTCTCCATGTAGGACGAGGAATGTACTATGGATCTTATATATTTATAGAAACATGAAACATCGGAATCGTCTTACTCTTCACAGTTATAGCCACCGCATTTATAGGCTATGTTCTCCCATGAGGACAAATATCA…	798		8 KB	Eukaryota; Metazoa; Chordata; Craniata; Vertebrata; Euteleostomi; Mammalia; Eutheria; Euarchontoglires; Glires; Rodentia; Myomorpha; Muroidea; Muridae; Murinae; Praomys	Guinea				852		1
EU740835	Praomys rostratus-EU740835	Praomys rostratus	0.383	EU740835.1	West African Praomys	Praomys rostratus voucher 1041 cytochrome b (cytb) gene, partial cds; mitochondrial	Vertebrate Mitochondrial	244.47	DNA	Praomys rostratus	CYTB	>Praomys rostratus-EU740835	ACCCACCCACTATTCAAAATTATTAACCACTCTTTCATTGACCTACCTGCTCCCTCAAATATTTCATCATGATGAAACTTCGGCTCACTGCTAGGAATTTGCCTAATAATCCAAATCATCACAGGCCTCTTTCTAGCAATACACTACACATCAGACACAATAACAGCATTTTCATCAGTAACACATATCTGCCGAGATGTAAACTACGGATGACTAATCCGATATATACACGCAAACGGAGCATCAATATTTTTTATTTGCCTTTTTCTCCATGTAGGACGAGGTATGTACTATGGATCTTATATATTTATAGAAACATGAAACATCGGAATCGTCTTACTCTTCACAGTTATAGCCACCGCATTTATAGGCTATGTTCTCCCATGAGGACAAATATCA…	798		8 KB	Eukaryota; Metazoa; Chordata; Craniata; Vertebrata; Euteleostomi; Mammalia; Eutheria; Euarchontoglires; Glires; Rodentia; Myomorpha; Muroidea; Muridae; Murinae; Praomys	Guinea				1041		1
EU740836	Praomys rostratus-EU740836	Praomys rostratus	0.382	EU740836.1	West African Praomys	Praomys rostratus voucher 1046 cytochrome b (cytb) gene, partial cds; mitochondrial	Vertebrate Mitochondrial	244.339	DNA	Praomys rostratus	CYTB	>Praomys rostratus-EU740836	ACCCACCCACTATTCAAAATTATTAACCACTCTTTCATTGACCTACCTGCCCCTTCAAATATTTCATCATGATGAAACTTCGGCTCACTACTAGGAATTTGCCTAATAATCCAAATCATCACAGGCCTCTTTCTAGCAATACACTACACATCAGACACAATAACAGCATTTTCATCAGTAACACATATCTGCCGAGACGTAAACTACGGATGACTAATCCGATATATACACGCAAACGGAGCATCAATATTTTTTATTTGCCTTTTTCTCCATGTAGGACGAGGAATGTACTATGGATCTTATATATTCATAGAAACATGAAACATCGGAATCATCCTACTCTTCACAGTAATAGCCACCGCATTTATAGGCTATGTCCTCCCATGAGGACAAATATCA…	798		8 KB	Eukaryota; Metazoa; Chordata; Craniata; Vertebrata; Euteleostomi; Mammalia; Eutheria; Euarchontoglires; Glires; Rodentia; Myomorpha; Muroidea; Muridae; Murinae; Praomys	Guinea				1046		1
EU740837	Praomys rostratus-EU740837	Praomys rostratus	0.386	EU740837.1	West African Praomys	Praomys rostratus voucher 1353 cytochrome b (cytb) gene, partial cds; mitochondrial	Vertebrate Mitochondrial	244.449	DNA	Praomys rostratus	CYTB	>Praomys rostratus-EU740837	ACCCACCCACTATTCAAAATTATTAACCACTCTTTCATTGACCTACCTGCTCCCTCAAATATTTCATCATGATGAAACTTCGGCTCACTGCTAGGAATTTGCCTAATAATCCAAATCATCACAGGCCTCTTTCTAGCAATACACTACACATCAGACACAATAACAGCATTTTCATCAGTAACACATATCTGCCGAGATGTAAACTACGGATGACTAATCCGATATATACACGCAAACGGAGCATCAATATTTTTTATTTGCCTTTTTCTCCATGTAGGACGAGGAATGTACTATGGATCTTATATATTTATAGAAACATGAAACATCGGAATCGTCTTACTCTTCACAGTTATAGCCACCGCATTCATAGGCTATGTTCTCCCATGAGGACAAATATCA…	798		8 KB	Eukaryota; Metazoa; Chordata; Craniata; Vertebrata; Euteleostomi; Mammalia; Eutheria; Euarchontoglires; Glires; Rodentia; Myomorpha; Muroidea; Muridae; Murinae; Praomys	Guinea				1353		1
EU740838	Praomys rostratus-EU740838	Praomys rostratus	0.386	EU740838.1	West African Praomys	Praomys rostratus voucher 1359 cytochrome b (cytb) gene, partial cds; mitochondrial	Vertebrate Mitochondrial	244.378	DNA	Praomys rostratus	CYTB	>Praomys rostratus-EU740838	ACCCACCCACTATTCAAAATTATTAACCACTCTTTCATTGACCTACCTGCCCCCTCAAATATTTCATCATGATGAAACTTCGGCTCACTGCTAGGAATTTGCCTAATAATCCAAATCATCACAGGCCTCTTTCTAGCAATACACTACACATCAGACACAATAACAGCATTTTCATCAGTAACACATATCTGCCGAGATGTAAACTACGGATGACTAATCCGATATCTACACGCAAACGGAGCATCAATATTTTTTATTTGCCTTTTTCTCCATGTAGGACGAGGAATGTACTATGGATCTTATATATTTATAGAAACATGAAACATCGGAATCGTCTTACTCTTCACAGTTATAGCCACCGCATTTATAGGCTATGTTCTCCCATGAGGACAAATATCA…	798		8 KB	Eukaryota; Metazoa; Chordata; Craniata; Vertebrata; Euteleostomi; Mammalia; Eutheria; Euarchontoglires; Glires; Rodentia; Myomorpha; Muroidea; Muridae; Murinae; Praomys	Guinea				1359		1
EU740839	Praomys rostratus-EU740839	Praomys rostratus	0.383	EU740839.1	West African Praomys	Praomys rostratus voucher 1428 cytochrome b (cytb) gene, partial cds; mitochondrial	Vertebrate Mitochondrial	244.448	DNA	Praomys rostratus	CYTB	>Praomys rostratus-EU740839	ACCCACCCACTATTCAAAATTATTAACCACTCTTTCATTGACCTACCTGCTCCCTCAAATATTTCATCATGATGAAACTTCGGCTCACTGCTAGGAATTTGCCTAATAATCCAAATCATCACAGGCCTCTTTCTAGCAATACACTACACATCAGACACAATAACAGCATTTTCATCAGTAACACATATCTGCCGAGATGTAAACTACGGATGACTAATCCGATATATACACGCAAACGGAGCATCAATATTTTTTATTTGCCTTTTTCTCCATGTAGGACGAGGAATGTACTATGGATCTTATATATTTATAGAAACATGAAACATCGGAATCGTCTTACTCTTCACAGTTATAGCCACCGCATTTATAGGCTATGTTCTCCCATGAGGACAAATATCA…	798		8 KB	Eukaryota; Metazoa; Chordata; Craniata; Vertebrata; Euteleostomi; Mammalia; Eutheria; Euarchontoglires; Glires; Rodentia; Myomorpha; Muroidea; Muridae; Murinae; Praomys	Guinea				1428		1
EU740840	Praomys rostratus-EU740840	Praomys rostratus	0.386	EU740840.1	West African Praomys	Praomys rostratus voucher 1430 cytochrome b (cytb) gene, partial cds; mitochondrial	Vertebrate Mitochondrial	244.418	DNA	Praomys rostratus	CYTB	>Praomys rostratus-EU740840	ACCCACCCACTATTCAAAATTATTAACCACTCTTTCATTGACCTACCTGCTCCCTCAAATATTTCATCATGATGAAACTTCGGCTCACTGCTAGGAATTTGCCTAATAATCCAAATCATCACAGGCCTCTTTCTAGCAATACACTACACATCAGACACAATAACAGCATTTTCATCAGTAACACATATCTGCCGAGATGTAAACTACGGATGACTAATCCGATATATACACGCAAACGGAGCATCAATATTTTTTATTTGCCTTTTTCTCCATGTAGGACGAGGAATGTACTATGGATCTTATATATTTATAGAAACATGAAACATCGGAATCGTCTTACTCTTCACAGTTATAGCCACCGCATTTATAGGCTATGTTCTCCCATGAGGACAAATATCA…	798		8 KB	Eukaryota; Metazoa; Chordata; Craniata; Vertebrata; Euteleostomi; Mammalia; Eutheria; Euarchontoglires; Glires; Rodentia; Myomorpha; Muroidea; Muridae; Murinae; Praomys	Guinea				1430		1
EU740841	Praomys rostratus-EU740841	Praomys rostratus	0.385	EU740841.1	West African Praomys	Praomys rostratus voucher 2605 cytochrome b (cytb) gene, partial cds; mitochondrial	Vertebrate Mitochondrial	244.464	DNA	Praomys rostratus	CYTB	>Praomys rostratus-EU740841	ACCCACCCACTATTCAAAATTATTAACCACTCTTTCATTGACCTACCTGCTCCCTCAAATATTTCATCATGATGAAACTTCGGCTCACTGCTAGGAATTTGCCTAATAATCCAAATCATCACAGGCCTCTTTCTAGCAATACACTACACATCAGACACAATAACAGCATTTTCATCAGTAACACATATCTGCCGAGATGTAAACTACGGATGACTAATCCGATATATACACGCAAACGGAGCATCAATATTTTTTATTTGCCTTTTTCTCCATGTAGGACGAGGAATGTACTATGGATCTTATATATTTGTAGAAACATGAAACATCGGAATCGTCTTACTCTTCACAGTTATAGCCACCGCATTTATAGGCTATGTTCTCCCATGAGGACAAATATCA…	798		8 KB	Eukaryota; Metazoa; Chordata; Craniata; Vertebrata; Euteleostomi; Mammalia; Eutheria; Euarchontoglires; Glires; Rodentia; Myomorpha; Muroidea; Muridae; Murinae; Praomys	Sierra Leone				2605		1
EU740842	Praomys rostratus-EU740842	Praomys rostratus	0.381	EU740842.1	West African Praomys	Praomys rostratus voucher 2606 cytochrome b (cytb) gene, partial cds; mitochondrial	Vertebrate Mitochondrial	244.478	DNA	Praomys rostratus	CYTB	>Praomys rostratus-EU740842	ACCCACCCACTATTCAAAATTATTAACCACTCTTTCATTGACCTACCTGCTCCCTCAAATATTTCATCATGATGAAACTTCGGCTCACTGCTAGGAATTTGCCTAATAATCCAAATCATCACAGGCCTCTTTCTAGCAATACACTACACATCAGACACAATAACAGCATTTTCATCAGTAACACATATCTGCCGAGATGTAAACTACGGATGACTAATCCGATATATACACGCAAACGGAGCATCAATATTTTTTATTTGCCTTTTTCTCCATGTAGGACGAGGAATGTACTATGGATCTTATATATTTATAGAAACATGAAACATCGGAATCGTCTTACTCTTCACAGTTATAGCCACCGCATTTATAGGCTATGTTCTCCCATGAGGACAAATATCA…	798		8 KB	Eukaryota; Metazoa; Chordata; Craniata; Vertebrata; Euteleostomi; Mammalia; Eutheria; Euarchontoglires; Glires; Rodentia; Myomorpha; Muroidea; Muridae; Murinae; Praomys	Sierra Leone				2606		1
EU740843	Praomys rostratus-EU740843	Praomys rostratus	0.38	EU740843.1	West African Praomys	Praomys rostratus voucher 2607 cytochrome b (cytb) gene, partial cds; mitochondrial	Vertebrate Mitochondrial	244.369	DNA	Praomys rostratus	CYTB	>Praomys rostratus-EU740843	ACCCACCCACTATTCAAAATTATTAACCACTCTTTCATTGACCTACCTGCCCCTTCAAATATTTCATCATGATGAAACTTCGGCTCACTACTAGGAATTTGCCTAATAATCCAAATCATCACAGGCCTCTTTCTAGCAATACACTACACATCAGACACAATAACAGCATTTTCATCAGTAACACATATCTGCCGAGACGTAAACTACGGATGACTAATCCGATATATACACGCAAACGGAGCATCAATATTTTTTATTTGCCTTTTTCTCCATGTAGGACGAGGAATGTACTATGGATCTTATATATTTATAGAAACATGAAACATCGGAATCATCCTACTCTTCACAGTAATAGCCACCGCATTTATAGGCTATGTTCTCCCATGAGGACAAATATCA…	798		8 KB	Eukaryota; Metazoa; Chordata; Craniata; Vertebrata; Euteleostomi; Mammalia; Eutheria; Euarchontoglires; Glires; Rodentia; Myomorpha; Muroidea; Muridae; Murinae; Praomys	Sierra Leone				2607		1
EU740844	Praomys rostratus-EU740844	Praomys rostratus	0.385	EU740844.1	West African Praomys	Praomys rostratus voucher 2608 cytochrome b (cytb) gene, partial cds; mitochondrial	Vertebrate Mitochondrial	244.433	DNA	Praomys rostratus	CYTB	>Praomys rostratus-EU740844	ACCCACCCACTATTCAAAATTATTAACCACTCTTTCATTGACCTACCTGCTCCCTCAAATATTTCATCATGATGAAACTTCGGCTCACTGCTAGGAATTTGCCTAATAATCCAAATCATCACAGGCCTCTTTCTAGCAATACACTACACATCAGACACAATAACAGCATTTTCATCAGTAACACATATCTGCCGAGATGTAAACTACGGATGACTAATCCGATATATACACGCAAACGGAGCATCAATATTTTTTATTTGCCTTTTTCTCCATGTAGGACGAGGAATGTACTATGGATCTTATATATTTATAGAAACATGAAACATCGGAATCGTCTTACTCTTCACAGTTATAGCCACCGCATTTACAGGCTATGTTCTCCCATGAGGACAAATATCA…	798		8 KB	Eukaryota; Metazoa; Chordata; Craniata; Vertebrata; Euteleostomi; Mammalia; Eutheria; Euarchontoglires; Glires; Rodentia; Myomorpha; Muroidea; Muridae; Murinae; Praomys	Sierra Leone				2608		1
EU740845	Praomys rostratus-EU740845	Praomys rostratus	0.385	EU740845.1	West African Praomys	Praomys rostratus voucher 2609 cytochrome b (cytb) gene, partial cds; mitochondrial	Vertebrate Mitochondrial	244.433	DNA	Praomys rostratus	CYTB	>Praomys rostratus-EU740845	ACCCACCCACTATTCAAAATTATTAACCACTCTTTCATTGACCTACCTGCTCCCTCAAATATTTCATCATGATGAAACTTCGGCTCACTGCTAGGAATTTGCCTAATAATCCAAATCATCACAGGCCTCTTTCTAGCAATACACTACACATCAGACACAATAACAGCATTTTCATCAGTAACACATATCTGCCGAGATGTAAACTACGGATGACTAATCCGATATATACACGCAAACGGAGCATCAATATTTTTTATTTGCCTTTTTCTCCATGTAGGACGAGGAATGTACTATGGATCTTATATATTTATAGAAACATGAAACATCGGAATCGTCTTACTCTTCACAGTTATAGCCACCGCATTTATAGGCTATGTTCTCCCATGAGGACAAATATCA…	798		8 KB	Eukaryota; Metazoa; Chordata; Craniata; Vertebrata; Euteleostomi; Mammalia; Eutheria; Euarchontoglires; Glires; Rodentia; Myomorpha; Muroidea; Muridae; Murinae; Praomys	Sierra Leone				2609		1
EU740846	Praomys rostratus-EU740846	Praomys rostratus	0.383	EU740846.1	West African Praomys	Praomys rostratus voucher 2611 cytochrome b (cytb) gene, partial cds; mitochondrial	Vertebrate Mitochondrial	244.448	DNA	Praomys rostratus	CYTB	>Praomys rostratus-EU740846	ACCCACCCACTATTCAAAATTATTAACCACTCTTTCATTGACCTACCTGCTCCCTCAAATATTTCATCATGATGAAACTTCGGCTCACTGCTAGGAATTTGCCTAATAATCCAAATCATCACAGGCCTCTTTCTAGCAATACACTACACATCAGACACAATAACAGCATTTTCATCAGTAACACATATCTGCCGAGATGTAAACTACGGATGACTAATCCGATATATACACGCAAACGGAGCATCAATATTTTTTATTTGCCTTTTTCTCCATGTAGGACGAGGAATGTACTATGGATCTTATATATTTATAGAAACATGAAACATCGGAATCGTCTTACTCTTCACAGTTATAGCCACCGCATTTATAGGCTATGTTCTCCCATGAGGACAAATATCA…	798		8 KB	Eukaryota; Metazoa; Chordata; Craniata; Vertebrata; Euteleostomi; Mammalia; Eutheria; Euarchontoglires; Glires; Rodentia; Myomorpha; Muroidea; Muridae; Murinae; Praomys	Sierra Leone				2611		1
EU740847	Praomys rostratus-EU740847	Praomys rostratus	0.383	EU740847.1	West African Praomys	Praomys rostratus voucher 2612 cytochrome b (cytb) gene, partial cds; mitochondrial	Vertebrate Mitochondrial	244.448	DNA	Praomys rostratus	CYTB	>Praomys rostratus-EU740847	ACCCACCCACTATTCAAAATTATTAACCACTCTTTCATTGACCTACCTGCTCCCTCAAATATTTCATCATGATGAAACTTCGGCTCACTGCTAGGAATTTGCCTAATAATCCAAATCATCACAGGCCTCTTTCTAGCAATACACTACACATCAGACACAATAACAGCATTTTCATCAGTAACACATATCTGCCGAGATGTAAACTACGGATGACTAATCCGATATATACACGCAAACGGAGCATCAATATTTTTTATTTGCCTTTTTCTCCATGTAGGACGAGGAATGTACTATGGATCTTATATATTTATAGAAACATGAAACATCGGAATCGTCTTACTCTTCACAGTTATAGCCACCGCATTTATAGGCTATGTTCTCCCATGAGGACAAATATCA…	798		8 KB	Eukaryota; Metazoa; Chordata; Craniata; Vertebrata; Euteleostomi; Mammalia; Eutheria; Euarchontoglires; Glires; Rodentia; Myomorpha; Muroidea; Muridae; Murinae; Praomys	Sierra Leone				2612		1
EU740848	Praomys rostratus-EU740848	Praomys rostratus	0.385	EU740848.1	West African Praomys	Praomys rostratus voucher 2613 cytochrome b (cytb) gene, partial cds; mitochondrial	Vertebrate Mitochondrial	244.424	DNA	Praomys rostratus	CYTB	>Praomys rostratus-EU740848	ACCCACCCACTATTCAAAATTATTAACCACTCTTTCATTGACCTACCTGCTCCCTCAAATATTTCATCATGATGAAACTTCGGCTCACTGCTAGGAATTTGCCTAATAATCCAAATCATCACAGGCCTCTTTCTAGCAATACACTACACATCAGACACAATAACAGCATTCTCATCAGTAACACATATCTGCCGAGATGTAAACTACGGATGACTAATCCGATATTTACACGCAAACGGAGCATCAATATTTTTTATTTGCCTTTTTCTCCATGTAGGACGAGGAATGTACTATGGATCTTATATATTTATAGAAACATGAAACATCGGAATCGTCTTACTCTTCACAGTTATAGCCACCGCATTTATAGGCTATGTTCTCCCATGAGGACAAATATCA…	798		8 KB	Eukaryota; Metazoa; Chordata; Craniata; Vertebrata; Euteleostomi; Mammalia; Eutheria; Euarchontoglires; Glires; Rodentia; Myomorpha; Muroidea; Muridae; Murinae; Praomys	Sierra Leone				2613		1
EU740849	Praomys rostratus-EU740849	Praomys rostratus	0.385	EU740849.1	West African Praomys	Praomys rostratus voucher 2614 cytochrome b (cytb) gene, partial cds; mitochondrial	Vertebrate Mitochondrial	244.424	DNA	Praomys rostratus	CYTB	>Praomys rostratus-EU740849	ACCCACCCACTATTCAAAATTATTAACCACTCTTTCATTGACCTACCTGCTCCCTCAAATATTTCATCATGATGAAACTTCGGCTCACTGCTAGGAATTTGCCTAATAATCCAAATCATCACAGGCCTCTTTCTAGCAATACACTACACATCAGACACAATAACAGCATTCTCATCAGTAACACATATCTGCCGAGATGTAAACTACGGATGACTAATCCGATATTTACACGCAAACGGAGCATCAATATTTTTTATTTGCCTTTTTCTCCATGTAGGACGAGGAATGTACTATGGATCTTATATATTTATAGAAACATGAAACATCGGAATCGTCTTACTCTTCACAGTTATAGCCACCGCATTTATAGGCTATGTTCTCCCATGAGGACAAATATCA…	798		8 KB	Eukaryota; Metazoa; Chordata; Craniata; Vertebrata; Euteleostomi; Mammalia; Eutheria; Euarchontoglires; Glires; Rodentia; Myomorpha; Muroidea; Muridae; Murinae; Praomys	Sierra Leone				2614		1
EU740850	Praomys rostratus-EU740850	Praomys rostratus	0.383	EU740850.1	West African Praomys	Praomys rostratus voucher 2615 cytochrome b (cytb) gene, partial cds; mitochondrial	Vertebrate Mitochondrial	244.439	DNA	Praomys rostratus	CYTB	>Praomys rostratus-EU740850	ACCCACCCACTATTCAAAATTATTAACCACTCTTTCATTGACCTACCTGCTCCCTCAAATATTTCATCATGATGAAACTTCGGCTCACTGCTAGGAATTTGCCTAATTATCCAAATCATCACAGGCCTCTTTCTAGCAATACACTACACATCAGACACAATAACAGCATTTTCATCAGTAACACATATCTGCCGAGATGTAAACTACGGATGACTAATCCGATATATACACGCAAACGGAGCATCAATATTTTTTATTTGCCTTTTTCTCCATGTAGGACGAGGAATGTACTATGGATCTTATATATTTATAGAAACATGAAACATCGGAATCGTCTTACTCTTCACAGTTATAGCCACCGCATTTATAGGCTATGTTCTCCCATGAGGACAAATATCA…	798		8 KB	Eukaryota; Metazoa; Chordata; Craniata; Vertebrata; Euteleostomi; Mammalia; Eutheria; Euarchontoglires; Glires; Rodentia; Myomorpha; Muroidea; Muridae; Murinae; Praomys	Sierra Leone				2615		1
EU740851	Praomys rostratus-EU740851	Praomys rostratus	0.382	EU740851.1	West African Praomys	Praomys rostratus voucher 2616 cytochrome b (cytb) gene, partial cds; mitochondrial	Vertebrate Mitochondrial	244.454	DNA	Praomys rostratus	CYTB	>Praomys rostratus-EU740851	ACCCACCCACTATTCAAAATTATTAACCACTCTTTCATTGACCTACCTGCTCCCTCAAATATTTCATCATGATGAAACTTCGGCTCACTGCTAGGAATTTGCCTAATAATCCAAATCATCACAGGCCTCTTTCTAGCAATACACTACACATCAGACACAATAACAGCATTTTCATCAGTAACACATATCTGCCGAGATGTAAACTACGGATGACTAATCCGATATATACACGCAAACGGAGCATCAATATTTTTTATTTGCCTTTTTCTCCATGTAGGACGAGGTATGTACTATGGATCTTATATATTTATAGAAACATGAAACATCGGAATCGTCTTACTCTTCACAGTTATAGCCACCGCATTTATAGGCTATGTTCTCCCATGAGGACAAATATCA…	798		8 KB	Eukaryota; Metazoa; Chordata; Craniata; Vertebrata; Euteleostomi; Mammalia; Eutheria; Euarchontoglires; Glires; Rodentia; Myomorpha; Muroidea; Muridae; Murinae; Praomys	Sierra Leone				2616		1
EU740852	Praomys rostratus-EU740852	Praomys rostratus	0.385	EU740852.1	West African Praomys	Praomys rostratus voucher 2617 cytochrome b (cytb) gene, partial cds; mitochondrial	Vertebrate Mitochondrial	244.424	DNA	Praomys rostratus	CYTB	>Praomys rostratus-EU740852	ACCCACCCACTATTCAAAATTATTAACCACTCTTTCATTGACCTACCTGCTCCCTCAAATATTTCATCATGATGAAACTTCGGCTCACTGCTAGGAATTTGCCTAATAATCCAAATCATCACAGGCCTCTTTCTAGCAATACACTACACATCAGACACAATAACAGCATTCTCATCAGTAACACATATCTGCCGAGATGTAAACTACGGATGACTAATCCGATATTTACACGCAAACGGAGCATCAATATTTTTTATTTGCCTTTTTCTCCATGTAGGACGAGGAATGTACTATGGATCTTATATATTTATAGAAACATGAAACATCGGAATCGTCTTACTCTTCACAGTTATAGCCACCGCATTTATAGGCTATGTTCTCCCATGAGGACAAATATCA…	798		8 KB	Eukaryota; Metazoa; Chordata; Craniata; Vertebrata; Euteleostomi; Mammalia; Eutheria; Euarchontoglires; Glires; Rodentia; Myomorpha; Muroidea; Muridae; Murinae; Praomys	Sierra Leone				2617		1
EU740853	Praomys rostratus-EU740853	Praomys rostratus	0.382	EU740853.1	West African Praomys	Praomys rostratus voucher 2618 cytochrome b (cytb) gene, partial cds; mitochondrial	Vertebrate Mitochondrial	244.454	DNA	Praomys rostratus	CYTB	>Praomys rostratus-EU740853	ACCCACCCACTATTCAAAATTATTAACCACTCTTTCATTGACCTACCTGCTCCCTCAAATATTTCATCATGATGAAACTTCGGCTCACTGCTAGGAATTTGCCTAATAATCCAAATCATCACAGGCCTCTTTCTAGCAATACACTACACATCAGACACAATAACAGCATTTTCATCAGTAACACATATCTGCCGAGATGTAAACTACGGATGACTAATCCGATATATACACGCAAACGGAGCATCAATATTTTTTATTTGCCTTTTTCTCCATGTAGGACGAGGTATGTACTATGGATCTTATATATTTATAGAAACATGAAACATCGGAATCGTCTTACTCTTCACAGTTATAGCCACCGCATTTATAGGCTATGTTCTCCCATGAGGACAAATATCA…	798		8 KB	Eukaryota; Metazoa; Chordata; Craniata; Vertebrata; Euteleostomi; Mammalia; Eutheria; Euarchontoglires; Glires; Rodentia; Myomorpha; Muroidea; Muridae; Murinae; Praomys	Sierra Leone				2618		1
EU740854	Praomys rostratus-EU740854	Praomys rostratus	0.385	EU740854.1	West African Praomys	Praomys rostratus voucher 2619 cytochrome b (cytb) gene, partial cds; mitochondrial	Vertebrate Mitochondrial	244.433	DNA	Praomys rostratus	CYTB	>Praomys rostratus-EU740854	ACCCACCCACTATTCAAAATTATTAACCACTCTTTCATTGACCTACCTGCTCCCTCAAATATTTCATCATGATGAAACTTCGGCTCACTGCTAGGAATTTGCCTAATAATCCAAATCATCACAGGCCTCTTTCTAGCAATACACTACACATCAGACACAATAACAGCATTTTCATCAGTAACACATATCTGCCGAGATGTAAACTACGGATGACTAATCCGATATATACACGCAAACGGAGCATCAATATTTTTTATTTGCCTTTTTCTCCATGTAGGACGAGGAATGTACTATGGATCTTATATATTTATAGAAACATGAAACATCGGAATCGTCTTACTCTTCACAGTTATAGCCACCGCATTTATAGGCTATGTTCTCCCATGAGGACAAATATCA…	798		8 KB	Eukaryota; Metazoa; Chordata; Craniata; Vertebrata; Euteleostomi; Mammalia; Eutheria; Euarchontoglires; Glires; Rodentia; Myomorpha; Muroidea; Muridae; Murinae; Praomys	Sierra Leone				2619		1
EU740855	Praomys rostratus-EU740855	Praomys rostratus	0.385	EU740855.1	West African Praomys	Praomys rostratus voucher 2620 cytochrome b (cytb) gene, partial cds; mitochondrial	Vertebrate Mitochondrial	244.433	DNA	Praomys rostratus	CYTB	>Praomys rostratus-EU740855	ACCCACCCACTATTCAAAATTATTAACCACTCTTTCATTGACCTACCTGCTCCCTCAAATATTTCATCATGATGAAACTTCGGCTCACTGCTAGGAATTTGCCTAATAATCCAAATCATCACAGGCCTCTTTCTAGCAATACACTACACATCAGACACAATAACAGCATTTTCATCAGTAACACATATCTGCCGAGATGTAAACTACGGATGACTAATCCGATATATACACGCAAACGGAGCATCAATATTTTTTATTTGCCTTTTTCTCCATGTAGGACGAGGAATGTACTATGGATCTTATATATTTATAGAAACATGAAACATCGGAATCGTCTTACTCTTCACAGTTATAGCCACCGCATTTATAGGCTATGTTCTCCCATGAGGACAAATATCA…	798		8 KB	Eukaryota; Metazoa; Chordata; Craniata; Vertebrata; Euteleostomi; Mammalia; Eutheria; Euarchontoglires; Glires; Rodentia; Myomorpha; Muroidea; Muridae; Murinae; Praomys	Sierra Leone				2620		1
EU740856	Praomys rostratus-EU740856	Praomys rostratus	0.375	EU740856.1	West African Praomys	Praomys rostratus voucher 4357 cytochrome b (cytb) gene, partial cds; mitochondrial	Vertebrate Mitochondrial	244.42	DNA	Praomys rostratus	CYTB	>Praomys rostratus-EU740856	ACCCACCCACTATTCAAAATTATTAACCACTCTTTCATTGACCTACCTACCCCTTCAAATATTTCATCATGATGAAACTTCGGCTCACTACTAGGAATTTGCCTAATAATCCAAATCATCACAGGTCTCTTTCTAGCAATACACTACACATCAGACACAATAACAGCATTTTCATCAGTAACACATATCTGCCGAGACGTAAACTACGGATGACTAATCCGATATATACATGCAAACGGAGCATCAATATTTTTTATTTGCCTTTTTCTCCATGTAGGACGAGGAATGTACTATGGATCTTATATATTTATAGAAACATGAAACATCGGAATCATCCTACTCTTCACAGTTATAGCCACCGCATTCATAGGCTATGTCCTCCCATGAGGACAAATATCA…	798		8 KB	Eukaryota; Metazoa; Chordata; Craniata; Vertebrata; Euteleostomi; Mammalia; Eutheria; Euarchontoglires; Glires; Rodentia; Myomorpha; Muroidea; Muridae; Murinae; Praomys	Cote d'Ivoire				4357		1
EU740857	Praomys rostratus-EU740857	Praomys rostratus	0.385	EU740857.1	West African Praomys	Praomys rostratus voucher 4359 cytochrome b (cytb) gene, partial cds; mitochondrial	Vertebrate Mitochondrial	244.331	DNA	Praomys rostratus	CYTB	>Praomys rostratus-EU740857	ACCCACCCACTATTCAAAATTATTAACCACTCTTTCATTGACCTACCTGCCCCTTCAAATATTTCATCATGATGAAACTTCGGCTCACTACTAGGAATTTGCCTAATAATCCAAATCATCACAGGCCTCTTTCTAGCAATACACTACACATCAGACACAATAACAGCATTTTCATCAGTAACACATATCTGCCGAGACGTAAACTACGGATGACTAATCCGATATATACACGCAAACGGAGCATCAATATTTTTTATTTGCCTTTTTCTCCATGTAGGACGAGGGATGTACTACGGATCTTATATATTTATAGAAACATGAAACATCGGAATCATCCTACTCTTCACAGTTATAGCCACCGCATTTATAGGCTATGTTCTCCCATGAGGACAAATATCA…	798		8 KB	Eukaryota; Metazoa; Chordata; Craniata; Vertebrata; Euteleostomi; Mammalia; Eutheria; Euarchontoglires; Glires; Rodentia; Myomorpha; Muroidea; Muridae; Murinae; Praomys	Cote d'Ivoire				4359		1
EU740858	Praomys rostratus-EU740858	Praomys rostratus	0.376	EU740858.1	West African Praomys	Praomys rostratus voucher 4363 cytochrome b (cytb) gene, partial cds; mitochondrial	Vertebrate Mitochondrial	244.436	DNA	Praomys rostratus	CYTB	>Praomys rostratus-EU740858	ACCCACCCACTATTCAAAATTATTAACCACTCTTTCATTGACCTACCTGCCCCTTCAAATATTTCATCATGATGAAACTTCGGCTCACTACTAGGAATTTGCCTAATAATCCAAATCATCACAGGTCTCTTTCTAGCAATACACTACACATCAGACACAATAACAGCATTTTCATCAGTAACACATATCTGCCGAGACGTAAACTACGGATGACTAATCCGATATATACATGCAAACGGAGCATCAATATTTTTTATTTGCCTTTTTCTCCATGTAGGACGAGGAATGTACTATGGATCTTATATATTTATAGAAACATGAAACATCGGAATCATCCTACTCTTCACAGTTATAGCCACCGCATTCATAGGCTATGTTCTCCCATGAGGACAAATATCA…	798		8 KB	Eukaryota; Metazoa; Chordata; Craniata; Vertebrata; Euteleostomi; Mammalia; Eutheria; Euarchontoglires; Glires; Rodentia; Myomorpha; Muroidea; Muridae; Murinae; Praomys	Cote d'Ivoire				4363		1
EU740859	Praomys rostratus-EU740859	Praomys rostratus	0.375	EU740859.1	West African Praomys	Praomys rostratus voucher 200221 cytochrome b (cytb) gene, partial cds; mitochondrial	Vertebrate Mitochondrial	244.451	DNA	Praomys rostratus	CYTB	>Praomys rostratus-EU740859	ACCCACCCACTATTCAAAATTATTAACCACTCTTTCATTGACCTACCTGCCCCTTCAAATATTTCATCATGATGAAACTTCGGCTCACTACTAGGAATTTGCCTAATAATCCAAATCATCACAGGTCTCTTTCTAGCAATACACTACACATCAGATACAATAACAGCATTTTCATCAGTAACACATATCTGCCGAGACGTAAACTACGGATGACTAATCCGATATATACATGCAAACGGAGCATCAATATTTTTTATTTGCCTTTTTCTCCATGTAGGACGAGGAATGTACTATGGATCTTATATATTTATAGAAACATGAAACATCGGAATCATCCTACTCTTCACAGTTATAGCCACCGCATTCATAGGCTATGTTCTCCCATGAGGACAAATATCA…	798		8 KB	Eukaryota; Metazoa; Chordata; Craniata; Vertebrata; Euteleostomi; Mammalia; Eutheria; Euarchontoglires; Glires; Rodentia; Myomorpha; Muroidea; Muridae; Murinae; Praomys	Burkina Faso				200221		1
EU740860	Praomys rostratus-EU740860	Praomys rostratus	0.382	EU740860.1	West African Praomys	Praomys rostratus voucher 2001002 cytochrome b (cytb) gene, partial cds; mitochondrial	Vertebrate Mitochondrial	244.401	DNA	Praomys rostratus	CYTB	>Praomys rostratus-EU740860	ACCCACCCACTATTCAAAATTATTAACCACTCTTTCATTGACCTACCTGCCCCTTCAAATATTTCATCATGATGAAACTTCGGCTCACTACTAGGAATTTGCCTAATAATCCAAATCATCACAGGCCTCTTTCTAGCAATACACTACACATCAGATACAATAACAGCATTTTCATCAGTAACACATATCTGCCGAGACGTAAACTACGGGTGACTAATCCGATATATACACGCAAACGGAGCATCAATATTTTTTATTTGCCTTTTTCTCCATGTAGGACGAGGGATGTACTACGGATCTTATATATTTATAGAAACATGAAACATCGGAATCATCCTACTCTTCACAGTTATAGCCACCGCATTTATAGGCTATGTTCTCCCATGAGGACAAATATCA…	798		8 KB	Eukaryota; Metazoa; Chordata; Craniata; Vertebrata; Euteleostomi; Mammalia; Eutheria; Euarchontoglires; Glires; Rodentia; Myomorpha; Muroidea; Muridae; Murinae; Praomys	Cote d'Ivoire				2001002		1
EU740861	Praomys rostratus-EU740861	Praomys rostratus	0.382	EU740861.1	West African Praomys	Praomys rostratus voucher CIV0020 cytochrome b (cytb) gene, partial cds; mitochondrial	Vertebrate Mitochondrial	244.392	DNA	Praomys rostratus	CYTB	>Praomys rostratus-EU740861	ACCCACCCACTATTCAAAATTATTAACCACTCTTTCATTGACCTACCTGCCCCTTCAAATATTTCATCATGATGAAACTTCGGCTCACTACTAGGAATTTGCCTAATAATCCAAATCATCACAGGCCTCTTTCTAGCAATACACTACACATCAGATACAATAACAGCATTTTCATCAGTAACACATATCTGCCGAGACGTAAACTACGGGTGACTAATCCGATATATACACGCAAACGGAGCATCAATATTTTTTATTTGCCTTTTTCTCCATGTAGGACGAGGGATGTACTACGGATCTTATATATTTATAGAAACATGAAACATCGGAATCATCCTACTCTTCACAGTTATAGCCACCGCATTTATAGGCTATGTTCTCCCATGAGGACAAATATCA…	798		8 KB	Eukaryota; Metazoa; Chordata; Craniata; Vertebrata; Euteleostomi; Mammalia; Eutheria; Euarchontoglires; Glires; Rodentia; Myomorpha; Muroidea; Muridae; Murinae; Praomys	Cote d'Ivoire				CIV0020		1
EU740862	Praomys rostratus-EU740862	Praomys rostratus	0.376	EU740862.1	West African Praomys	Praomys rostratus voucher CIV0351 cytochrome b (cytb) gene, partial cds; mitochondrial	Vertebrate Mitochondrial	244.405	DNA	Praomys rostratus	CYTB	>Praomys rostratus-EU740862	ACCCACCCACTATTCAAAATTATTAACCACTCTTTCATTGACCTACCTGCCCCTTCAAATATTTCATCATGATGAAACTTCGGCTCACTACTAGGAATTTGCCTAATAATCCAAATCATCACAGGTCTCTTTCTAGCAATACACTACACATCAGACACAATAACAGCATTTTCATCAGTAACACATATCTGCCGAGACGTAAACTACGGATGACTAATCCGATATATACATGCAAACGGAGCATCAATATTTTTTATTTGCCTTTTTCTCCATATAGGACGAGGAATGTACTATGGATCTTATATATTTATAGAAACATGAAACATCGGAATCATCCTACTCTTCACAGTTATAGCCACCGCATTCATAGGCTATGTTCTCCCATGAGGACAAATATCA…	798		8 KB	Eukaryota; Metazoa; Chordata; Craniata; Vertebrata; Euteleostomi; Mammalia; Eutheria; Euarchontoglires; Glires; Rodentia; Myomorpha; Muroidea; Muridae; Murinae; Praomys	Cote d'Ivoire				CIV0351		1
EU740863	Praomys rostratus-EU740863	Praomys rostratus	0.375	EU740863.1	West African Praomys	Praomys rostratus voucher CIV0383 cytochrome b (cytb) gene, partial cds; mitochondrial	Vertebrate Mitochondrial	244.429	DNA	Praomys rostratus	CYTB	>Praomys rostratus-EU740863	ACCCACCCACTATTCAAAATTATTAACCACTCTTTCATTGACCTACCTGCCCCTTCAAATATTTCATCATGATGAAACTTCGGCTCACTACTAGGAATTTGCCTAATAATCCAAATCATCACAGGTCTCTTTCTAGCAATACACTACACATCAGACACAATAACAGCATTTTCATCAGTAACACATATCTGCCGAGACGTAAACTACGGATGACTAATCCGATATATACATGCAAACGGAGCATCAATATTTTTTATTTGCCTTTTTCTCCATGTAGGACGAGGAATGTACTATGGATCTTATATATTTATAGAAACATGAAACATCGGAATCATCCTACTCTTCACAGTTATAGCCACCGCATTCATAGGCTATGTTCTCCCATGAGGACAAATATCA…	798		8 KB	Eukaryota; Metazoa; Chordata; Craniata; Vertebrata; Euteleostomi; Mammalia; Eutheria; Euarchontoglires; Glires; Rodentia; Myomorpha; Muroidea; Muridae; Murinae; Praomys	Cote d'Ivoire				CIV0383		1
EU740864	Praomys rostratus-EU740864	Praomys rostratus	0.375	EU740864.1	West African Praomys	Praomys rostratus voucher CIV0385 cytochrome b (cytb) gene, partial cds; mitochondrial	Vertebrate Mitochondrial	244.429	DNA	Praomys rostratus	CYTB	>Praomys rostratus-EU740864	ACCCACCCACTATTCAAAATTATTAACCACTCTTTCATTGACCTACCTGCCCCTTCAAATATTTCATCATGATGAAACTTCGGCTCACTACTAGGAATTTGCCTAATAATCCAAATCATCACAGGTCTCTTTCTAGCAATACACTACACATCAGACACAATAACAGCATTTTCATCAGTAACACATATCTGCCGAGACGTAAACTACGGATGACTAATCCGATATATACATGCAAACGGAGCATCAATATTTTTTATTTGCCTTTTTCTCCATGTAGGACGAGGAATGTACTATGGATCTTATATATTTATAGAAACATGAAACATCGGAATCATCCTACTCTTCACAGTTATAGCCACCGCATTCATAGGCTATGTTCTCCCATGAGGACAAATATCA…	798		8 KB	Eukaryota; Metazoa; Chordata; Craniata; Vertebrata; Euteleostomi; Mammalia; Eutheria; Euarchontoglires; Glires; Rodentia; Myomorpha; Muroidea; Muridae; Murinae; Praomys	Cote d'Ivoire				CIV0385		1
EU740865	Praomys rostratus-EU740865	Praomys rostratus	0.385	EU740865.1	West African Praomys	Praomys rostratus voucher CIV0068 cytochrome b (cytb) gene, partial cds; mitochondrial	Vertebrate Mitochondrial	244.371	DNA	Praomys rostratus	CYTB	>Praomys rostratus-EU740865	ACCCACCCACTATTCAAAATTATTAACCACTCTTTCATTGACCTACCTGCCCCTTCAAATATTTCATCATGATGAAACTTCGGCTCACTACTAGGAATTTGCCTAATAATCCAAATCATCACAGGCCTCTTTCTAGCAATACACTACACATCAGACACAATAACAGCATTCTCATCAGTAACACATATCTGCCGAGACGTAAACTACGGATGACTAATCCGATATATACACGCAAACGGAGCATCAATATTTTTTATTTGCCTTTTTCTCCATGTAGGACGAGGAATGTACTATGGATCTTATATATTTATAGAAACATGAAACATCGGAATCATCCTACTCTTCACAGTGATAGCCACCGCATTTATAGGTTATGTTCTCCCATGAGGACAAATATCA…	798		8 KB	Eukaryota; Metazoa; Chordata; Craniata; Vertebrata; Euteleostomi; Mammalia; Eutheria; Euarchontoglires; Glires; Rodentia; Myomorpha; Muroidea; Muridae; Murinae; Praomys	Cote d'Ivoire				CIV0068		1
EU740866	Praomys rostratus-EU740866	Praomys rostratus	0.378	EU740866.1	West African Praomys	Praomys rostratus voucher CIV0970 cytochrome b (cytb) gene, partial cds; mitochondrial	Vertebrate Mitochondrial	244.406	DNA	Praomys rostratus	CYTB	>Praomys rostratus-EU740866	ACCCACCCACTATTCAAAATTATTAACCACTCTTTCATTGACCTACCTGCCCCTTCAAATATTTCATCATGATGAAACTTCGGCTCACTACTAGGAATTTGCCTAATAATCCAAATCATCACAGGCCTCTTTCTAGCAATACACTACACATCAGATACAATAACAGCATTTTCATCAGTAACACATATCTGCCGAGACGTAAACTACGGGTGACTAATCCGATATATACACGCAAACGGAGCATCAATATTTTTTATTTGCCTTTTTCTCCATGTAGGACGAGGAATGTACTACGGATCTTATATATTTATAGAAACATGAAACATCGGAATCATCCTACTCTTCACAGTTATAGCCACCGCATTTATAGGCTATGTTCTCCCATGAGGACAAATATCA…	798		8 KB	Eukaryota; Metazoa; Chordata; Craniata; Vertebrata; Euteleostomi; Mammalia; Eutheria; Euarchontoglires; Glires; Rodentia; Myomorpha; Muroidea; Muridae; Murinae; Praomys	Cote d'Ivoire				CIV0970		1
EU740867	Praomys rostratus-EU740867	Praomys rostratus	0.381	EU740867.1	West African Praomys	Praomys rostratus voucher CIV0989 cytochrome b (cytb) gene, partial cds; mitochondrial	Vertebrate Mitochondrial	244.416	DNA	Praomys rostratus	CYTB	>Praomys rostratus-EU740867	ACCCACCCACTATTCAAAATTATTAACCACTCTTTCATTGACCTACCTGCCCCTTCAAATATTTCATCATGATGAAACTTCGGCTCACTACTAGGAATTTGCCTAATAATCCAAATCATCACAGGCCTCTTTCTAGCAATACACTACACATCAGATACAATAACAGCATTTTCATCAGTAACACATATCTGCCGAGACGTAAACTACGGGTGACTAATCCGATATATACACGCAAACGGAGCATCAATATTTTTTATTTGCCTTTTTCTCCATGTAGGACGAGGGATGTACTACGGATCTTATATATTTATAGAAACATGAAACATCGGAATCATCCTACTATTCACAGTTATAGCCACCGCATTTATAGGCTATGTTCTCCCATGAGGACAAATATCA…	798		8 KB	Eukaryota; Metazoa; Chordata; Craniata; Vertebrata; Euteleostomi; Mammalia; Eutheria; Euarchontoglires; Glires; Rodentia; Myomorpha; Muroidea; Muridae; Murinae; Praomys	Cote d'Ivoire				CIV0989		1
EU740868	Praomys rostratus-EU740868	Praomys rostratus	0.381	EU740868.1	West African Praomys	Praomys rostratus voucher CIV1028 cytochrome b (cytb) gene, partial cds; mitochondrial	Vertebrate Mitochondrial	244.416	DNA	Praomys rostratus	CYTB	>Praomys rostratus-EU740868	ACCCACCCACTATTCAAAATTATTAACCACTCTTTCATTGACCTACCTGCCCCTTCAAATATTTCATCATGATGAAACTTCGGCTCACTACTAGGAATTTGCCTAATAATCCAAATCATCACAGGCCTCTTTCTAGCAATACACTACACATCAGATACAATAACAGCATTTTCATCAGTAACACATATCTGCCGAGACGTAAACTACGGGTGACTAATCCGATATATACACGCAAACGGAGCATCAATATTTTTTATTTGCCTTTTTCTCCATGTAGGACGAGGGATGTACTACGGATCTTATATATTTATAGAAACATGAAACATCGGAATCATCCTACTATTCACAGTTATAGCCACCGCATTTATAGGCTATGTTCTCCCATGAGGACAAATATCA…	798		8 KB	Eukaryota; Metazoa; Chordata; Craniata; Vertebrata; Euteleostomi; Mammalia; Eutheria; Euarchontoglires; Glires; Rodentia; Myomorpha; Muroidea; Muridae; Murinae; Praomys	Cote d'Ivoire				CIV1028		1
EU740869	Praomys rostratus-EU740869	Praomys rostratus	0.377	EU740869.1	West African Praomys	Praomys rostratus voucher CIV1151 cytochrome b (cytb) gene, partial cds; mitochondrial	Vertebrate Mitochondrial	244.421	DNA	Praomys rostratus	CYTB	>Praomys rostratus-EU740869	ACCCACCCACTATTCAAAATTATTAACCACTCTTTCATTGACCTACCTGCCCCTTCAAATATTTCATCATGATGAAACTTCGGCTCACTACTAGGAATTTGCCTAATAATCCAAATCATCACAGGTCTCTTTCTAGCAATACACTACACATCAGACACAATAACAGCATTTTCATCAGTAACACATATCTGCCGAGACGTAAACTACGGATGACTAATCCGATATATACATGCAAACGGAGCATCAATATTTTTTATTTGCCTTTTTCTCCATGTAGGACGAGGAATGTACTATGGATCTTATATATTTATAGAAACATGAAACATCGGAATCATCCTACTCTTCACAGTTATAGCCACCGCATTCATAGGCTATGTTCTCCCATGAGGACAAATATCA…	798		8 KB	Eukaryota; Metazoa; Chordata; Craniata; Vertebrata; Euteleostomi; Mammalia; Eutheria; Euarchontoglires; Glires; Rodentia; Myomorpha; Muroidea; Muridae; Murinae; Praomys	Cote d'Ivoire				CIV1151		1
EU740870	Praomys rostratus-EU740870	Praomys rostratus	0.375	EU740870.1	West African Praomys	Praomys rostratus voucher CIV1192 cytochrome b (cytb) gene, partial cds; mitochondrial	Vertebrate Mitochondrial	244.451	DNA	Praomys rostratus	CYTB	>Praomys rostratus-EU740870	ACCCACCCACTATTCAAAATTATTAACCACTCTTTCATTGACCTACCTGCCCCTTCAAATATTTCATCATGATGAAACTTCGGCTCACTACTAGGAATTTGCCTAATAATCCAAATCATCACAGGTCTCTTTCTAGCAATACACTACACATCAGACACAATAACAGCATTTTCATCAGTAACACATATCTGCCGAGACGTAAACTACGGATGACTAATCCGATATATACATGCAAACGGAGCATCAATATTTTTTATTTGCCTTTTTCTTCATGTAGGACGAGGAATGTACTATGGATCTTATATATTTATAGAAACATGAAACATCGGAATCATCCTACTCTTCACAGTTATAGCCACCGCATTCATAGGCTATGTTCTCCCATGAGGACAAATATCA…	798		8 KB	Eukaryota; Metazoa; Chordata; Craniata; Vertebrata; Euteleostomi; Mammalia; Eutheria; Euarchontoglires; Glires; Rodentia; Myomorpha; Muroidea; Muridae; Murinae; Praomys	Cote d'Ivoire				CIV1192		1
EU740871	Praomys rostratus-EU740871	Praomys rostratus	0.383	EU740871.1	West African Praomys	Praomys rostratus voucher CIV1212 cytochrome b (cytb) gene, partial cds; mitochondrial	Vertebrate Mitochondrial	244.386	DNA	Praomys rostratus	CYTB	>Praomys rostratus-EU740871	ACCCACCCACTATTCAAAATTATTAACCACTCTTTCATTGACCTACCTGCCCCTTCAAATATTTCATCATGATGAAACTTCGGCTCACTACTAGGAATTTGCCTAATAATCCAAATCATCACAGGCCTCTTTCTAGCAATACACTACACATCAGACACAATAACAGCATTCTCATCAGTAACACATATCTGCCGAGACGTAAACTACGGATGACTAATCCGATATATACACGCAAACGGAGCATCAATATTTTTTATTTGCCTTTTTCTCCATGTAGGACGAGGAATGTACTATGGATCTTATATATTTATAGAAACATGAAACATCGGAATCATCCTACTCTTCACAGTGATAGCCACCGCATTTATAGGTTATGTTCTCCCATGAGGACAAATATCA…	798		8 KB	Eukaryota; Metazoa; Chordata; Craniata; Vertebrata; Euteleostomi; Mammalia; Eutheria; Euarchontoglires; Glires; Rodentia; Myomorpha; Muroidea; Muridae; Murinae; Praomys	Cote d'Ivoire				CIV1212		1
EU740872	Praomys rostratus-EU740872	Praomys rostratus	0.385	EU740872.1	West African Praomys	Praomys rostratus voucher CIV1218 cytochrome b (cytb) gene, partial cds; mitochondrial	Vertebrate Mitochondrial	244.371	DNA	Praomys rostratus	CYTB	>Praomys rostratus-EU740872	ACCCACCCACTATTCAAAATTATTAACCACTCTTTCATTGACCTACCTGCCCCTTCAAATATTTCATCATGATGAAACTTCGGCTCACTACTAGGAATTTGCCTAATAATCCAAATCATCACAGGCCTCTTTCTAGCAATACACTACACATCAGACACAATAACAGCATTCTCATCAGTAACACATATCTGCCGAGACGTAAACTACGGATGACTAATCCGATATATACACGCAAACGGAGCATCAATATTTTTTATTTGCCTTTTTCTCCATGTAGGACGAGGAATGTACTATGGATCTTATATATTTATAGAAACATGAAACATCGGAATCATCCTACTCTTCACAGTGATAGCCACCGCATTTATAGGTTATGTTCTCCCATGAGGACAAATATCA…	798		8 KB	Eukaryota; Metazoa; Chordata; Craniata; Vertebrata; Euteleostomi; Mammalia; Eutheria; Euarchontoglires; Glires; Rodentia; Myomorpha; Muroidea; Muridae; Murinae; Praomys	Cote d'Ivoire				CIV1218		1
EU740873	Praomys rostratus-EU740873	Praomys rostratus	0.378	EU740873.1	West African Praomys	Praomys rostratus voucher CIV1327 cytochrome b (cytb) gene, partial cds; mitochondrial	Vertebrate Mitochondrial	244.406	DNA	Praomys rostratus	CYTB	>Praomys rostratus-EU740873	ACCCACCCACTATTCAAAATTATTAACCACTCTTTCATTGACCTACCTGCCCCTTCAAATATTTCATCATGATGAAACTTCGGCTCACTACTAGGAATTTGCCTAATAATCCAAATCATCACAGGCCTCTTTCTAGCAATACACTACACATCAGATACAATAACAGCATTTTCATCAGTAACACATATCTGCCGAGACGTAAACTACGGGTGACTAATCCGATATATACACGCAAACGGAGCATCAATATTTTTTATTTGCCTTTTTCTCCATGTAGGACGAGGAATGTACTACGGATCTTATATATTTATAGAAACATGAAACATCGGAATCATCCTACTCTTCACAGTTATAGCCACCGCATTTATAGGCTATGTTCTCCCATGAGGACAAATATCA…	798		8 KB	Eukaryota; Metazoa; Chordata; Craniata; Vertebrata; Euteleostomi; Mammalia; Eutheria; Euarchontoglires; Glires; Rodentia; Myomorpha; Muroidea; Muridae; Murinae; Praomys	Cote d'Ivoire				CIV1327		1
EU740874	Praomys rostratus-EU740874	Praomys rostratus	0.378	EU740874.1	West African Praomys	Praomys rostratus voucher CIV1330 cytochrome b (cytb) gene, partial cds; mitochondrial	Vertebrate Mitochondrial	244.406	DNA	Praomys rostratus	CYTB	>Praomys rostratus-EU740874	ACCCACCCACTATTCAAAATTATTAACCACTCTTTCATTGACCTACCTGCCCCTTCAAATATTTCATCATGATGAAACTTCGGCTCACTACTAGGAATTTGCCTAATAATCCAAATCATCACAGGCCTCTTTCTAGCAATACACTACACATCAGATACAATAACAGCATTTTCATCAGTAACACATATCTGCCGAGACGTAAACTACGGGTGACTAATCCGATATATACACGCAAACGGAGCATCAATATTTTTTATTTGCCTTTTTCTCCATGTAGGACGAGGAATGTACTACGGATCTTATATATTTATAGAAACATGAAACATCGGAATCATCCTACTCTTCACAGTTATAGCCACCGCATTTATAGGCTATGTTCTCCCATGAGGACAAATATCA…	798		8 KB	Eukaryota; Metazoa; Chordata; Craniata; Vertebrata; Euteleostomi; Mammalia; Eutheria; Euarchontoglires; Glires; Rodentia; Myomorpha; Muroidea; Muridae; Murinae; Praomys	Cote d'Ivoire				CIV1330		1
EU740875	Praomys rostratus-EU740875	Praomys rostratus	0.382	EU740875.1	West African Praomys	Praomys rostratus voucher CIV1332 cytochrome b (cytb) gene, partial cds; mitochondrial	Vertebrate Mitochondrial	244.392	DNA	Praomys rostratus	CYTB	>Praomys rostratus-EU740875	ACCCACCCACTATTCAAAATTATTAACCACTCTTTCATTGACCTACCTGCCCCTTCAAATATTTCATCATGATGAAACTTCGGCTCACTACTAGGAATTTGCCTAATAATCCAAATCATCACAGGCCTCTTTCTAGCAATACACTACACATCAGATACAATAACAGCATTTTCATCAGTAACACATATCTGCCGAGACGTAAACTACGGGTGACTAATCCGATATATACACGCAAACGGAGCATCAATATTTTTTATTTGCCTTTTTCTCCATGTAGGACGAGGGATGTACTACGGATCTTATATATTTATAGAAACATGAAACATCGGAATCATCCTACTCTTCACAGTTATAGCCACCGCATTTATAGGCTATGTTCTCCCATGAGGACAAATATCA…	798		8 KB	Eukaryota; Metazoa; Chordata; Craniata; Vertebrata; Euteleostomi; Mammalia; Eutheria; Euarchontoglires; Glires; Rodentia; Myomorpha; Muroidea; Muridae; Murinae; Praomys	Cote d'Ivoire				CIV1332		1
EU740876	Praomys rostratus-EU740876	Praomys rostratus	0.375	EU740876.1	West African Praomys	Praomys rostratus voucher CIV0333 cytochrome b (cytb) gene, partial cds; mitochondrial	Vertebrate Mitochondrial	244.429	DNA	Praomys rostratus	CYTB	>Praomys rostratus-EU740876	ACCCACCCACTATTCAAAATTATTAACCACTCTTTCATTGACCTACCTGCCCCTTCAAATATTTCATCATGATGAAACTTCGGCTCACTACTAGGAATTTGCCTAATAATCCAAATCATCACAGGTCTCTTTCTAGCAATACACTACACATCAGACACAATAACAGCATTTTCATCAGTAACACATATCTGCCGAGACGTAAACTACGGATGACTAATCCGATATATACATGCAAACGGAGCATCAATATTTTTTATTTGCCTTTTTCTCCATGTAGGACGAGGAATGTACTATGGATCTTATATATTTATAGAAACATGAAACATCGGAATCATCCTACTCTTCACAGTTATAGCCACCGCATTCATAGGCTATGTTCTCCCATGAGGACAAATATCA…	798		8 KB	Eukaryota; Metazoa; Chordata; Craniata; Vertebrata; Euteleostomi; Mammalia; Eutheria; Euarchontoglires; Glires; Rodentia; Myomorpha; Muroidea; Muridae; Murinae; Praomys	Cote d'Ivoire				CIV0333		1
EU740877	Praomys rostratus-EU740877	Praomys rostratus	0.375	EU740877.1	West African Praomys	Praomys rostratus voucher CIV0371 cytochrome b (cytb) gene, partial cds; mitochondrial	Vertebrate Mitochondrial	244.429	DNA	Praomys rostratus	CYTB	>Praomys rostratus-EU740877	ACCCACCCACTATTCAAAATTATTAACCACTCTTTCATTGACCTACCTGCCCCTTCAAATATTTCATCATGATGAAACTTCGGCTCACTACTAGGAATTTGCCTAATAATCCAAATCATCACAGGTCTCTTTCTAGCAATACACTACACATCAGACACAATAACAGCATTTTCATCAGTAACACATATCTGCCGAGACGTAAACTACGGATGACTAATCCGATATATACATGCAAACGGAGCATCAATATTTTTTATTTGCCTTTTTCTCCATGTAGGACGAGGAATGTACTATGGATCTTATATATTTATAGAAACATGAAACATCGGAATCATCCTACTCTTCACAGTTATAGCCACCGCATTCATAGGCTATGTTCTCCCATGAGGACAAATATCA…	798		8 KB	Eukaryota; Metazoa; Chordata; Craniata; Vertebrata; Euteleostomi; Mammalia; Eutheria; Euarchontoglires; Glires; Rodentia; Myomorpha; Muroidea; Muridae; Murinae; Praomys	Cote d'Ivoire				CIV0371		1
EU740878	Praomys rostratus-EU740878	Praomys rostratus	0.375	EU740878.1	West African Praomys	Praomys rostratus voucher CIV0372 cytochrome b (cytb) gene, partial cds; mitochondrial	Vertebrate Mitochondrial	244.429	DNA	Praomys rostratus	CYTB	>Praomys rostratus-EU740878	ACCCACCCACTATTCAAAATTATTAACCACTCTTTCATTGACCTACCTGCCCCTTCAAATATTTCATCATGATGAAACTTCGGCTCACTACTAGGAATTTGCCTAATAATCCAAATCATCACAGGTCTCTTTCTAGCAATACACTACACATCAGACACAATAACAGCATTTTCATCAGTAACACATATCTGCCGAGACGTAAACTACGGATGACTAATCCGATATATACATGCAAACGGAGCATCAATATTTTTTATTTGCCTTTTTCTCCATGTAGGACGAGGAATGTACTATGGATCTTATATATTTATAGAAACATGAAACATCGGAATCATCCTACTCTTCACAGTTATAGCCACCGCATTCATAGGCTATGTTCTCCCATGAGGACAAATATCA…	798		8 KB	Eukaryota; Metazoa; Chordata; Craniata; Vertebrata; Euteleostomi; Mammalia; Eutheria; Euarchontoglires; Glires; Rodentia; Myomorpha; Muroidea; Muridae; Murinae; Praomys	Cote d'Ivoire				CIV0372		1
EU740879	Praomys rostratus-EU740879	Praomys rostratus	0.377	EU740879.1	West African Praomys	Praomys rostratus voucher CIV0426 cytochrome b (cytb) gene, partial cds; mitochondrial	Vertebrate Mitochondrial	244.412	DNA	Praomys rostratus	CYTB	>Praomys rostratus-EU740879	ACCCACCCACTATTCAAAATTATTAACCACTCTTTCATTGACCTACCTGCCCCTTCAAATATTTCATCATGATGAAACTTCGGCTCACTACTAGGAATTTGCCTAATAATCCAAATCATCACAGGTCTCTTTCTAGCAATACACTACACATCAGACACAATAACAGCATTTTCATCAGTAACACATATCTGCCGAGACGTAAATTACGGATGACTAATCCGATATATACATGCAAACGGAGCATCAATATTTTTTATTTGCCTTTTTCTCCATGTAGGACGAGGAATGTACTATGGATCTTATATATTTATAGAAACATGAAACATCGGAATCATCCTACTCTTCACAGTTATAGCCACCGCATTCATAGGCTATGTTCTCCCATGAGGACAAATATCA…	798		8 KB	Eukaryota; Metazoa; Chordata; Craniata; Vertebrata; Euteleostomi; Mammalia; Eutheria; Euarchontoglires; Glires; Rodentia; Myomorpha; Muroidea; Muridae; Murinae; Praomys	Cote d'Ivoire				CIV0426		1
EU740880	Praomys rostratus-EU740880	Praomys rostratus	0.376	EU740880.1	West African Praomys	Praomys rostratus voucher CIV0432 cytochrome b (cytb) gene, partial cds; mitochondrial	Vertebrate Mitochondrial	244.436	DNA	Praomys rostratus	CYTB	>Praomys rostratus-EU740880	ACCCACCCACTATTCAAAATTATTAACCACTCTTTCATTGACCTACCTGCCCCTTCAAATATTTCATCATGATGAAACTTCGGCTCACTACTAGGAATTTGCCTAATAATCCAAATCATCACAGGTCTCTTTCTAGCAATACACTACACATCAGACACAATAACAGCATTTTCATCAGTAACACATATCTGCCGAGACGTAAATTACGGATGACTAATCCGATATATACATGCAAACGGAGCATCAATATTTTTTATTTGCCTTTTTCTCCATGTAGGACGAGGAATGTACTATGGATCTTATATATTTATAGAAACATGAAACATCGGAATCATCCTACTCTTCACAGTTATAGCCACCGCATTCATAGGCTATGTTCTCCCATGAGGACAAATATCA…	798		8 KB	Eukaryota; Metazoa; Chordata; Craniata; Vertebrata; Euteleostomi; Mammalia; Eutheria; Euarchontoglires; Glires; Rodentia; Myomorpha; Muroidea; Muridae; Murinae; Praomys	Cote d'Ivoire				CIV0432		1
EU740881	Praomys rostratus-EU740881	Praomys rostratus	0.383	EU740881.1	West African Praomys	Praomys rostratus voucher CIV0475 cytochrome b (cytb) gene, partial cds; mitochondrial	Vertebrate Mitochondrial	244.377	DNA	Praomys rostratus	CYTB	>Praomys rostratus-EU740881	ACCCACCCACTATTCAAAATTATTAACCACTCTTTCATTGACCTACCTGCCCCTTCAAATATTTCATCATGATGAAACTTCGGCTCACTACTAGGAATTTGCCTAATAATCCAAATCATCACAGGCCTCTTTCTAGCAATACACTACACATCAGATACAATAACAGCATTTTCATCAGTAACACATATCTGCCGAGACGTAAACTACGGGTGACTAATCCGATATATACACGCAAACGGAGCATCAATATTTTTTATTTGCCTTTTTCTCCATGTAGGACGAGGGATGTACTACGGATCTTATATATTTATAGAAACATGAAACATCGGAATCATCCTACTCTTCACAGTTATAGCCACCGCATTTATAGGCTATGTTCTCCCATGAGGACAAATATCA…	798		8 KB	Eukaryota; Metazoa; Chordata; Craniata; Vertebrata; Euteleostomi; Mammalia; Eutheria; Euarchontoglires; Glires; Rodentia; Myomorpha; Muroidea; Muridae; Murinae; Praomys	Cote d'Ivoire				CIV0475		1
EU740882	Praomys rostratus-EU740882	Praomys rostratus	0.381	EU740882.1	West African Praomys	Praomys rostratus voucher CIV0705 cytochrome b (cytb) gene, partial cds; mitochondrial	Vertebrate Mitochondrial	244.398	DNA	Praomys rostratus	CYTB	>Praomys rostratus-EU740882	ACCCACCCACTATTCAAAATTATTAACCACTCTTTCATTGACCTACCTGCCCCTTCAAATATTTCATCATGATGAAACTTCGGCTCACTACTAGGAATTTGCCTAATAATCCAAATCATCACAGGCCTCTTTCTAGCAATACACTACACATCAGATACAATAACAGCATTTTCATCAGTAACACATATCTGCCGAGACGTAAACTACGGGTGACTAATCCGATATATACACGCAAACGGAGCATCAATATTTTTTATTTGCCTTTTTCTCCATGTAGGACGAGGGATGTACTACGGATCTTATATATTTATAGAAACATGAAACATCGGAATCATCCTACTCTTCACAGTTATAGCCACCGCATTTATAGGCTATGTTCTCCCATGAGGACAAATATCA…	798		8 KB	Eukaryota; Metazoa; Chordata; Craniata; Vertebrata; Euteleostomi; Mammalia; Eutheria; Euarchontoglires; Glires; Rodentia; Myomorpha; Muroidea; Muridae; Murinae; Praomys	Cote d'Ivoire				CIV0705		1
EU740883	Praomys rostratus-EU740883	Praomys rostratus	0.377	EU740883.1	West African Praomys	Praomys rostratus voucher AKB046 cytochrome b (cytb) gene, partial cds; mitochondrial	Vertebrate Mitochondrial	244.439	DNA	Praomys rostratus	CYTB	>Praomys rostratus-EU740883	ACCCACCCACTATTCAAAATTATTAACCACTCTTTCATTGACCTACCTGCCCCTTCAAATATTTCATCATGATGAAACTTCGGCTCACTACTAGGAATTTGCCTAATAATCCAAATCATCACAGGCCTCTTTCTAGCAATACACTACACATCAGACACAATAACAGCATTTTCATCAGTAACACATATCTGCCGAGACGTAAACTACGGATGACTAATCCGATATATACACGCAAACGGAGCATCAATATTTTTTATTTGCCTTTTTCTCCATGTAGGACGAGGAATGTACTATGGATCTTATATATTTATAGAAACATGAAACATCGGAATCATCCTACTCTTCACAGTGATAGCCACCGCATTTATAGGCTATGTTCTCCCATGAGGACAAATATCA…	798		8 KB	Eukaryota; Metazoa; Chordata; Craniata; Vertebrata; Euteleostomi; Mammalia; Eutheria; Euarchontoglires; Glires; Rodentia; Myomorpha; Muroidea; Muridae; Murinae; Praomys	Cote d'Ivoire				AKB046		1
EU740884	Praomys rostratus-EU740884	Praomys rostratus	0.382	EU740884.1	West African Praomys	Praomys rostratus voucher AKB055 cytochrome b (cytb) gene, partial cds; mitochondrial	Vertebrate Mitochondrial	244.37	DNA	Praomys rostratus	CYTB	>Praomys rostratus-EU740884	ACCCACCCACTATTCAAAATTATTAACCACTCTTTCATTGACCTACCTGCCCCTTCAAATATTTCATCATGATGAAACTTCGGCTCACTACTAGGAATTTGCCTAATAATCCAAATCATCACAGGCCTCTTTCTAGCAATACACTACACATCAGACACAATAACAGCATTCTCATCAGTAACACATATCTGCCGAGACGTAAACTACGGATGACTAATCCGATATATACACGCAAACGGAGCATCAATATTTTTTATTTGCCTTTTTCTCCATGTAGGACGAGGAATGTACTATGGATCTTATATATTTATAGAAACATGAAACATCGGAATCATCCTACTCTTCACAGTGATAGCCACCGCATTTATAGGTTATGTTCTCCCATGAGGACAAATATCA…	798		8 KB	Eukaryota; Metazoa; Chordata; Craniata; Vertebrata; Euteleostomi; Mammalia; Eutheria; Euarchontoglires; Glires; Rodentia; Myomorpha; Muroidea; Muridae; Murinae; Praomys	Cote d'Ivoire				AKB055		1
EU740885	Praomys rostratus-EU740885	Praomys rostratus	0.377	EU740885.1	West African Praomys	Praomys rostratus voucher AKB071 cytochrome b (cytb) gene, partial cds; mitochondrial	Vertebrate Mitochondrial	244.439	DNA	Praomys rostratus	CYTB	>Praomys rostratus-EU740885	ACCCACCCACTATTCAAAATTATTAACCACTCTTTCATTGACCTACCTGCCCCTTCAAATATTTCATCATGATGAAACTTCGGCTCACTACTAGGAATTTGCCTAATAATCCAAATCATCACAGGCCTCTTTCTAGCAATACACTACACATCAGACACAATAACAGCATTTTCATCAGTAACACATATCTGCCGAGACGTAAACTACGGATGACTAATCCGATATATACACGCAAACGGAGCATCAATATTTTTCATTTGCCTTTTTCTACATGTAGGACGAGGAATGTACTATGGATCTTATATATTTATAGAAACATGAAACATCGGAATCATCCTACTCTTCACAGTGATAGCCACCGCATTTATAGGCTATGTTCTCCCATGAGGACAAATATCA…	798		8 KB	Eukaryota; Metazoa; Chordata; Craniata; Vertebrata; Euteleostomi; Mammalia; Eutheria; Euarchontoglires; Glires; Rodentia; Myomorpha; Muroidea; Muridae; Murinae; Praomys	Cote d'Ivoire				AKB071		1
EU740886	Praomys rostratus-EU740886	Praomys rostratus	0.382	EU740886.1	West African Praomys	Praomys rostratus voucher AKB135 cytochrome b (cytb) gene, partial cds; mitochondrial	Vertebrate Mitochondrial	244.37	DNA	Praomys rostratus	CYTB	>Praomys rostratus-EU740886	ACCCACCCACTATTCAAAATTATTAACCACTCTTTCATTGACCTACCTGCCCCTTCAAATATTTCATCATGATGAAACTTCGGCTCACTACTAGGAATTTGCCTAATAATCCAAATCATCACAGGCCTCTTTCTAGCAATACACTACACATCAGACACAATAACAGCATTTTCATCAGTAACACATATCTGCCGAGACGTAAACTACGGATGACTAATCCGATATATACACGCAAACGGAGCATCAATATTTTTTATTTGCCTTTTTCTCCATGTAGGACGAGGAATGTACTATGGATCTTATATATTTATAGAAACATGAAACATCGGAATCATCCTACTCTTCACAGTGATAGCCACCGCATTTATAGGCTATGTTCTCCCATGAGGACAAATATCA…	798		8 KB	Eukaryota; Metazoa; Chordata; Craniata; Vertebrata; Euteleostomi; Mammalia; Eutheria; Euarchontoglires; Glires; Rodentia; Myomorpha; Muroidea; Muridae; Murinae; Praomys	Cote d'Ivoire				AKB135		1
EU740887	Praomys rostratus-EU740887	Praomys rostratus	0.38	EU740887.1	West African Praomys	Praomys rostratus voucher AKB174 cytochrome b (cytb) gene, partial cds; mitochondrial	Vertebrate Mitochondrial	244.409	DNA	Praomys rostratus	CYTB	>Praomys rostratus-EU740887	ACCCACCCACTATTCAAAATTATTAACCACTCTTTCATTGACCTACCTGCCCCTTCAAATATTTCATCATGATGAAACTTCGGCTCACTACTAGGAATTTGCCTAATAATCCAAATCATCACAGGCCTCTTTCTAGCAATACACTACACATCAGACACAATAACAGCATTTTCATCAGTAACACATATCTGCCGAGACGTAAACTACGGATGACTAATCCGATATATACACGCAAACGGAGCATCAATATTTTTCATTTGCCTTTTTCTACATGTAGGACGAGGAATGTACTATGGATCTTATATATTTATAGAAACATGAAACATCGGAATCATCCTACTCTTCACAGTGATAGCCACCGCATTTATAGGCTATGTTCTCCCATGAGGACAAATATCA…	798		8 KB	Eukaryota; Metazoa; Chordata; Craniata; Vertebrata; Euteleostomi; Mammalia; Eutheria; Euarchontoglires; Glires; Rodentia; Myomorpha; Muroidea; Muridae; Murinae; Praomys	Cote d'Ivoire				AKB174		1
EU740888	Praomys rostratus-EU740888	Praomys rostratus	0.382	EU740888.1	West African Praomys	Praomys rostratus voucher AKB182 cytochrome b (cytb) gene, partial cds; mitochondrial	Vertebrate Mitochondrial	244.401	DNA	Praomys rostratus	CYTB	>Praomys rostratus-EU740888	ACCCACCCACTATTCAAAATTATTAACCACTCTTTCATTGACCTACCTGCCCCTTCAAATATTTCATCATGATGAAACTTCGGCTCACTACTAGGAATTTGCCTAATAATCCAAATCATTACAGGCCTCTTTCTAGCAATACACTACACATCAGACACAATAACAGCATTTTCATCAGTAACACATATCTGCCGAGACGTAAACTACGGATGACTAATCCGATATATACACGCAAACGGAGCATCAATATTTTTTATTTGCCTTTTTCTCCATGTAGGACGAGGAATGTACTATGGATCTTATATATTCATAGAAACATGAAACATCGGAATCATCCTACTCTTCACAGTGATAGCCACCGCATTTATAGGCTATGTTCTCCCATGAGGACAAATATCA…	798		8 KB	Eukaryota; Metazoa; Chordata; Craniata; Vertebrata; Euteleostomi; Mammalia; Eutheria; Euarchontoglires; Glires; Rodentia; Myomorpha; Muroidea; Muridae; Murinae; Praomys	Cote d'Ivoire				AKB182		1
EU740889	Praomys rostratus-EU740889	Praomys rostratus	0.376	EU740889.1	West African Praomys	Praomys rostratus voucher AKB186 cytochrome b (cytb) gene, partial cds; mitochondrial	Vertebrate Mitochondrial	244.454	DNA	Praomys rostratus	CYTB	>Praomys rostratus-EU740889	ACCCACCCACTATTCAAAATTATTAACCACTCTTTCATTGACCTACCTGCCCCTTCAAATATTTCATCATGATGAAACTTCGGCTCACTACTAGGAATTTGCCTAATAATCCAAATCATCACAGGCCTCTTTCTAGCAATACACTACACATCAGACACAATAACAGCATTTTCATCAGTAACACATATCTGCCGAGACGTAAACTACGGATGACTAATCCGATATATACACGCAAACGGAGCATCAATATTTTTCATTTGCCTTTTTCTACATGTAGGACGAGGAATGTACTATGGATCTTATATATTTATAGAAACATGAAACATCGGAATCATCCTACTCTTCACAGTGATAGCCACCGCATTTATAGGCTATGTTCTCCCATGAGGACAAATATCA…	798		8 KB	Eukaryota; Metazoa; Chordata; Craniata; Vertebrata; Euteleostomi; Mammalia; Eutheria; Euarchontoglires; Glires; Rodentia; Myomorpha; Muroidea; Muridae; Murinae; Praomys	Cote d'Ivoire				AKB186		1
EU740890	Praomys rostratus-EU740890	Praomys rostratus	0.38	EU740890.1	West African Praomys	Praomys rostratus voucher AKB298 cytochrome b (cytb) gene, partial cds; mitochondrial	Vertebrate Mitochondrial	244.431	DNA	Praomys rostratus	CYTB	>Praomys rostratus-EU740890	ACCCACCCACTATTCAAAATTATTAACCACTCTTTCATTGACCTACCTGCCCCTTCAAATATTTCATCATGATGAAACTTCGGCTCACTACTAGGAATTTGCCTAATAATCCAAATCATTACAGGCCTCTTTCTAGCAATACACTACACATCAGACACAATAACAGCATTTTCATCAGTAACACATATCTGCCGAGACGTAAACTACGGATGACTAATCCGATATATACACGCAAACGGAGCATCAATATTTTTTATTTGCCTTTTTCTCCATGTAGGACGAGGAATGTACTATGGATCTTATATATTTATAGAAACATGAAACATCGGAATCATCCTACTCTTCACAGTGATAGCCACCGCATTTATAGGCTATGTTCTCCCATGAGGACAAATATCA…	798		8 KB	Eukaryota; Metazoa; Chordata; Craniata; Vertebrata; Euteleostomi; Mammalia; Eutheria; Euarchontoglires; Glires; Rodentia; Myomorpha; Muroidea; Muridae; Murinae; Praomys	Cote d'Ivoire				AKB298		1
EU740891	Praomys rostratus-EU740891	Praomys rostratus	0.381	EU740891.1	West African Praomys	Praomys rostratus voucher AKB319 cytochrome b (cytb) gene, partial cds; mitochondrial	Vertebrate Mitochondrial	244.416	DNA	Praomys rostratus	CYTB	>Praomys rostratus-EU740891	ACCCACCCACTATTCAAAATTATTAACCACTCTTTCATTGACCTACCTGCCCCTTCAAATATTTCATCATGATGAAACTTCGGCTCACTACTAGGAATTTGCCTAATAATCCAAATCATTACAGGCCTCTTTCTAGCAATACACTACACATCAGACACAATAACAGCATTTTCATCAGTAACACATATCTGCCGAGACGTAAACTACGGATGACTAATCCGATATATACACGCAAACGGAGCATCAATATTTTTTATTTGCCTTTTTCTCCATGTAGGACGAGGAATGTACTATGGATCTTATATATTTATAGAAACATGAAACATCGGAATCATCCTACTCTTCACAGTGATAGCCACCGCATTTATAGGCTATGTTCTCCCATGAGGACAAATATCA…	798		8 KB	Eukaryota; Metazoa; Chordata; Craniata; Vertebrata; Euteleostomi; Mammalia; Eutheria; Euarchontoglires; Glires; Rodentia; Myomorpha; Muroidea; Muridae; Murinae; Praomys	Cote d'Ivoire				AKB319		1
EU740892	Praomys rostratus-EU740892	Praomys rostratus	0.383	EU740892.1	West African Praomys	Praomys rostratus voucher AKB759 cytochrome b (cytb) gene, partial cds; mitochondrial	Vertebrate Mitochondrial	244.408	DNA	Praomys rostratus	CYTB	>Praomys rostratus-EU740892	ACCCACCCACTATTCAAAATTATTAACCACTCTTTCATTGACCTACCTGCCCCTTCAAATATTTCATCATGATGAAACTTCGGCTCACTACTAGGAATTTGCCTAATAATCCAAATCATCACAGGCCTCTTTCTAGCAATACACTACACATCAGATACAATAACAGCATTTTCATCAGTAACACATATCTGCCGAGACGTAAACTACGGGTGACTAATCCGATATATACACGCAAACGGAGCATCAATATTTTTTATTTGCCTTTTTCTCCATGTAGGACGAGGGATGTACTACGGATCTTATATATTTATAGAAACATGAAACATCGGAATCATCCTACTCTTCACAGTTATAGCCACCGCATTTATAGGCTATGTTCTCCCATGAGGACAAATATCA…	798		8 KB	Eukaryota; Metazoa; Chordata; Craniata; Vertebrata; Euteleostomi; Mammalia; Eutheria; Euarchontoglires; Glires; Rodentia; Myomorpha; Muroidea; Muridae; Murinae; Praomys	Cote d'Ivoire				AKB759		1
EU740893	Praomys rostratus-EU740893	Praomys rostratus	0.383	EU740893.1	West African Praomys	Praomys rostratus voucher AKB760 cytochrome b (cytb) gene, partial cds; mitochondrial	Vertebrate Mitochondrial	244.377	DNA	Praomys rostratus	CYTB	>Praomys rostratus-EU740893	ACCCACCCACTATTCAAAATTATTAACCACTCTTTCATTGACCTACCTGCCCCTTCAAATATTTCATCATGATGAAACTTCGGCTCACTACTAGGAATTTGCCTAATAATCCAAATCATCACAGGCCTCTTTCTAGCAATACACTACACATCAGATACAATAACAGCATTTTCATCAGTAACACATATCTGCCGAGACGTAAACTACGGGTGACTAATCCGATATACACACGCAAACGGAGCATCAATATTTTTTATTTGCCTTTTTCTCCATGTAGGACGAGGGATGTACTACGGATCTTATATATTTATAGAAACATGAAACATCGGAATCATCCTACTCTTCACAGTTATAGCCACCGCATTTATAGGCTATGTTCTCCCATGAGGACAAATATCA…	798		8 KB	Eukaryota; Metazoa; Chordata; Craniata; Vertebrata; Euteleostomi; Mammalia; Eutheria; Euarchontoglires; Glires; Rodentia; Myomorpha; Muroidea; Muridae; Murinae; Praomys	Cote d'Ivoire				AKB760		1
EU740894	Praomys rostratus-EU740894	Praomys rostratus	0.383	EU740894.1	West African Praomys	Praomys rostratus voucher AKB765 cytochrome b (cytb) gene, partial cds; mitochondrial	Vertebrate Mitochondrial	244.408	DNA	Praomys rostratus	CYTB	>Praomys rostratus-EU740894	ACCCACCCACTATTCAAAATTATTAACCACTCTTTCATTGACCTACCTGCCCCTTCAAATATTTCATCATGATGAAACTTCGGCTCACTACTAGGAATTTGCCTAATAATCCAAATCATCACAGGCCTCTTTCTAGCAATACACTACACATCAGATACAATAACAGCATTTTCATCAGTAACACATATCTGCCGAGACGTAAACTACGGGTGACTAATCCGATATATACACGCAAACGGAGCATCAATATTTTTTATTTGCCTTTTTCTCCATGTAGGACGAGGGATGTACTACGGATCTTATATATTTATAGAAACATGAAACATCGGAATCATCCTACTCTTCACAGTTATAGCCACCGCATTTATAGGCTATGTTCTCCCATGAGGACAAATATCA…	798		8 KB	Eukaryota; Metazoa; Chordata; Craniata; Vertebrata; Euteleostomi; Mammalia; Eutheria; Euarchontoglires; Glires; Rodentia; Myomorpha; Muroidea; Muridae; Murinae; Praomys	Cote d'Ivoire				AKB765		1
EU740895	Praomys rostratus-EU740895	Praomys rostratus	0.381	EU740895.1	West African Praomys	Praomys rostratus voucher AKB774 cytochrome b (cytb) gene, partial cds; mitochondrial	Vertebrate Mitochondrial	244.407	DNA	Praomys rostratus	CYTB	>Praomys rostratus-EU740895	ACCCACCCACTATTCAAAATTATTAACCACTCTTTCATTGACCTACCTGCCCCTTCAAATATTTCATCATGATGAAACTTCGGCTCACTACTAGGAATTTGCCTAATAATCCAAATCATCACAGGCCTCTTTCTAGCAATACACTACACATCAGATACAATAACAGCATTTTCATCAGTAACACATATCTGCCGAGACGTAAATTACGGGTGACTAATCCGATATATACACGCAAACGGAGCATCAATATTTTTTATTTGCCTTTTTCTCCATGTAGGACGAGGGATGTACTACGGATCTTATATATTTATAGAAACATGAAACATCGGAATCATCCTACTCTTCACAGTTATAGCCACCGCATTTATAGGCTATGTTCTCCCATGAGGACAAATATCA…	798		8 KB	Eukaryota; Metazoa; Chordata; Craniata; Vertebrata; Euteleostomi; Mammalia; Eutheria; Euarchontoglires; Glires; Rodentia; Myomorpha; Muroidea; Muridae; Murinae; Praomys	Cote d'Ivoire				AKB774		1
EU740896	Praomys rostratus-EU740896	Praomys rostratus	0.383	EU740896.1	West African Praomys	Praomys rostratus voucher AKB776 cytochrome b (cytb) gene, partial cds; mitochondrial	Vertebrate Mitochondrial	244.377	DNA	Praomys rostratus	CYTB	>Praomys rostratus-EU740896	ACCCACCCACTATTCAAAATTATTAACCACTCTTTCATTGACCTACCTGCCCCTTCAAATATTTCATCATGATGAAACTTCGGCTCACTACTAGGAATTTGCCTAATAATCCAAATCATCACAGGCCTCTTTCTAGCAATACACTACACATCAGATACAATAACAGCATTTTCATCAGTAACACATATCTGCCGAGACGTAAACTACGGGTGACTAATCCGATATACACACGCAAACGGAGCATCAATATTTTTTATTTGCCTTTTTCTCCATGTAGGACGAGGGATGTACTACGGATCTTATATATTTATAGAAACATGAAACATCGGAATCATCCTACTCTTCACAGTTATAGCCACCGCATTTATAGGCTATGTTCTCCCATGAGGACAAATATCA…	798		8 KB	Eukaryota; Metazoa; Chordata; Craniata; Vertebrata; Euteleostomi; Mammalia; Eutheria; Euarchontoglires; Glires; Rodentia; Myomorpha; Muroidea; Muridae; Murinae; Praomys	Cote d'Ivoire				AKB776		1
EU740897	Praomys rostratus-EU740897	Praomys rostratus	0.381	EU740897.1	West African Praomys	Praomys rostratus voucher AKB778 cytochrome b (cytb) gene, partial cds; mitochondrial	Vertebrate Mitochondrial	244.407	DNA	Praomys rostratus	CYTB	>Praomys rostratus-EU740897	ACCCACCCACTATTCAAAATTATTAACCACTCTTTCATTGACCTACCTGCCCCTTCAAATATTTCATCATGATGAAACTTCGGCTCACTACTAGGAATTTGCCTAATAATCCAAATCATCACAGGCCTCTTTCTAGCAATACACTACACATCAGATACAATAACAGCATTTTCATCAGTAACACATATCTGCCGAGACGTAAATTACGGGTGACTAATCCGATATATACACGCAAACGGAGCATCAATATTTTTTATTTGCCTTTTTCTCCATGTAGGACGAGGGATGTACTACGGATCTTATATATTTATAGAAACATGAAACATCGGAATCATCCTACTCTTCACAGTTATAGCCACCGCATTTATAGGCTATGTTCTCCCATGAGGACAAATATCA…	798		8 KB	Eukaryota; Metazoa; Chordata; Craniata; Vertebrata; Euteleostomi; Mammalia; Eutheria; Euarchontoglires; Glires; Rodentia; Myomorpha; Muroidea; Muridae; Murinae; Praomys	Cote d'Ivoire				AKB778		1
EU740898	Praomys rostratus-EU740898	Praomys rostratus	0.383	EU740898.1	West African Praomys	Praomys rostratus voucher ALT06 cytochrome b (cytb) gene, partial cds; mitochondrial	Vertebrate Mitochondrial	244.386	DNA	Praomys rostratus	CYTB	>Praomys rostratus-EU740898	ACCCACCCACTATTCAAAATTATTAACCACTCTTTCATTGACCTACCTGCCCCCTCAAATATTTCATCATGATGAAACTTCGGCTCACTACTAGGAATTTGCCTAATAATCCAAATCATCACAGGCCTCTTTCTAGCAATACACTACACATCAGACACAATAACAGCATTTTCATCAGTAACACATATCTGCCGAGACGTAAACTACGGATGACTAATCCGATATATACACGCAAACGGAGCATCAATATTTTTTATTTGCCTTTTTCTCCATGTAGGACGAGGAGTGTACTATGGATCTTACATATTTATAGAAACATGAAACATCGGAATCATCCTACTCTTCACAGTTATAGCCACCGCATTTATAGGCTATGTTCTCCCATGAGGACAAATATCA…	798		8 KB	Eukaryota; Metazoa; Chordata; Craniata; Vertebrata; Euteleostomi; Mammalia; Eutheria; Euarchontoglires; Glires; Rodentia; Myomorpha; Muroidea; Muridae; Murinae; Praomys	Guinea				ALT06		1
EU740899	Praomys rostratus-EU740899	Praomys rostratus	0.383	EU740899.1	West African Praomys	Praomys rostratus voucher ALT50 cytochrome b (cytb) gene, partial cds; mitochondrial	Vertebrate Mitochondrial	244.386	DNA	Praomys rostratus	CYTB	>Praomys rostratus-EU740899	ACCCACCCACTATTCAAAATTATTAACCACTCTTTCATTGACCTACCTGCCCCCTCAAATATTTCATCATGATGAAACTTCGGCTCACTACTAGGAATTTGCCTAATAATCCAAATCATCACAGGCCTCTTTCTAGCAATACACTACACATCAGACACAATAACAGCATTTTCATCAGTAACACATATCTGCCGAGACGTAAACTACGGATGACTAATCCGATATATACACGCAAACGGAGCATCAATATTTTTTATTTGCCTTTTTCTCCATGTAGGACGAGGAGTGTACTATGGATCTTACATATTTATAGAAACATGAAACATCGGAATCATCCTACTCTTCACAGTTATAGCCACCGCATTTATAGGCTATGTTCTCCCATGAGGACAAATATCA…	798		8 KB	Eukaryota; Metazoa; Chordata; Craniata; Vertebrata; Euteleostomi; Mammalia; Eutheria; Euarchontoglires; Glires; Rodentia; Myomorpha; Muroidea; Muridae; Murinae; Praomys	Guinea				ALT50		1
EU740900	Praomys rostratus-EU740900	Praomys rostratus	0.38	EU740900.1	West African Praomys	Praomys rostratus voucher BH37 cytochrome b (cytb) gene, partial cds; mitochondrial	Vertebrate Mitochondrial	244.4	DNA	Praomys rostratus	CYTB	>Praomys rostratus-EU740900	ACCCACCCACTATTCAAAATTATTAACCACTCTTTCATTGACCTACCTGCCCCTTCAAATATTTCATCATGATGAAACTTCGGCTCACTACTAGGAATTTGCCTAATAATCCAAATTATCACAGGCCTCTTTCTAGCAATACACTACACATCAGACACAATAACAGCATTTTCATCAGTAACACATATTTGCCGAGACGTAAACTACGGATGACTAATCCGATATATACACGCAAACGGAGCATCAATATTTTTTATTTGCCTTTTTCTCCATGTAGGACGAGGAATGTACTATGGATCTTATATATTTATAGAAACATGAAACATCGGAATCATCCTACTCTTCACAGTGATAGCCACCGCATTTATAGGCTATGTTCTCCCATGAGGACAAATATCA…	798		8 KB	Eukaryota; Metazoa; Chordata; Craniata; Vertebrata; Euteleostomi; Mammalia; Eutheria; Euarchontoglires; Glires; Rodentia; Myomorpha; Muroidea; Muridae; Murinae; Praomys	Guinea				BH37		1
EU740901	Praomys rostratus-EU740901	Praomys rostratus	0.381	EU740901.1	West African Praomys	Praomys rostratus voucher BH48 cytochrome b (cytb) gene, partial cds; mitochondrial	Vertebrate Mitochondrial	244.385	DNA	Praomys rostratus	CYTB	>Praomys rostratus-EU740901	ACCCACCCACTATTCAAAATTATTAACCACTCTTTCATTGACCTACCTGCCCCTTCAAATATTTCATCATGATGAAACTTCGGCTCACTACTAGGAATTTGCCTAATAATCCAAATTATCACAGGCCTCTTTCTAGCAATACACTACACATCAGACACAATAACAGCATTTTCATCAGTAACACATATCTGCCGAGACGTAAACTACGGATGACTAATCCGATATATACACGCAAACGGAGCATCAATATTTTTTATTTGCCTTTTTCTCCATGTAGGACGAGGAATGTACTATGGATCTTATATATTTATAGAAACATGAAACATCGGAATCATCCTACTCTTCACAGTGATAGCCACCGCATTTATAGGCTATGTTCTCCCATGAGGACAAATATCA…	798		8 KB	Eukaryota; Metazoa; Chordata; Craniata; Vertebrata; Euteleostomi; Mammalia; Eutheria; Euarchontoglires; Glires; Rodentia; Myomorpha; Muroidea; Muridae; Murinae; Praomys	Guinea				BH48		1
EU740902	Praomys rostratus-EU740902	Praomys rostratus	0.381	EU740902.1	West African Praomys	Praomys rostratus voucher BMK35 cytochrome b (cytb) gene, partial cds; mitochondrial	Vertebrate Mitochondrial	244.385	DNA	Praomys rostratus	CYTB	>Praomys rostratus-EU740902	ACCCACCCACTATTCAAAATTATTAACCACTCTTTCATTGACCTACCTGCCCCTTCAAATATTTCATCATGATGAAACTTCGGCTCACTACTAGGAATTTGCCTAATAATCCAAATTATCACAGGCCTCTTTCTAGCAATACACTACACATCAGACACAATAACAGCATTTTCATCAGTAACACATATCTGCCGAGACGTAAACTACGGATGACTAATCCGATATATACACGCAAACGGAGCATCAATATTTTTTATTTGCCTTTTTCTCCATGTAGGACGAGGAATGTACTATGGATCTTATATATTTATAGAAACATGAAACATCGGAATCATCCTACTCTTCACAGTGATAGCCACCGCATTTATAGGCTATGTTCTCCCATGAGGACAAATATCA…	798		8 KB	Eukaryota; Metazoa; Chordata; Craniata; Vertebrata; Euteleostomi; Mammalia; Eutheria; Euarchontoglires; Glires; Rodentia; Myomorpha; Muroidea; Muridae; Murinae; Praomys	Guinea				BMK35		1
EU740903	Praomys rostratus-EU740903	Praomys rostratus	0.385	EU740903.1	West African Praomys	Praomys rostratus voucher BOK81 cytochrome b (cytb) gene, partial cds; mitochondrial	Vertebrate Mitochondrial	244.393	DNA	Praomys rostratus	CYTB	>Praomys rostratus-EU740903	ACCCACCCATTATTCAAAATTATTAACCACTCTTTCATTGACCTACCTGCCCCCTCAAATATTTCATCATGATGAAACTTCGGCTCACTGCTAGGAATTTGCCTAATAATCCAAATCATCACAGGCCTCTTTCTAGCAATACACTACACATCAGACACAATAACAGCATTTTCATCAGTAACACATATCTGCCGAGATGTAAACTACGGATGACTAATCCGATATCTACACGCAAACGGAGCATCAATATTTTTTATTTGCCTTTTTCTCCATGTAGGACGAGGAATGTACTATGGATCTTATATATTTATAGAAACATGAAACATCGGAATCGTCTTACTCTTCACAGTTATAGCCACCGCATTTATAGGCTATGTTCTCCCATGAGGACAAATATCA…	798		8 KB	Eukaryota; Metazoa; Chordata; Craniata; Vertebrata; Euteleostomi; Mammalia; Eutheria; Euarchontoglires; Glires; Rodentia; Myomorpha; Muroidea; Muridae; Murinae; Praomys	Guinea				BOK81		1
EU740904	Praomys rostratus-EU740904	Praomys rostratus	0.385	EU740904.1	West African Praomys	Praomys rostratus voucher BOK84 cytochrome b (cytb) gene, partial cds; mitochondrial	Vertebrate Mitochondrial	244.393	DNA	Praomys rostratus	CYTB	>Praomys rostratus-EU740904	ACCCACCCATTATTCAAAATTATTAACCACTCTTTCATTGACCTACCTGCCCCCTCAAATATTTCATCATGATGAAACTTCGGCTCACTGCTAGGAATTTGCCTAATAATCCAAATCATCACAGGCCTCTTTCTAGCAATACACTACACATCAGACACAATAACAGCATTTTCATCAGTAACACATATCTGCCGAGATGTAAACTACGGATGACTAATCCGATATCTACACGCAAACGGAGCATCAATATTTTTTATTTGCCTTTTTCTCCATGTAGGACGAGGAATGTACTATGGATCTTATATATTTATAGAAACATGAAACATCGGAATCGTCTTACTCTTCACAGTTATAGCCACCGCATTTATAGGCTATGTTCTCCCATGAGGACAAATATCA…	798		8 KB	Eukaryota; Metazoa; Chordata; Craniata; Vertebrata; Euteleostomi; Mammalia; Eutheria; Euarchontoglires; Glires; Rodentia; Myomorpha; Muroidea; Muridae; Murinae; Praomys	Guinea				BOK84		1
EU740905	Praomys rostratus-EU740905	Praomys rostratus	0.385	EU740905.1	West African Praomys	Praomys rostratus voucher BOK92 cytochrome b (cytb) gene, partial cds; mitochondrial	Vertebrate Mitochondrial	244.393	DNA	Praomys rostratus	CYTB	>Praomys rostratus-EU740905	ACCCACCCATTATTCAAAATTATTAACCACTCTTTCATTGACCTACCTGCCCCCTCAAATATTTCATCATGATGAAACTTCGGCTCACTGCTAGGAATTTGCCTAATAATCCAAATCATCACAGGCCTCTTTCTAGCAATACACTACACATCAGACACAATAACAGCATTTTCATCAGTAACACATATCTGCCGAGATGTAAACTACGGATGACTAATCCGATATCTACACGCAAACGGAGCATCAATATTTTTTATTTGCCTTTTTCTCCATGTAGGACGAGGAATGTACTATGGATCTTATATATTTATAGAAACATGAAACATCGGAATCGTCTTACTCTTCACAGTTATAGCCACCGCATTTATAGGCTATGTTCTCCCATGAGGACAAATATCA…	798		8 KB	Eukaryota; Metazoa; Chordata; Craniata; Vertebrata; Euteleostomi; Mammalia; Eutheria; Euarchontoglires; Glires; Rodentia; Myomorpha; Muroidea; Muridae; Murinae; Praomys	Guinea				BOK92		1
EU740906	Praomys rostratus-EU740906	Praomys rostratus	0.385	EU740906.1	West African Praomys	Praomys rostratus voucher BOK98 cytochrome b (cytb) gene, partial cds; mitochondrial	Vertebrate Mitochondrial	244.393	DNA	Praomys rostratus	CYTB	>Praomys rostratus-EU740906	ACCCACCCATTATTCAAAATTATTAACCACTCTTTCATTGACCTACCTGCCCCCTCAAATATTTCATCATGATGAAACTTCGGCTCACTGCTAGGAATTTGCCTAATAATCCAAATCATCACAGGCCTCTTTCTAGCAATACACTACACATCAGACACAATAACAGCATTTTCATCAGTAACACATATCTGCCGAGATGTAAACTACGGATGACTAATCCGATATCTACACGCAAACGGAGCATCAATATTTTTTATTTGCCTTTTTCTCCATGTAGGACGAGGAATGTACTATGGATCTTATATATTTATAGAAACATGAAACATCGGAATCGTCTTACTCTTCACAGTTATAGCCACCGCATTTATAGGCTATGTTCTCCCATGAGGACAAATATCA…	798		8 KB	Eukaryota; Metazoa; Chordata; Craniata; Vertebrata; Euteleostomi; Mammalia; Eutheria; Euarchontoglires; Glires; Rodentia; Myomorpha; Muroidea; Muridae; Murinae; Praomys	Guinea				BOK98		1
EU740907	Praomys rostratus-EU740907	Praomys rostratus	0.377	EU740907.1	West African Praomys	Praomys rostratus voucher DV006 cytochrome b (cytb) gene, partial cds; mitochondrial	Vertebrate Mitochondrial	244.439	DNA	Praomys rostratus	CYTB	>Praomys rostratus-EU740907	ACCCACCCACTATTCAAAATTATTAACCACTCTTTCATTGACCTACCTGCCCCTTCAAATATTTCATCATGATGAAACTTCGGCTCACTACTAGGAATTTGCCTAATAATCCAAATCATCACAGGCCTCTTTCTAGCAATACACTACACATCAGACACAATAACAGCATTTTCATCAGTAACACATATCTGCCGAGACGTAAACTACGGATGACTAATCCGATATATACACGCAAACGGAGCATCAATATTTTTTATTTGCCTTTTTCTACATGTAGGACGAGGAATGTACTATGGATCTTATATATTTATAGAAACATGAAACATCGGAATCATCCTACTCTTCACAGTGATAGCCACCGCATTTATAGGCTATGTTCTCCCATGAGGACAAATATCA…	798		8 KB	Eukaryota; Metazoa; Chordata; Craniata; Vertebrata; Euteleostomi; Mammalia; Eutheria; Euarchontoglires; Glires; Rodentia; Myomorpha; Muroidea; Muridae; Murinae; Praomys	Guinea				DV006		1
EU740908	Praomys rostratus-EU740908	Praomys rostratus	0.383	EU740908.1	West African Praomys	Praomys rostratus voucher FR05 cytochrome b (cytb) gene, partial cds; mitochondrial	Vertebrate Mitochondrial	244.355	DNA	Praomys rostratus	CYTB	>Praomys rostratus-EU740908	ACCCACCCACTATTCAAAATTATTAACCACTCTTTCATTGACCTACCTGCCCCTTCAAATATTTCATCATGATGAAACTTCGGCTCACTACTAGGAATTTGCCTAATAATCCAAATTATCACAGGCCTCTTTCTAGCAATACACTACACATCAGACACAATAACAGCATTTTCATCAGTAACACATATCTGCCGAGACGTAAACTACGGATGACTAATCCGATATATACACGCAAACGGAGCATCAATATTTTTTATTTGCCTCTTTCTCCATGTAGGACGAGGAATGTACTACGGATCTTATATATTTATAGAAACATGAAACATCGGAATCATCCTACTCTTCACAGTGATAGCCACCGCATTTATAGGCTATGTTCTCCCATGAGGACAAATATCA…	798		8 KB	Eukaryota; Metazoa; Chordata; Craniata; Vertebrata; Euteleostomi; Mammalia; Eutheria; Euarchontoglires; Glires; Rodentia; Myomorpha; Muroidea; Muridae; Murinae; Praomys	Guinea				FR05		1
EU740909	Praomys rostratus-EU740909	Praomys rostratus	0.381	EU740909.1	West African Praomys	Praomys rostratus voucher FR42 cytochrome b (cytb) gene, partial cds; mitochondrial	Vertebrate Mitochondrial	244.385	DNA	Praomys rostratus	CYTB	>Praomys rostratus-EU740909	ACCCACCCACTATTCAAAATTATTAACCACTCTTTCATTGACCTACCTGCCCCTTCAAATATTTCATCATGATGAAACTTCGGCTCACTACTAGGAATTTGCCTAATAATCCAAATTATCACAGGCCTCTTTCTAGCAATACACTACACATCAGACACAATAACAGCATTTTCATCAGTAACACATATCTGCCGAGACGTAAACTACGGATGACTAATCCGATATATACACGCAAACGGAGCATCAATATTTTTTATTTGCCTTTTTCTCCATGTAGGACGAGGAATGTACTATGGATCTTATATATTTATAGAAACATGAAACATCGGAATCATCCTACTCTTCACAGTGATAGCCACCGCATTTATAGGCTATGTTCTCCCATGAGGACAAATATCA…	798		8 KB	Eukaryota; Metazoa; Chordata; Craniata; Vertebrata; Euteleostomi; Mammalia; Eutheria; Euarchontoglires; Glires; Rodentia; Myomorpha; Muroidea; Muridae; Murinae; Praomys	Guinea				FR42		1
EU740910	Praomys rostratus-EU740910	Praomys rostratus	0.381	EU740910.1	West African Praomys	Praomys rostratus voucher FR95 cytochrome b (cytb) gene, partial cds; mitochondrial	Vertebrate Mitochondrial	244.385	DNA	Praomys rostratus	CYTB	>Praomys rostratus-EU740910	ACCCACCCACTATTCAAAATTATTAACCACTCTTTCATTGACCTACCTGCCCCTTCAAATATTTCATCATGATGAAACTTCGGCTCACTACTAGGAATTTGCCTAATAATCCAAATTATCACAGGCCTCTTTCTAGCAATACACTACACATCAGACACAATAACAGCATTTTCATCAGTAACACATATCTGCCGAGACGTAAACTACGGATGACTAATCCGATATATACACGCAAACGGAGCATCAATATTTTTTATTTGCCTTTTTCTCCATGTAGGACGAGGAATGTACTATGGATCTTATATATTTATAGAAACATGAAACATCGGAATCATCCTACTCTTCACAGTGATAGCCACCGCATTTATAGGCTATGTTCTCCCATGAGGACAAATATCA…	798		8 KB	Eukaryota; Metazoa; Chordata; Craniata; Vertebrata; Euteleostomi; Mammalia; Eutheria; Euarchontoglires; Glires; Rodentia; Myomorpha; Muroidea; Muridae; Murinae; Praomys	Guinea				FR95		1
EU740911	Praomys rostratus-EU740911	Praomys rostratus	0.383	EU740911.1	West African Praomys	Praomys rostratus voucher KAL26 cytochrome b (cytb) gene, partial cds; mitochondrial	Vertebrate Mitochondrial	244.479	DNA	Praomys rostratus	CYTB	>Praomys rostratus-EU740911	ACCCACCCACTATTCAAAATTATTAACCACTCTTTCATTGACCTGCCTGCTCCCTCAAATATTTCATCATGATGAAACTTCGGCTCACTGCTAGGAATTTGCCTAATAATCCAAATCATCACAGGCCTCTTTCTAGCAATACACTACACATCAGACACAATAACAGCATTTTCATCAGTAACACATATCTGCCGAGATGTAAACTACGGATGACTAATCCGATATATACACGCAAACGGAGCATCAATATTTTTTATTTGCCTTTTTCTCCATGTAGGACGAGGAATGTACTATGGATCTTATATATTTATAGAAACATGAAACATCGGAATCGTCTTACTCTTCACAGTTATAGCCACCGCATTTATAGGCTATGTTCTCCCATGAGGACAAATATCA…	798		8 KB	Eukaryota; Metazoa; Chordata; Craniata; Vertebrata; Euteleostomi; Mammalia; Eutheria; Euarchontoglires; Glires; Rodentia; Myomorpha; Muroidea; Muridae; Murinae; Praomys	Guinea				KAL26		1
EU740912	Praomys rostratus-EU740912	Praomys rostratus	0.383	EU740912.1	West African Praomys	Praomys rostratus voucher KAL28 cytochrome b (cytb) gene, partial cds; mitochondrial	Vertebrate Mitochondrial	244.479	DNA	Praomys rostratus	CYTB	>Praomys rostratus-EU740912	ACCCACCCACTATTCAAAATTATTAACCACTCTTTCATTGACCTGCCTGCTCCCTCAAATATTTCATCATGATGAAACTTCGGCTCACTGCTAGGAATTTGCCTAATAATCCAAATCATCACAGGCCTCTTTCTAGCAATACACTACACATCAGACACAATAACAGCATTTTCATCAGTAACACATATCTGCCGAGATGTAAACTACGGATGACTAATCCGATATATACACGCAAACGGAGCATCAATATTTTTTATTTGCCTTTTTCTCCATGTAGGACGAGGAATGTACTATGGATCTTATATATTTATAGAAACATGAAACATCGGAATCGTCTTACTCTTCACAGTTATAGCCACCGCATTTATAGGCTATGTTCTCCCATGAGGACAAATATCA…	798		8 KB	Eukaryota; Metazoa; Chordata; Craniata; Vertebrata; Euteleostomi; Mammalia; Eutheria; Euarchontoglires; Glires; Rodentia; Myomorpha; Muroidea; Muridae; Murinae; Praomys	Guinea				KAL28		1
EU740913	Praomys rostratus-EU740913	Praomys rostratus	0.381	EU740913.1	West African Praomys	Praomys rostratus voucher KAL55 cytochrome b (cytb) gene, partial cds; mitochondrial	Vertebrate Mitochondrial	244.447	DNA	Praomys rostratus	CYTB	>Praomys rostratus-EU740913	ACCCACCCACTATTCAAAATTATTAACCACTCTTTCATTGACCTACCTGCTCCCTCAAATATTTCATCATGATGAAACTTCGGCTCACTGCTAGGAATTTGCCTAATAATCCAAATCATCACAGGCCTCTTTCTAGCAATACACTACACATCAGACACAATAACAGCATTTTCATCAGTAACACATATCTGCCGAGATGTAAACTACGGATGACTAATCCGATATATACACGCAAACGGAGCATCAATATTTTTTATTTGCCTTTTTCTCCATGTAGGACGAGGAATGTACTATGGATCTTATATATTTATAGAAACATGAAACATCGGAATCGTCTTACTCTTCACAGTTATAGCCACCGCATTTATAGGCTATGTTCTCCCATGAGGACAAATATCA…	798		8 KB	Eukaryota; Metazoa; Chordata; Craniata; Vertebrata; Euteleostomi; Mammalia; Eutheria; Euarchontoglires; Glires; Rodentia; Myomorpha; Muroidea; Muridae; Murinae; Praomys	Guinea				KAL55		1
EU740914	Praomys rostratus-EU740914	Praomys rostratus	0.386	EU740914.1	West African Praomys	Praomys rostratus voucher KBY14 cytochrome b (cytb) gene, partial cds; mitochondrial	Vertebrate Mitochondrial	244.409	DNA	Praomys rostratus	CYTB	>Praomys rostratus-EU740914	ACCCACCCATTATTCAAAATTATTAACCACTCTTTCATTGACCTACCTGCCCCCTCAAATATTTCATCATGATGAAACTTCGGCTCACTGCTAGGAATTTGCCTAATAATCCAAATCATCACAGGCCTCTTTCTAGCTATACACTACACATCAGACACAATAACAGCATTTTCATCAGTAACACATATATGCCGAGACGTAAACTACGGATGACTAATCCGATATCTACACGCAAACGGAGCATCAATATTTTTTATTTGCCTTTTTCTCCATGTAGGACGAGGAATGTACTATGGATCTTATATATTTATAGAAACATGAAACATCGGAATCGTCTTACTCTTCACAGTTATAGCCACCGCATTTATAGGCTATGTTCTCCCATGAGGACAAATATCA…	798		8 KB	Eukaryota; Metazoa; Chordata; Craniata; Vertebrata; Euteleostomi; Mammalia; Eutheria; Euarchontoglires; Glires; Rodentia; Myomorpha; Muroidea; Muridae; Murinae; Praomys	Guinea				KBY14		1
EU740915	Praomys rostratus-EU740915	Praomys rostratus	0.386	EU740915.1	West African Praomys	Praomys rostratus voucher KBY34 cytochrome b (cytb) gene, partial cds; mitochondrial	Vertebrate Mitochondrial	244.409	DNA	Praomys rostratus	CYTB	>Praomys rostratus-EU740915	ACCCACCCATTATTCAAAATTATTAACCACTCTTTCATTGACCTACCTGCCCCCTCAAATATTTCATCATGATGAAACTTCGGCTCACTGCTAGGAATTTGCCTAATAATCCAAATCATCACAGGCCTCTTTCTAGCAATACACTACACATCAGACACAATAACAGCATTTTCATCAGTAACACATATCTGCCGAGATGTAAACTACGGATGACTAATCCGATATCTACACGCAAACGGAGCATCAATATTTTTTATTTGCCTTTTTCTCCATGTAGGACGAGGAATGTACTATGGATCTTATATATTTATAGAAACATGAAACATCGGAATCGTCTTACTCTTCACAGTTATAGCCACCGCATTTATAGGCTATGTTCTCCCATGAGGACAAATATCA…	798		8 KB	Eukaryota; Metazoa; Chordata; Craniata; Vertebrata; Euteleostomi; Mammalia; Eutheria; Euarchontoglires; Glires; Rodentia; Myomorpha; Muroidea; Muridae; Murinae; Praomys	Guinea				KBY34		1
EU740916	Praomys rostratus-EU740916	Praomys rostratus	0.383	EU740916.1	West African Praomys	Praomys rostratus voucher KD05 cytochrome b (cytb) gene, partial cds; mitochondrial	Vertebrate Mitochondrial	244.355	DNA	Praomys rostratus	CYTB	>Praomys rostratus-EU740916	ACCCACCCACTATTCAAAATTATTAACCACTCTTTCATTGACCTACCTGCCCCTTCAAATATTTCATCATGATGAAACTTCGGCTCACTACTAGGAATTTGCCTAATAATCCAAATTATCACAGGCCTCTTTCTAGCAATACACTACACATCAGACACAATAACAGCATTTTCATCAGTAACACATATCTGCCGAGACGTAAACTACGGATGACTAATCCGATATATACACGCAAACGGAGCATCAATATTTTTTATTTGCCTTTTTCTCCATGTAGGACGAGGAATGTACTATGGATCTTATATATTTATAGAAACATGAAACATCGGAATCATCCTACTCTTCACAGTGATAGCCACCGCATTTATAGGCTATGTTCTCCCATGAGGACAAATATCA…	798		8 KB	Eukaryota; Metazoa; Chordata; Craniata; Vertebrata; Euteleostomi; Mammalia; Eutheria; Euarchontoglires; Glires; Rodentia; Myomorpha; Muroidea; Muridae; Murinae; Praomys	Guinea				KD05		1
EU740917	Praomys rostratus-EU740917	Praomys rostratus	0.383	EU740917.1	West African Praomys	Praomys rostratus voucher KD10 cytochrome b (cytb) gene, partial cds; mitochondrial	Vertebrate Mitochondrial	244.386	DNA	Praomys rostratus	CYTB	>Praomys rostratus-EU740917	ACCCACCCACTATTCAAAATTATTAACCACTCTTTCATTGACCTACCTGCCCCTTCAAATATTTCATCATGATGAAACTTCGGCTCACTACTAGGAATTTGCCTAATAATCCAAATTATCACAGGCCTCTTTCTAGCAATACACTACACATCAGACACAATAACAGCATTTTCATCAGTAACACATATCTGCCGAGACGTAAACTACGGATGACTAATCCGATATATACACGCAAACGGAGCATCAATATTTTTTATTTGCCTTTTTCTCCATGTAGGACGAGGAATGTACTATGGATCTTATATATTTATAGAAACATGAAACATCGGAATCATCCTACTCTTCACAGTGATAGCCACCGCATTTATAGGCTATGTCCTCCCATGAGGACAAATATCA…	798		8 KB	Eukaryota; Metazoa; Chordata; Craniata; Vertebrata; Euteleostomi; Mammalia; Eutheria; Euarchontoglires; Glires; Rodentia; Myomorpha; Muroidea; Muridae; Murinae; Praomys	Guinea				KD10		1
EU740918	Praomys rostratus-EU740918	Praomys rostratus	0.383	EU740918.1	West African Praomys	Praomys rostratus voucher KD12 cytochrome b (cytb) gene, partial cds; mitochondrial	Vertebrate Mitochondrial	244.355	DNA	Praomys rostratus	CYTB	>Praomys rostratus-EU740918	ACCCACCCACTATTCAAAATTATTAACCACTCTTTCATTGACCTACCTGCCCCTTCAAATATTTCATCATGATGAAACTTCGGCTCACTACTAGGAATTTGCCTAATAATCCAAATTATCACAGGCCTCTTTCTAGCAATACACTACACATCAGACACAATAACAGCATTTTCATCAGTAACACATATCTGCCGAGACGTAAACTACGGATGACTAATCCGATATATACACGCAAACGGAGCATCAATATTTTTTATTTGCCTTTTTCTCCATGTAGGACGAGGAATGTACTATGGATCTTATATATTTATAGAAACATGAAACATCGGAATCATCCTACTCTTCACAGTGATAGCCACCGCATTTATAGGCTATGTTCTCCCATGAGGACAAATATCA…	798		8 KB	Eukaryota; Metazoa; Chordata; Craniata; Vertebrata; Euteleostomi; Mammalia; Eutheria; Euarchontoglires; Glires; Rodentia; Myomorpha; Muroidea; Muridae; Murinae; Praomys	Guinea				KD12		1
EU740919	Praomys rostratus-EU740919	Praomys rostratus	0.383	EU740919.1	West African Praomys	Praomys rostratus voucher KD19 cytochrome b (cytb) gene, partial cds; mitochondrial	Vertebrate Mitochondrial	244.386	DNA	Praomys rostratus	CYTB	>Praomys rostratus-EU740919	ACCCACCCACTATTCAAAATTATTAACCACTCTTTCATTGACCTACCTGCCCCTTCAAATATTTCATCATGATGAAACTTCGGCTCACTACTAGGAATTTGCCTAATAATCCAAATTATCACAGGCCTCTTTCTAGCAATACACTACACATCAGACACAATAACAGCATTTTCATCAGTAACACATATCTGCCGAGACGTAAACTACGGATGACTAATCCGATATATACACGCAAACGGAGCATCAATATTTTTTATTTGCCTTTTTCTCCATGTAGGACGAGGAATGTACTATGGATCTTATATATTTATAGAAACATGAAACATCGGAATCATCCTACTCTTCACAGTGATAGCCACCGCATTTATAGGCTATGTCCTCCCATGAGGACAAATATCA…	798		8 KB	Eukaryota; Metazoa; Chordata; Craniata; Vertebrata; Euteleostomi; Mammalia; Eutheria; Euarchontoglires; Glires; Rodentia; Myomorpha; Muroidea; Muridae; Murinae; Praomys	Guinea				KD19		1
EU740920	Praomys rostratus-EU740920	Praomys rostratus	0.386	EU740920.1	West African Praomys	Praomys rostratus voucher KDF03 cytochrome b (cytb) gene, partial cds; mitochondrial	Vertebrate Mitochondrial	244.409	DNA	Praomys rostratus	CYTB	>Praomys rostratus-EU740920	ACCCACCCATTATTCAAAATTATTAACCACTCTTTCATTGACCTACCTGCCCCCTCAAATATTTCATCATGATGAAACTTCGGCTCACTGCTAGGAATTTGCCTAATAATCCAAATCATCACAGGCCTCTTTCTAGCAATACACTACACATCAGACACAATAACAGCATTTTCATCAGTAACACATATCTGCCGAGATGTAAACTACGGATGACTAATCCGATATCTACACGCAAACGGAGCATCAATATTTTTTATTTGCCTTTTTCTCCATGTAGGACGAGGAATGTACTATGGATCTTATATATTTATAGAAACATGAAACATCGGAATCGTCTTACTCTTCACAGTTATAGCCACCGCATTTATAGGCTATGTTCTCCCATGAGGACAAATATCA…	798		8 KB	Eukaryota; Metazoa; Chordata; Craniata; Vertebrata; Euteleostomi; Mammalia; Eutheria; Euarchontoglires; Glires; Rodentia; Myomorpha; Muroidea; Muridae; Murinae; Praomys	Guinea				KDF03		1
EU740921	Praomys rostratus-EU740921	Praomys rostratus	0.385	EU740921.1	West African Praomys	Praomys rostratus voucher KDF04 cytochrome b (cytb) gene, partial cds; mitochondrial	Vertebrate Mitochondrial	244.393	DNA	Praomys rostratus	CYTB	>Praomys rostratus-EU740921	ACCCACCCATTATTCAAAATTATTAACCACTCTTTCATTGACCTACCTGCCCCCTCAAATATTTCATCATGATGAAACTTCGGCTCACTGCTAGGAATTTGCCTAATAATCCAAATCATCACAGGCCTCTTTCTAGCAATACACTACACATCAGACACAATAACAGCATTTTCATCAGTAACACATATCTGCCGAGATGTAAACTACGGATGACTAATCCGATATCTACACGCAAACGGAGCATCAATATTTTTTATTTGCCTTTTTCTCCATGTAGGACGAGGAATGTACTATGGATCTTATATATTTATAGAAACATGAAACATCGGAATCGTCTTACTCTTCACAGTTATAGCCACCGCATTTATAGGCTATGTTCTCCCATGAGGACAAATATCA…	798		8 KB	Eukaryota; Metazoa; Chordata; Craniata; Vertebrata; Euteleostomi; Mammalia; Eutheria; Euarchontoglires; Glires; Rodentia; Myomorpha; Muroidea; Muridae; Murinae; Praomys	Guinea				KDF04		1
EU740922	Praomys rostratus-EU740922	Praomys rostratus	0.388	EU740922.1	West African Praomys	Praomys rostratus voucher KDF06 cytochrome b (cytb) gene, partial cds; mitochondrial	Vertebrate Mitochondrial	244.41	DNA	Praomys rostratus	CYTB	>Praomys rostratus-EU740922	ACCCACCCATTATTCAAAATTATTAACCACTCTTTCATTGACCTACCTGCCCCCTCAAATATTTCATCATGATGAAACTTCGGCTCACTGCTAGGAATTTGCCTAATAATCCAAATCATCACAGGCCTCTTTCTAGCAATACACTACACATCAGACACAATAACAGCATTTTCATCAGTAACACATATCTGCCGAGATGTAAACTACGGATGACTAATCCGATATCTACACGCAAACGGAGCATCAATATTTTTTATTTGCCTTTTTCTCCATGTAGGACGAGGAATGTACTATGGATCTTATATATTTATAGAAACATGAAACATCGGAATCGTCTTACTCTTCACAGTTATAGCCACCGCATTTATAGGCTATGTTCTCCCATGAGGACAAATATCA…	798		8 KB	Eukaryota; Metazoa; Chordata; Craniata; Vertebrata; Euteleostomi; Mammalia; Eutheria; Euarchontoglires; Glires; Rodentia; Myomorpha; Muroidea; Muridae; Murinae; Praomys	Guinea				KDF06		1
EU740923	Praomys rostratus-EU740923	Praomys rostratus	0.386	EU740923.1	West African Praomys	Praomys rostratus voucher KDF34 cytochrome b (cytb) gene, partial cds; mitochondrial	Vertebrate Mitochondrial	244.378	DNA	Praomys rostratus	CYTB	>Praomys rostratus-EU740923	ACCCACCCATTATTCAAAATTATTAACCACTCTTTCATTGACCTACCTGCCCCCTCAAATATTTCATCATGATGAAACTTCGGCTCACTGCTAGGAATTTGCCTAATAATCCAAATCATCACAGGCCTCTTTCTAGCAATACACTACACATCAGACACAACAACAGCATTTTCATCAGTAACACATATCTGCCGAGATGTAAACTACGGATGACTAATCCGATATCTACACGCAAACGGAGCATCAATATTTTTTATTTGCCTTTTTCTCCATGTAGGACGAGGAATGTACTATGGATCTTATATATTTATAGAAACATGAAACATCGGAATCGTCTTACTCTTCACAGTTATAGCCACCGCATTTATAGGCTATGTTCTCCCATGAGGACAAATATCA…	798		8 KB	Eukaryota; Metazoa; Chordata; Craniata; Vertebrata; Euteleostomi; Mammalia; Eutheria; Euarchontoglires; Glires; Rodentia; Myomorpha; Muroidea; Muridae; Murinae; Praomys	Guinea				KDF34		1
EU740924	Praomys rostratus-EU740924	Praomys rostratus	0.382	EU740924.1	West African Praomys	Praomys rostratus voucher M4229 cytochrome b (cytb) gene, partial cds; mitochondrial	Vertebrate Mitochondrial	244.392	DNA	Praomys rostratus	CYTB	>Praomys rostratus-EU740924	ACCCACCCACTATTCAAAATTATTAACCACTCTTTCATTGACCTACCTGCCCCTTCAAATATTTCATCATGATGAAACTTCGGCTCACTACTAGGAATTTGCCTAATAATCCAAATCATCACAGGCCTCTTTCTAGCAATACACTACACATCAGATACAATAACAGCATTTTCATCAGTAACACATATCTGCCGAGACGTAAACTACGGGTGACTAATCCGATATATACACGCAAACGGAGCATCAATATTTTTTATTTGCCTTTTTCTCCATGTAGGACGAGGGATGTACTACGGATCTTATATATTTATAGAAACATGAAACATCGGAATCATCCTACTCTTCACAGTTATAGCCACCGCATTTATAGGCTATGTTCTCCCATGAGGACAAATATCA…	798		8 KB	Eukaryota; Metazoa; Chordata; Craniata; Vertebrata; Euteleostomi; Mammalia; Eutheria; Euarchontoglires; Glires; Rodentia; Myomorpha; Muroidea; Muridae; Murinae; Praomys	Cote d'Ivoire				M4229		1
EU740925	Praomys rostratus-EU740925	Praomys rostratus	0.376	EU740925.1	West African Praomys	Praomys rostratus voucher M4330 cytochrome b (cytb) gene, partial cds; mitochondrial	Vertebrate Mitochondrial	244.436	DNA	Praomys rostratus	CYTB	>Praomys rostratus-EU740925	ACCCACCCACTATTCAAAATTATTAACCACTCTTTCATTGACCTACCTGCCCCTTCAAATATTTCATCATGATGAAACTTCGGCTCACTACTAGGAATTTGCCTAATAATCCAAATCATCACAGGTCTCTTTCTAGCAATACACTACACATCAGACACAATAACAGCATTTTCATCAGTAACACATATCTGCCGAGACGTAAACTACGGATGACTAATCCGATATATACATGCAAACGGAGCATCAATATTTTTTATTTGCCTTTTTCTCCATGTAGGACGAGGAATGTACTATGGATCTTATATATTTATAGAAACATGAAACATCGGAATCATCCTACTCTTCACAGTTATAGCCACCGCATTCATAGGCTATGTTCTCCCATGAGGACAAATATCA…	798		8 KB	Eukaryota; Metazoa; Chordata; Craniata; Vertebrata; Euteleostomi; Mammalia; Eutheria; Euarchontoglires; Glires; Rodentia; Myomorpha; Muroidea; Muridae; Murinae; Praomys	Cote d'Ivoire				M4330		1
EU740926	Praomys rostratus-EU740926	Praomys rostratus	0.378	EU740926.1	West African Praomys	Praomys rostratus voucher M4343 cytochrome b (cytb) gene, partial cds; mitochondrial	Vertebrate Mitochondrial	244.406	DNA	Praomys rostratus	CYTB	>Praomys rostratus-EU740926	ACCCACCCACTATTCAAAATTATTAACCACTCTTTCATTGACCTACCTGCCCCTTCAAATATTTCATCATGATGAAACTTCGGCTCACTACTAGGAATTTGCCTAATAATCCAAATCATCACAGGTCTCTTTCTAGCAATACACTACACATCAGACACAATAACAGCATTTTCATCAGTAACACATATCTGCCGAGACGTAAACTACGGATGACTAATCCGATATATACATGCAAACGGAGCATCAATATTTTTTATTTGCCTTTTTCTCCATGTAGGACGAGGAATGTACTATGGATCTTATATATTTATAGAAACATGAAACATCGGAATCATCCTACTCTTCACAGTTATAGCCACCGCATTCATAGGCTATGTTCTCCCATGAGGACAAATATCA…	798		8 KB	Eukaryota; Metazoa; Chordata; Craniata; Vertebrata; Euteleostomi; Mammalia; Eutheria; Euarchontoglires; Glires; Rodentia; Myomorpha; Muroidea; Muridae; Murinae; Praomys	Cote d'Ivoire				M4343		1
EU740927	Praomys rostratus-EU740927	Praomys rostratus	0.382	EU740927.1	West African Praomys	Praomys rostratus voucher M4344 cytochrome b (cytb) gene, partial cds; mitochondrial	Vertebrate Mitochondrial	244.392	DNA	Praomys rostratus	CYTB	>Praomys rostratus-EU740927	ACCCACCCACTATTCAAAATTATTAACCACTCTTTCATTGACCTACCTGCCCCTTCAAATATTTCATCATGATGAAACTTCGGCTCACTACTAGGAATTTGCCTAATAATCCAAATCATCACAGGCCTCTTTCTAGCAATACACTACACATCAGATACAATAACAGCATTTTCATCAGTAACACATATCTGCCGAGACGTAAACTACGGGTGACTAATCCGATATATACACGCAAACGGAGCATCAATATTTTTTATTTGCCTTTTTCTCCATGTAGGACGAGGGATGTACTACGGATCTTATATATTTATAGAAACATGAAACATCGGAATCATCCTACTCTTCACAGTTATAGCCACCGCATTTATAGGCTATGTTCTCCCATGAGGACAAATATCA…	798		8 KB	Eukaryota; Metazoa; Chordata; Craniata; Vertebrata; Euteleostomi; Mammalia; Eutheria; Euarchontoglires; Glires; Rodentia; Myomorpha; Muroidea; Muridae; Murinae; Praomys	Cote d'Ivoire				M4344		1
EU740928	Praomys rostratus-EU740928	Praomys rostratus	0.376	EU740928.1	West African Praomys	Praomys rostratus voucher M4347 cytochrome b (cytb) gene, partial cds; mitochondrial	Vertebrate Mitochondrial	244.436	DNA	Praomys rostratus	CYTB	>Praomys rostratus-EU740928	ACCCACCCACTATTCAAAATTATTAACCACTCTTTCATTGACCTACCTGCCCCTTCAAATATTTCATCATGATGAAACTTCGGCTCACTACTAGGAATTTGCCTAATAATCCAAATCATCACAGGTCTCTTTCTAGCAATACACTACACATCAGACACAATAACAGCATTTTCATCAGTAACACATATCTGCCGAGACGTAAACTACGGATGACTAATCCGATATATACATGCAAACGGAGCATCAATATTTTTTATTTGCCTTTTTCTCCATGTAGGACGAGGAATGTACTATGGATCTTATATATTTATAGAAACATGAAACATCGGAATCATCCTACTCTTCACAGTTATAGCCACCGCATTCATAGGCTATGTTCTCCCATGAGGACAAATATCA…	798		8 KB	Eukaryota; Metazoa; Chordata; Craniata; Vertebrata; Euteleostomi; Mammalia; Eutheria; Euarchontoglires; Glires; Rodentia; Myomorpha; Muroidea; Muridae; Murinae; Praomys	Cote d'Ivoire				M4347		1
EU740929	Praomys rostratus-EU740929	Praomys rostratus	0.378	EU740929.1	West African Praomys	Praomys rostratus voucher M4351 cytochrome b (cytb) gene, partial cds; mitochondrial	Vertebrate Mitochondrial	244.406	DNA	Praomys rostratus	CYTB	>Praomys rostratus-EU740929	ACCCACCCACTATTCAAAATTATTAACCACTCTTTCATTGACCTACCTGCCCCTTCAAATATTTCATCATGATGAAACTTCGGCTCACTACTAGGAATTTGCCTAATAATCCAAATCATCACAGGTCTCTTTCTAGCAATACACTACACATCAGACACAATAACAGCATTTTCATCAGTAACACATATCTGCCGAGACGTAAACTACGGATGACTAATCCGATATATACATGCAAACGGAGCATCAATATTTTTTATTTGCCTTTTTCTCCATGTAGGACGAGGAATGTACTATGGATCTTATATATTTATAGAAACATGAAACATCGGAATCATCCTACTCTTCACAGTTATAGCCACCGCATTCATAGGCTATGTTCTCCCATGAGGACAAATATCA…	798		8 KB	Eukaryota; Metazoa; Chordata; Craniata; Vertebrata; Euteleostomi; Mammalia; Eutheria; Euarchontoglires; Glires; Rodentia; Myomorpha; Muroidea; Muridae; Murinae; Praomys	Cote d'Ivoire				M4351		1
EU740930	Praomys rostratus-EU740930	Praomys rostratus	0.383	EU740930.1	West African Praomys	Praomys rostratus voucher M4390 cytochrome b (cytb) gene, partial cds; mitochondrial	Vertebrate Mitochondrial	244.346	DNA	Praomys rostratus	CYTB	>Praomys rostratus-EU740930	ACCCACCCACTATTCAAAATTATTAACCACTCTTTCATTGACCTACCTGCCCCCTCAAATATTTCATCATGATGAAACTTCGGCTCACTACTAGGAATTTGCCTAATAATCCAAATCATCACAGGCCTCTTTCTAGCAATACACTACACATCAGACACAATAACAGCATTTTCATCAGTAACACATATCTGCCGAGACGTAAACTACGGATGACTAATCCGATATATACACGCAAACGGAGCATCAATATTTTTTATTTGCCTTTTTCTCCATGTAGGACGAGGAATGTACTATGGATCTTACATATTTATAGAAACATGAAACATCGGAATCATCCTACTCTTCACAGTTATAGCCACCGCATTTATAGGCTATGTTCTCCCATGAGGACAAATATCA…	798		8 KB	Eukaryota; Metazoa; Chordata; Craniata; Vertebrata; Euteleostomi; Mammalia; Eutheria; Euarchontoglires; Glires; Rodentia; Myomorpha; Muroidea; Muridae; Murinae; Praomys	Mali				M4390		1
EU740931	Praomys rostratus-EU740931	Praomys rostratus	0.38	EU740931.1	West African Praomys	Praomys rostratus voucher M4393 cytochrome b (cytb) gene, partial cds; mitochondrial	Vertebrate Mitochondrial	244.4	DNA	Praomys rostratus	CYTB	>Praomys rostratus-EU740931	ACCCACCCACTATTCAAAATTATTAATCACTCTTTCATTGACCTACCTGCCCCCTCAAATATTTCATCATGATGAAACTTCGGCTCACTACTAGGAATTTGCCTAATAATCCAAATCATCACAGGCCTCTTTCTAGCAATACACTACACATCAGACACAATAACAGCATTTTCATCAGTAACACATATCTGCCGAGACGTAAACTACGGATGACTAATCCGATATATACACGCAAACGGAGCATCAATATTTTTTATTTGCCTTTTTCTCCATGTAGGACGAGGAATGTACTATGGATCTTACATATTTATAGAAACATGAAACATCGGAATCATCCTACTCTTCACAGTTATAGCCACCGCATTTATAGGCTATGTTCTCCCATGAGGACAAATATCA…	798		8 KB	Eukaryota; Metazoa; Chordata; Craniata; Vertebrata; Euteleostomi; Mammalia; Eutheria; Euarchontoglires; Glires; Rodentia; Myomorpha; Muroidea; Muridae; Murinae; Praomys	Mali				M4393		1
EU740932	Praomys rostratus-EU740932	Praomys rostratus	0.383	EU740932.1	West African Praomys	Praomys rostratus voucher M4422 cytochrome b (cytb) gene, partial cds; mitochondrial	Vertebrate Mitochondrial	244.346	DNA	Praomys rostratus	CYTB	>Praomys rostratus-EU740932	ACCCACCCACTATTCAAAATTATTAACCACTCTTTCATTGACCTACCTGCCCCTTCAAATATTTCATCATGATGAAACTTCGGCTCACTACTAGGAATTTGCCTAATAATCCAAATCATCACAGGCCTCTTTCTAGCAATACACTACACATCAGACACAATAACAGCATTTTCATCAGTAACACATATCTGCCGAGACGTAAACTACGGATGACTAATCCGATATATACACGCAAACGGAGCATCAATATTTTTTATTTGCCTTTTTCTCCATGTAGGACGAGGGATGTACTACGGATCTTATATATTTATAGAAACATGAAACATCGGAATCATCCTACTCTTCACAGTTATAGCCACCGCATTTATAGGCTATGTTCTCCCATGAGGACAAATATCA…	798		8 KB	Eukaryota; Metazoa; Chordata; Craniata; Vertebrata; Euteleostomi; Mammalia; Eutheria; Euarchontoglires; Glires; Rodentia; Myomorpha; Muroidea; Muridae; Murinae; Praomys	Mali				M4422		1
EU740933	Praomys rostratus-EU740933	Praomys rostratus	0.382	EU740933.1	West African Praomys	Praomys rostratus voucher M5695 cytochrome b (cytb) gene, partial cds; mitochondrial	Vertebrate Mitochondrial	244.37	DNA	Praomys rostratus	CYTB	>Praomys rostratus-EU740933	ACCCACCCACTATTCAAAATTATTAACCACTCTTTCATTGACCTACCTGCCCCTTCAAATATTTCATCATGATGAAACTTCGGCTCACTACTAGGAATTTGCCTAATAATCCAAATCATCACAGGCCTCTTTCTAGCAATACACTACACATCAGACACAATAACAGCATTTTCATCAGTAACACATATCTGCCGAGACGTAAACTACGGATGACTAATCCGATATATACACGCAAACGGAGCATCAATATTTTTTATTTGCCTTTTTCTCCATGTAGGACGAGGAATGTACTATGGATCTTATATATTTATAGAAACATGAAACATCGGAATCATCCTACTCTTCACAGTGATAGCCACCGCATTTATAGGCTATGTTCTCCCATGAGGACAAATATCA…	798		8 KB	Eukaryota; Metazoa; Chordata; Craniata; Vertebrata; Euteleostomi; Mammalia; Eutheria; Euarchontoglires; Glires; Rodentia; Myomorpha; Muroidea; Muridae; Murinae; Praomys	Mali				M5695		1
EU740934	Praomys rostratus-EU740934	Praomys rostratus	0.381	EU740934.1	West African Praomys	Praomys rostratus voucher MK21 cytochrome b (cytb) gene, partial cds; mitochondrial	Vertebrate Mitochondrial	244.385	DNA	Praomys rostratus	CYTB	>Praomys rostratus-EU740934	ACCCACCCACTATTCAAAATTATTAACCACTCTTTCATTGACCTACCTGCCCCTTCAAATATTTCATCATGATGAAACTTCGGCTCACTACTAGGAATTTGCCTAATAATCCAAATTATCACAGGCCTCTTTCTAGCAATACACTACACATCAGACACAATAACAGCATTTTCATCAGTAACACATATCTGCCGAGACGTAAACTACGGATGACTAATCCGATATATACACGCAAACGGAGCATCAATATTTTTTATTTGCCTTTTTCTCCATGTAGGACGAGGAATGTACTATGGATCTTATATATTTATAGAAACATGAAACATCGGAATCATCCTACTCTTCACAGTGATAGCCACCGCATTTATAGGCTATGTTCTCCCATGAGGACAAATATCA…	798		8 KB	Eukaryota; Metazoa; Chordata; Craniata; Vertebrata; Euteleostomi; Mammalia; Eutheria; Euarchontoglires; Glires; Rodentia; Myomorpha; Muroidea; Muridae; Murinae; Praomys	Guinea				MK21		1
EU740935	Praomys rostratus-EU740935	Praomys rostratus	0.381	EU740935.1	West African Praomys	Praomys rostratus voucher MK22 cytochrome b (cytb) gene, partial cds; mitochondrial	Vertebrate Mitochondrial	244.385	DNA	Praomys rostratus	CYTB	>Praomys rostratus-EU740935	ACCCACCCACTATTCAAAATTATTAACCACTCTTTCATTGACCTACCTGCCCCTTCAAATATTTCATCATGATGAAACTTCGGCTCACTACTAGGAATTTGCCTAATAATCCAAATTATCACAGGCCTCTTTCTAGCAATACACTACACATCAGACACAATAACAGCATTTTCATCAGTAACACATATCTGCCGAGACGTAAACTACGGATGACTAATCCGATATATACACGCAAACGGAGCATCAATATTTTTTATTTGCCTTTTTCTCCATGTAGGACGAGGAATGTACTATGGATCTTATATATTTATAGAAACATGAAACATCGGAATCATCCTACTCTTCACAGTGATAGCCACCGCATTTATAGGCTATGTTCTCCCATGAGGACAAATATCA…	798		8 KB	Eukaryota; Metazoa; Chordata; Craniata; Vertebrata; Euteleostomi; Mammalia; Eutheria; Euarchontoglires; Glires; Rodentia; Myomorpha; Muroidea; Muridae; Murinae; Praomys	Guinea				MK22		1
EU740936	Praomys rostratus-EU740936	Praomys rostratus	0.383	EU740936.1	West African Praomys	Praomys rostratus voucher MK26 cytochrome b (cytb) gene, partial cds; mitochondrial	Vertebrate Mitochondrial	244.386	DNA	Praomys rostratus	CYTB	>Praomys rostratus-EU740936	ACCCACCCACTATTCAAAATTATTAACCACTCTTTCATTGACCTACCTGCCCCTTCAAATATTTCATCATGATGAAACTTCGGCTCACTACTAGGAATTTGCCTAATAATCCAAATCATCACAGGCCTCTTTCTAGCAATACACTACACATCAGACACAATAACAGCATTTTCATCAGTAACACATATCTGCCGAGACGTAAACTACGGATGACTAATCCGATATATACACGCAAACGGAGCATCAATATTTTTTATTTGCCTTTTTCTCCATGTAGGACGAGGGATGTACTATGGATCTTATATATTTATAGAAACATGAAACATCGGAATCATCCTACTCTTCACAGTGATAGCCACCGCATTTATAGGCTATGTTCTCCCATGAGGACAAATATCA…	798		8 KB	Eukaryota; Metazoa; Chordata; Craniata; Vertebrata; Euteleostomi; Mammalia; Eutheria; Euarchontoglires; Glires; Rodentia; Myomorpha; Muroidea; Muridae; Murinae; Praomys	Guinea				MK26		1
EU740937	Praomys rostratus-EU740937	Praomys rostratus	0.38	EU740937.1	West African Praomys	Praomys rostratus voucher P3560 cytochrome b (cytb) gene, partial cds; mitochondrial	Vertebrate Mitochondrial	244.4	DNA	Praomys rostratus	CYTB	>Praomys rostratus-EU740937	ACCCACCCACTATTCAAAATTATTAACCACTCTTTCATTGACCTACCTGCCCCTTCAAATATTTCATCATGATGAAACTTCGGCTCACTACTAGGAATTTGCCTAATAATCCAAATTATCACAGGCCTCTTTCTAGCAATACACTACACATCAGACACAATAACAGCATTTTCATCAGTAACACATATCTGCCGAGACGTAAACTACGGATGACTAATCCGATATATACACGCAAACGGAGCATCAATATTTTTTATTTGCCTTTTTCTCCATGTAGGACGAGGAATGTACTATGGATCTTATATATTTATAGAAACATGAAACATCGGAATCATCCTACTCTTCACAGTGATAGCCACCGCATTTATAGGCTATGTTCTCCCATGAGGACAAATATCA…	798		8 KB	Eukaryota; Metazoa; Chordata; Craniata; Vertebrata; Euteleostomi; Mammalia; Eutheria; Euarchontoglires; Glires; Rodentia; Myomorpha; Muroidea; Muridae; Murinae; Praomys	Guinea				P3560		1
EU740938	Praomys rostratus-EU740938	Praomys rostratus	0.381	EU740938.1	West African Praomys	Praomys rostratus voucher P3640 cytochrome b (cytb) gene, partial cds; mitochondrial	Vertebrate Mitochondrial	244.376	DNA	Praomys rostratus	CYTB	>Praomys rostratus-EU740938	ACCCACCCACTATTCAAAATTATTAACCACTCTTTCATTGACCTACCTGCCCCTTCAAATATTTCATCATGATGAAACTTCGGCTCACTACTAGGAATTTGCCTAATAATCCAAATTATCACAGGCCTCTTTCTAGCAATACACTACACATCAGACACAATAACAGCATTTTCATCAGTAACACATATCTGCCGAGACGTAAACTACGGATGACTAATCCGATATATACACGCAAACGGAGCATCAATATTTTTTATTTGCCTTTTTCTCCATGTAGGACGAGGAATGTACTATGGATCTTATATATTTATAGAAACATGAAACATCGGAATCATCCTACTCTTCACAGTGATAGCCACCGCATTTATAGGCTATGTTCTCCCATGAGGACCAATATCA…	798		8 KB	Eukaryota; Metazoa; Chordata; Craniata; Vertebrata; Euteleostomi; Mammalia; Eutheria; Euarchontoglires; Glires; Rodentia; Myomorpha; Muroidea; Muridae; Murinae; Praomys	Guinea				P3640		1
EU740939	Praomys rostratus-EU740939	Praomys rostratus	0.381	EU740939.1	West African Praomys	Praomys rostratus voucher P3648 cytochrome b (cytb) gene, partial cds; mitochondrial	Vertebrate Mitochondrial	244.385	DNA	Praomys rostratus	CYTB	>Praomys rostratus-EU740939	ACCCACCCACTATTCAAAATTATTAACCACTCTTTCATTGACCTACCTGCCCCTTCAAATATTTCATCATGATGAAACTTCGGCTCACTACTAGGAATTTGCCTAATAATCCAAATTATCACAGGCCTCTTTCTAGCAATACACTACACATCAGACACAATAACAGCATTTTCATCAGTAACACATATCTGCCGAGACGTAAACTACGGATGACTAATCCGATATATACACGCAAACGGAGCATCAATATTTTTTATTTGCCTTTTTCTCCATGTAGGACGAGGAATGTACTATGGATCTTATATATTTATAGAAACATGAAACATCGGAATCATCCTACTCTTCACAGTGATAGCCACCGCATTTATAGGCTATGTTCTCCCATGAGGACAAATATCA…	798		8 KB	Eukaryota; Metazoa; Chordata; Craniata; Vertebrata; Euteleostomi; Mammalia; Eutheria; Euarchontoglires; Glires; Rodentia; Myomorpha; Muroidea; Muridae; Murinae; Praomys	Guinea				P3648		1
EU740940	Praomys rostratus-EU740940	Praomys rostratus	0.381	EU740940.1	West African Praomys	Praomys rostratus voucher P3656 cytochrome b (cytb) gene, partial cds; mitochondrial	Vertebrate Mitochondrial	244.394	DNA	Praomys rostratus	CYTB	>Praomys rostratus-EU740940	ACCCACCCACTATTCAAAATTATTAACCACTCTTTCATTGACCTACCTGCCCCTTCAAATATTTCATCATGATGAAACTTCGGCTCACTACTAGGAATTTGCCTAATAATCCAAATTATCACAGGCCTCTTTCTAGCAATACACTACACATCAGACACAATAACAGCATTTTCATCAGTAACACATATCTGCCGAGACGTAAACTACGGATGACTAATCCGATATATACACGCAAACGGAGCATCAATATTTTTTATTTGCCTTTTTCTCCATGTAGGACGAGGAATGTACTATGGATCTTATATATTTATAGAAACATGAAACATCGGAATCATCCTACTCTTCACAGTGATAGCCACCGCATTTATAGGCTATGTTCTCCCATGAGGACAAATATCA…	798		8 KB	Eukaryota; Metazoa; Chordata; Craniata; Vertebrata; Euteleostomi; Mammalia; Eutheria; Euarchontoglires; Glires; Rodentia; Myomorpha; Muroidea; Muridae; Murinae; Praomys	Guinea				P3656		1
EU740941	Praomys rostratus-EU740941	Praomys rostratus	0.383	EU740941.1	West African Praomys	Praomys rostratus voucher P3657 cytochrome b (cytb) gene, partial cds; mitochondrial	Vertebrate Mitochondrial	244.355	DNA	Praomys rostratus	CYTB	>Praomys rostratus-EU740941	ACCCACCCACTATTCAAAATTATTAACCACTCTTTCATTGACCTACCTGCCCCTTCAAATATTTCATCATGATGAAACTTCGGCTCACTACTAGGAATTTGCCTAATAATCCAAATCATCACAGGCCTCTTTCTAGCAATACACTACACATCAGACACAATAACAGCATTTTCATCAGTAACACATATCTGCCGAGACGTAAACTACGGATGACTAATCCGATATATACACGCAAACGGAGCATCAATATTTTTTATTTGCCTTTTTCTCCATGTAGGACGAGGAATGTACTATGGATCTTATATATTTATAGAAACATGAAACATCGGAATCATCCTACTCTTCACAGTGATAGCCACCGCATTTATAGGCTATGTTCTCCCATGAGGACAAATATCA…	798		8 KB	Eukaryota; Metazoa; Chordata; Craniata; Vertebrata; Euteleostomi; Mammalia; Eutheria; Euarchontoglires; Glires; Rodentia; Myomorpha; Muroidea; Muridae; Murinae; Praomys	Guinea				P3657		1
EU740942	Praomys rostratus-EU740942	Praomys rostratus	0.386	EU740942.1	West African Praomys	Praomys rostratus voucher R24252 cytochrome b (cytb) gene, partial cds; mitochondrial	Vertebrate Mitochondrial	244.356	DNA	Praomys rostratus	CYTB	>Praomys rostratus-EU740942	ACCCACCCACTATTCAAAATTATTAACCACTCCTTCATTGACCTACCTGCCCCTTCAAATATTTCATCATGATGAAACTTCGGCTCACTGCTAGGAATTTGCCTAATAATCCAAATCATCACAGGCCTCTTTCTAGCAATACACTATACATCAGACACAATAACAGCATTTTCATCAGTAACACATATCTGCCGAGACGTAAACTACGGATGACTAATCCGATATATACACGCAAACGGAGCATCAATATTTTTTATTTGCCTTTTTCTCCACGTAGGACGAGGAATGTACTATGGATCTTATATATTTATAGAAACATGAAACATCGGAATCATCCTACTCTTCACAGTGATAGCCACCGCATTCATAGGCTATGTTCTCCCATGAGGACAAATATCA…	798		8 KB	Eukaryota; Metazoa; Chordata; Craniata; Vertebrata; Euteleostomi; Mammalia; Eutheria; Euarchontoglires; Glires; Rodentia; Myomorpha; Muroidea; Muridae; Murinae; Praomys	Cote d'Ivoire				R24252		1
EU740943	Praomys rostratus-EU740943	Praomys rostratus	0.383	EU740943.1	West African Praomys	Praomys rostratus voucher R24911 cytochrome b (cytb) gene, partial cds; mitochondrial	Vertebrate Mitochondrial	244.364	DNA	Praomys rostratus	CYTB	>Praomys rostratus-EU740943	ACCCACCCACTATTCAAAATTATTAACCACTCTTTCATTGACCTACCTGCCCCTTCAAATATTTCATCATGATGAAACTTCGGCTCACTACTAGGAATTTGCCTAATAATCCAAATCATCACAGGCCTCTTTCTAGCAATACACTACACATCAGACACAATAACAGCATTCTCATCAGTAACACATATCTGCCGAGACGTAAACTACGGATGACTAATCCGATATATACACGCAAACGGAGCATCAATATTTTTTATTTGCCTTTTCCTCCATGTAGGACGAGGAATGTACTATGGATCTTATATATTTATAGAAACATGAAACATCGGAATCATCCTACTCTTCACAGTGATAGCCACCGCATTTATAGGTTATGTTCTCCCATGAGGACAAATATCA…	798		8 KB	Eukaryota; Metazoa; Chordata; Craniata; Vertebrata; Euteleostomi; Mammalia; Eutheria; Euarchontoglires; Glires; Rodentia; Myomorpha; Muroidea; Muridae; Murinae; Praomys	Cote d'Ivoire				R24911		1
EU740944	Praomys rostratus-EU740944	Praomys rostratus	0.378	EU740944.1	West African Praomys	Praomys rostratus voucher R25489 cytochrome b (cytb) gene, partial cds; mitochondrial	Vertebrate Mitochondrial	244.424	DNA	Praomys rostratus	CYTB	>Praomys rostratus-EU740944	ACCCACCCACTATTCAAAATTATTAACCACTCTTTCATTGACCTACCTGCCCCTTCAAATATTTCATCATGATGAAACTTCGGCTCACTACTAGGAATTTGCCTAATAATCCAAATCATCACAGGCCTCTTTCTAGCAATACACTACACATCAGACACAATAACAGCATTTTCATCAGTAACACATATCTGCCGAGACGTAAACTATGGATGACTAATCCGATATATACACGCAAACGGAGCATCAATATTTTTTATTTGCCTTTTTCTACATGTAGGACGAGGAATGTACTATGGATCTTATATATTTATAGAAACATGAAACATCGGAATCATCCTACTCTTCACAGTGATAGCCACCGCATTTATAGGCTATGTTCTCCCATGAGGACAAATATCA…	798		8 KB	Eukaryota; Metazoa; Chordata; Craniata; Vertebrata; Euteleostomi; Mammalia; Eutheria; Euarchontoglires; Glires; Rodentia; Myomorpha; Muroidea; Muridae; Murinae; Praomys	Cote d'Ivoire				R25489		1
EU740945	Praomys rostratus-EU740945	Praomys rostratus	0.376	EU740945.1	West African Praomys	Praomys rostratus voucher R25496 cytochrome b (cytb) gene, partial cds; mitochondrial	Vertebrate Mitochondrial	244.454	DNA	Praomys rostratus	CYTB	>Praomys rostratus-EU740945	ACCCACCCACTATTCAAAATTATTAACCACTCTTTCATTGACCTACCTGCCCCTTCAAATATTTCATCATGATGAAACTTCGGCTCACTACTAGGAATTTGCCTAATAATCCAAATCATCACAGGCCTCTTTCTAGCAATACACTACACATCAGACACAATAACAGCATTTTCATCAGTAACACATATCTGCCGAGACGTAAACTACGGATGACTAATCCGATATATACACGCAAACGGAGCATCAATATTTTTTATTTGCCTTTTTCTACATGTAGGACGAGGAATGTACTATGGATCTTATATATTTATAGAAACATGAAATATCGGAATCATCCTACTCTTCACAGTGATAGCCACCGCATTTATAGGCTATGTTCTCCCATGAGGACAAATATCA…	798		8 KB	Eukaryota; Metazoa; Chordata; Craniata; Vertebrata; Euteleostomi; Mammalia; Eutheria; Euarchontoglires; Glires; Rodentia; Myomorpha; Muroidea; Muridae; Murinae; Praomys	Cote d'Ivoire				R25496		1
EU740946	Praomys rostratus-EU740946	Praomys rostratus	0.381	EU740946.1	West African Praomys	Praomys rostratus voucher SA09 cytochrome b (cytb) gene, partial cds; mitochondrial	Vertebrate Mitochondrial	244.385	DNA	Praomys rostratus	CYTB	>Praomys rostratus-EU740946	ACCCACCCACTATTCAAAATTATTAACCACTCTTTCATTGACCTACCTGCCCCTTCAAATATTTCATCATGATGAAACTTCGGCTCACTACTAGGAATTTGCCTAATAATCCAAATTATCACAGGCCTCTTTCTAGCAATACACTACACATCAGACACAATAACAGCATTTTCATCAGTAACACATATCTGCCGAGACGTAAACTACGGATGACTAATCCGATATATACACGCAAACGGAGCATCAATATTTTTTATTTGCCTTTTTCTCCATGTAGGACGAGGAATGTACTATGGATCTTATATATTTATAGAAACATGAAACATCGGAATCATCCTACTCTTCACAGTGATAGCCACCGCATTTATAGGCTATGTTCTCCCATGAGGACAAATATCA…	798		8 KB	Eukaryota; Metazoa; Chordata; Craniata; Vertebrata; Euteleostomi; Mammalia; Eutheria; Euarchontoglires; Glires; Rodentia; Myomorpha; Muroidea; Muridae; Murinae; Praomys	Guinea				SA09		1
[truncated: 2,411 more rows]
